# Supplementary material for: Co-evolutionary networks of genes and cellular processes across fungal species
Source: Genome Biol. 2009 May 5;10(5):R48. doi: 10.1186/gb-2009-10-5-r48 (PMC2718514; doi:10.1186/gb-2009-10-5-r48)
Supplement: Additional file 1 — Orthologous sets that exhibit positive evolution for each of the tree branches. [file gb-2009-10-5-r48-S1.xls]

## Sheet: pe
Supplementary Table 1: Orthologous sets exhibiting positive evolution (dN/dS > 0.9) for each of the tree branches.
GO enrichments for positively evolved orthologous sets in each branch are also presented.
ORF	Name	11_12		GOID	GO_term	P-value			ORF	Name	12_13		ORF	Name	13_14		ORF	Name	13_15		GOID	GO_term	P-value
YGL234W	ADE5	0.902904		9987	cellular process	1.23e-33															8152	metabolic process	1.78e-08
YMR262W	non	0.90451		8152	metabolic process	5.22e-31											YNL316C	PHA2	0.904031		44237	cellular metabolic process	3.97e-08
YNL317W	PFS2	0.904627		44237	cellular metabolic process	2.77e-28			YOR163W	DDP1	0.904229		YMR156C	TPP1	0.921562		YMR113W	FOL3	0.907094		9987	cellular process	1.05e-06
YOR052C	non	0.905753		44238	primary metabolic process	1.62e-26			YNL223W	ATG4	0.946127		YPR060C	ARO7	0.925059		YJL125C	GCD14	0.907299		44238	primary metabolic process	1.87e-06
YCR053W	THR4	0.916618		43170	macromolecule metabolic process	3.4e-23			YLR025W	SNF7	0.989187		YLR192C	HCR1	0.927572		YER018C	SPC25	0.907547		43170	macromolecule metabolic process	6.4e-06
YGL003C	CDH1	0.917374		43283	biopolymer metabolic process	6.99e-18			YGR193C	PDX1	0.998488	No enrichment	YJR072C	NPA3	0.946395	No enrichment	YPL151C	PRP46	0.908995
YNL115C	non	0.925945		6139	nucleobase, nucleoside, nucleotide and nucleic acid metabolic process	4.06e-15			YKR065C	PAM17	1.02496		YER156C	non	0.961025		YOL135C	MED7	0.918543
YPL183C	non	0.930222		16043	cellular component organization and biogenesis	3.46e-14			YDR379C-A	non	1.05608		YGL145W	TIP20	0.96265		YPL117C	IDI1	0.921479
YNL220W	ADE12	0.933767		16070	RNA metabolic process	9.67e-13			YGL191W	COX13	1.1357		YGR006W	PRP18	0.982813		YPL214C	THI6	0.929889
YBR271W	non	0.936924		6396	RNA processing	1.18e-12			YOL146W	PSF3	1.20683		YOR126C	IAH1	0.985574		YER127W	LCP5	0.934584
YER003C	PMI40	0.937036		6996	organelle organization and biogenesis	1.15e-11			YDR529C	QCR7	1.22689		YBL057C	PTH2	0.999241		YJR008W	non	0.955492
YOR243C	PUS7	0.942391		42254	ribosome biogenesis and assembly	1.74e-11			YDR140W	MTQ2	1.25034		YGL195W	GCN1	1.00968		YML021C	UNG1	0.955506
YOR128C	ADE2	0.944292		22613	ribonucleoprotein complex biogenesis and assembly	2.76e-11			YLR393W	ATP10	1.26727		YNL148C	ALF1	1.01635		YDL065C	PEX19	0.957935
YBR034C	HMT1	0.945857		43412	biopolymer modification	7.24e-09			YJR082C	EAF6	1.26951		YOR308C	SNU66	1.02345		YBR101C	FES1	0.960761
YPR112C	MRD1	0.947901		6464	protein modification process	1e-07			YER048W-A	ISD11	1.27697		YFL029C	CAK1	1.0303		YER029C	SMB1	0.961523
YDL147W	RPN5	0.949911		16072	rRNA metabolic process	1.97e-07			YCR061W	non	1.37687		YJL203W	PRP21	1.03181		YDR258C	HSP78	0.961732
YPL217C	BMS1	0.951994		6364	rRNA processing	2.07e-07			YJR113C	RSM7	1.39174		YHR168W	MTG2	1.05124		YJL039C	NUP192	0.963528
YDL166C	FAP7	0.954493		19538	protein metabolic process	4.12e-07							YLR285W	NNT1	1.06059		YDL207W	GLE1	0.96409
YJL059W	YHC3	0.95545		6399	tRNA metabolic process	1.14e-06							YDL216C	RRI1	1.11011		YPL244C	HUT1	0.96614
YLR425W	TUS1	0.956316		44267	cellular protein metabolic process	2.7e-06							YKL087C	CYT2	1.11226		YNL185C	MRPL19	0.977793
YJL071W	ARG2	0.956918		44260	cellular macromolecule metabolic process	9.66e-06							YNL063W	MTQ1	1.12411		YDR473C	PRP3	0.984981
YJL126W	NIT2	0.961295		8033	tRNA processing	0.0004							YDL015C	TSC13	1.16263		YMR259C	non	0.992691
YML126C	ERG13	0.961451		65003	macromolecular complex assembly	0.00084							YNL015W	PBI2	1.16364		YOL080C	REX4	0.994811
YOR232W	MGE1	0.962912		30490	maturation of SSU-rRNA	0.00256							YBR135W	CKS1	1.16841		YDR527W	RBA50	1.00813
YGL037C	PNC1	0.963263		462	maturation of SSU-rRNA from tricistronic rRNA transcript (SSU-rRNA, 5.8S rRNA, LSU-rRNA)	0.00256							YJR141W	non	1.19379		YMR097C	MTG1	1.01
YLR393W	ATP10	0.96389		6696	ergosterol biosynthetic process	0.00404							YPL107W	non	1.21396		YGR277C	non	1.01507
YGL068W	MNP1	0.965214		8204	ergosterol metabolic process	0.00404							YGR195W	SKI6	1.23612		YJL062W	LAS21	1.01696
YER049W	TPA1	0.970699		42273	ribosomal large subunit biogenesis and assembly	0.0041							YJR050W	ISY1	1.24475		YGL027C	CWH41	1.01841
YPL107W	non	0.971506		42157	lipoprotein metabolic process	0.00636							YMR220W	ERG8	1.24853		YOR340C	RPA43	1.02591
YOL097C	WRS1	0.975089		42158	lipoprotein biosynthetic process	0.00636							YCR061W	non	1.2872		YOR080W	DIA2	1.02769
YNL263C	YIF1	0.977919		6497	protein amino acid lipidation	0.00636							YBR282W	MRPL27	1.29024		YBR074W	non	1.03392
YPR175W	DPB2	0.9789											YFL023W	BUD27	1.30848		YAL034W-A	MTW1	1.03522
YGL248W	PDE1	0.980422											YDR002W	YRB1	1.33781		YJL180C	ATP12	1.03853
YOR149C	SMP3	0.986042											YOR251C	non	1.34763		YMR276W	DSK2	1.04183
YNR050C	LYS9	0.986723											YGR048W	UFD1	1.42513		YDL150W	RPC53	1.04227
YNL128W	TEP1	0.98753											YBR129C	OPY1	1.47107		YNL315C	ATP11	1.04336
YPR100W	MRPL51	0.988229											YBR288C	APM3	1.47229		YBR141C	non	1.04343
YMR239C	RNT1	0.98845											YMR201C	RAD14	1.50929		YMR012W	CLU1	1.0472
YDR165W	TRM82	0.99											YKR071C	DRE2	1.53405		YPL013C	MRPS16	1.04907
YBR159W	IFA38	0.991231											YBR267W	REI1	1.62524		YBR175W	SWD3	1.04968
YDR145W	TAF12	0.99829											YGR203W	non	1.66956		YMR156C	TPP1	1.05259
YKL194C	MST1	1.00281											YGR082W	TOM20	1.71702		YBR248C	HIS7	1.0556
YIL097W	FYV10	1.00516											YDR140W	MTQ2	1.85712		YGR232W	NAS6	1.08123
YBR267W	REI1	1.00549											YJR129C	non	1.88481		YHR122W	non	1.08205
YDR512C	EMI1	1.00787											YDR473C	PRP3	1.92057		YML092C	PRE8	1.08373
YJR036C	HUL4	1.01573											YGL020C	GET1	2.05564		YPR129W	SCD6	1.09097
YLR276C	DBP9	1.01584											YLR051C	FCF2	2.10756		YER134C	non	1.09118
YIL076W	SEC28	1.01747											YHR192W	non	2.41195		YGL037C	PNC1	1.09162
YGR198W	YPP1	1.02762															YMR208W	ERG12	1.09225
YCL061C	MRC1	1.02895															YJL003W	COX16	1.09229
YDR234W	LYS4	1.03001															YPR100W	MRPL51	1.10102
YBR087W	RFC5	1.03392															YJL095W	BCK1	1.10787
YNL092W	non	1.03559															YLR370C	ARC18	1.11161
YDR484W	VPS52	1.03601															YMR296C	LCB1	1.11816
YNL292W	PUS4	1.03915															YPR048W	TAH18	1.11949
YLR038C	COX12	1.04153															YPR175W	DPB2	1.13041
YLR292C	SEC72	1.04216															YBL007C	SLA1	1.14655
YKL179C	COY1	1.04709															YFL029C	CAK1	1.15903
YNL055C	POR1	1.05337															YNL218W	MGS1	1.17064
YBR155W	CNS1	1.0584															YJR073C	OPI3	1.17961
YOR209C	NPT1	1.06167															YNL326C	PFA3	1.18405
YCR072C	RSA4	1.06961															YDR449C	UTP6	1.18612
YPR033C	HTS1	1.07533															YDR237W	MRPL7	1.18688
YOL147C	PEX11	1.07977															YGL142C	GPI10	1.19583
YIL094C	LYS12	1.0842															YIR010W	DSN1	1.22166
YPL076W	GPI2	1.09377															YOR017W	PET127	1.23018
YGR255C	COQ6	1.09482															YGR007W	MUQ1	1.23914
YOR168W	GLN4	1.10576															YEL044W	IES6	1.23989
YIL019W	FAF1	1.10688															YLR285W	NNT1	1.24111
YFR010W	UBP6	1.11624															YNL063W	MTQ1	1.2464
YCR017C	CWH43	1.11663															YDR379C-A	non	1.24944
YPR139C	VPS66	1.118															YHR025W	THR1	1.26175
YNL224C	SQS1	1.12575															YIL062C	ARC15	1.26221
YDR379C-A	non	1.12791															YGL187C	COX4	1.26408
YGR123C	PPT1	1.13085															YBR256C	RIB5	1.26855
YBL078C	ATG8	1.1321															YDL212W	SHR3	1.27334
YBR073W	RDH54	1.13267															YDR376W	ARH1	1.28526
YNL181W	non	1.14															YNL022C	non	1.29291
YKL034W	TUL1	1.14267															YOL096C	COQ3	1.29525
YNR021W	non	1.16038															YNL118C	DCP2	1.31051
YKR029C	SET3	1.1607															YIL033C	BCY1	1.31677
YJR112W	NNF1	1.16953															YHR119W	SET1	1.33539
YKL012W	PRP40	1.17126															YEL050C	RML2	1.34143
YBR248C	HIS7	1.17213															YML104C	MDM1	1.37657
YML031W	NDC1	1.17378															YJR141W	non	1.37773
YOL022C	non	1.18196															YML080W	DUS1	1.38014
YNL227C	JJJ1	1.18439															YBR111C	YSA1	1.38389
YDR212W	TCP1	1.18568															YPL268W	PLC1	1.38455
YBL076C	ILS1	1.18597															YMR075W	RCO1	1.39077
YGL095C	VPS45	1.18814															YMR278W	non	1.39542
YDL040C	NAT1	1.18918															YOL102C	TPT1	1.40725
YJL033W	HCA4	1.19513															YDR320C	SWA2	1.41054
YMR216C	SKY1	1.20484															YDR322W	MRPL35	1.43053
YDR087C	RRP1	1.20698															YKL120W	OAC1	1.43197
YPL160W	CDC60	1.21044															YDR323C	PEP7	1.44588
YER173W	RAD24	1.21394															YPR047W	MSF1	1.44834
YBR061C	TRM7	1.21582															YDR084C	TVP23	1.44935
YHL004W	MRP4	1.2182															YOR149C	SMP3	1.45075
YPR176C	BET2	1.22114															YPR085C	non	1.46183
YER165W	PAB1	1.22597															YDL045C	FAD1	1.46317
YBR166C	TYR1	1.22809															YGL172W	NUP49	1.47335
YDL077C	VAM6	1.23202															YGR113W	DAM1	1.47701
YLR427W	MAG2	1.23239															YBR119W	MUD1	1.47735
YAL044C	GCV3	1.23384															YOR275C	RIM20	1.50996
YGR096W	TPC1	1.23552															YNL072W	RNH201	1.51435
YML080W	DUS1	1.24131															YDR517W	GRH1	1.51853
YIL064W	non	1.2492															YHL013C	OTU2	1.52622
YOR275C	RIM20	1.25312															YKL003C	MRP17	1.53784
YGR145W	ENP2	1.25341															YJR052W	RAD7	1.54262
YOR004W	UTP23	1.25743															YJR142W	non	1.54763
YPL066W	non	1.25812															YOR201C	MRM1	1.57846
YNL316C	PHA2	1.26079															YNL010W	non	1.59836
YEL044W	IES6	1.26096															YJL069C	UTP18	1.61626
YOL096C	COQ3	1.26108															YIL022W	TIM44	1.63333
YDL052C	SLC1	1.28027															YOR244W	ESA1	1.64787
YPL146C	NOP53	1.28257															YDR245W	MNN10	1.69771
YJL069C	UTP18	1.28307															YDR359C	VID21	1.71226
YPL043W	NOP4	1.28369															YDR116C	MRPL1	1.71446
YKL082C	RRP14	1.2841															YBL050W	SEC17	1.7346
YOR250C	CLP1	1.2855															YPR180W	AOS1	1.7519
YCR092C	MSH3	1.28962															YLR418C	CDC73	1.79457
YJR134C	SGM1	1.29222															YPR031W	NTO1	1.82186
YNL313C	non	1.29283															YIL134W	FLX1	1.86859
YMR092C	AIP1	1.31196															YFL027C	GYP8	1.87511
YKL125W	RRN3	1.31404															YNL329C	PEX6	1.8991
YPL190C	NAB3	1.318															YBR154C	RPB5	1.90313
YDL116W	NUP84	1.31888															YFL017C	GNA1	1.92049
YOR080W	DIA2	1.32124															YJL208C	NUC1	1.93232
YMR308C	PSE1	1.32163															YGR147C	NAT2	1.94504
YNR030W	ALG12	1.32419															YNL148C	ALF1	1.96948
YDR334W	SWR1	1.32801															YBR173C	UMP1	1.9709
YBR070C	ALG14	1.34837															YHR192W	non	2.04262
YGL125W	MET13	1.34989															YLR084C	RAX2	2.04613
YNL219C	ALG9	1.35144															YNL206C	RTT106	2.05279
YBR126C	TPS1	1.35666															YDL015C	TSC13	2.10091
YBR236C	ABD1	1.35865															YDR512C	EMI1	2.13603
YML021C	UNG1	1.36282															YLR051C	FCF2	2.13625
YJL090C	DPB11	1.36893															YGL191W	COX13	2.19897
YLR340W	RPP0	1.3734															YOR056C	NOB1	2.20006
YPL050C	MNN9	1.37617															YDL119C	non	2.26057
YDR257C	SET7	1.37702															YDR306C	non	2.28835
YLR009W	RLP24	1.37854															YJL140W	RPB4	2.35726
YLR277C	YSH1	1.37876															YOL093W	TRM10	2.40406
YLR051C	FCF2	1.38491															YDL045W-A	MRP10	2.40714
YBR170C	NPL4	1.39057															YNL232W	CSL4	2.47023
YJR117W	STE24	1.39162															YJL104W	PAM16	2.47567
YKL089W	MIF2	1.40431															YDR126W	SWF1	2.4956
YDL103C	QRI1	1.40498															YBR282W	MRPL27	2.50132
YLR419W	non	1.40561															YGR006W	PRP18	2.54348
YBL038W	MRPL16	1.40761															YBR070C	ALG14	2.64359
YKL212W	SAC1	1.41369															YLR038C	COX12	2.82858
YDL060W	TSR1	1.41808															YCR063W	BUD31	2.82923
YOR124C	UBP2	1.42011															YDR397C	NCB2	2.84028
YKL021C	MAK11	1.42367															YML098W	TAF13	2.9679
YDR256C	CTA1	1.42451															YMR024W	MRPL3	2.97351
YMR078C	CTF18	1.43461															YPR166C	MRP2	3.00368
YKR071C	DRE2	1.43579															YKL087C	CYT2	3.12235
YPL091W	GLR1	1.43653															YKL019W	RAM2	3.16062
YJR052W	RAD7	1.43965															YPL107W	non	3.21457
YOR002W	ALG6	1.44043															YJR093C	FIP1	3.31918
YPR085C	non	1.44355															YNL092W	non	3.81605
YDR267C	CIA1	1.44666															YJR057W	CDC8	5.58069
YJL167W	ERG20	1.45923
YKL001C	MET14	1.46262
YKL024C	URA6	1.47196
YGL219C	MDM34	1.47295
YAL035W	FUN12	1.47997
YPL222W	FMP40	1.48486
YGL169W	SUA5	1.48722
YOR194C	TOA1	1.50285
YPL104W	MSD1	1.503
YDR457W	TOM1	1.50883
YDR328C	SKP1	1.51275
YDL146W	LDB17	1.51402
YLR382C	NAM2	1.52858
YLL035W	GRC3	1.53185
YDL020C	RPN4	1.54393
YLR418C	CDC73	1.54986
YHR190W	ERG9	1.5554
YML104C	MDM1	1.55556
YOL124C	TRM11	1.56118
YGR246C	BRF1	1.56158
YKL041W	VPS24	1.56254
YPL115C	BEM3	1.56267
YLR208W	SEC13	1.56754
YDR398W	UTP5	1.57384
YGR187C	HGH1	1.57723
YBR081C	SPT7	1.58268
YHL013C	OTU2	1.5851
YLR438W	CAR2	1.58899
YDR182W	CDC1	1.59531
YBL047C	EDE1	1.59843
YBL021C	HAP3	1.60252
YOL005C	RPB11	1.60322
YBR173C	UMP1	1.60331
YNL148C	ALF1	1.6094
YDL236W	PHO13	1.61265
YER127W	LCP5	1.61278
YGR080W	TWF1	1.6129
YLR314C	CDC3	1.61436
YBR035C	PDX3	1.61481
YGR103W	NOP7	1.62153
YLR196W	PWP1	1.62456
YGL105W	ARC1	1.62861
YOR272W	YTM1	1.63534
YHR119W	SET1	1.6501
YNL124W	NAF1	1.66057
YPL094C	SEC62	1.66482
YGR261C	APL6	1.6742
YFL027C	GYP8	1.67598
YMR203W	TOM40	1.6831
YPR023C	EAF3	1.6832
YHR147C	MRPL6	1.69182
YNL252C	MRPL17	1.69555
YEL037C	RAD23	1.69651
YOL077C	BRX1	1.70226
YDR141C	DOP1	1.70509
YPL172C	COX10	1.70688
YDR270W	CCC2	1.71252
YNR043W	MVD1	1.71329
YJL091C	GWT1	1.71482
YML001W	YPT7	1.72076
YPR166C	MRP2	1.73481
YPR103W	PRE2	1.74098
YGL087C	MMS2	1.74167
YLL029W	non	1.75173
YNL182C	IPI3	1.75226
YHR027C	RPN1	1.76137
YPR137W	RRP9	1.7856
YGL244W	RTF1	1.78852
YOR198C	BFR1	1.7944
YMR150C	IMP1	1.79913
YLR100W	ERG27	1.80293
YNL185C	MRPL19	1.80478
YER156C	non	1.8064
YMR247C	RKR1	1.81076
YJR062C	NTA1	1.81349
YER009W	NTF2	1.81711
YBL011W	SCT1	1.82302
YNL193W	non	1.83038
YGR061C	ADE6	1.83054
YJR073C	OPI3	1.83061
YDR481C	PHO8	1.83229
YPL211W	NIP7	1.83791
YER141W	COX15	1.83833
YLR336C	SGD1	1.8391
YML127W	RSC9	1.84159
YPR167C	MET16	1.84456
YPR173C	VPS4	1.84753
YLR423C	ATG17	1.8554
YHR108W	GGA2	1.86577
YLR192C	HCR1	1.86853
YOR356W	non	1.86931
YGR054W	non	1.86979
YML086C	ALO1	1.87968
YMR278W	non	1.89101
YKL002W	DID4	1.89181
YOR069W	VPS5	1.89645
YPR168W	NUT2	1.89675
YOR111W	non	1.89778
YOR257W	CDC31	1.90589
YMR293C	non	1.91016
YGR006W	PRP18	1.91173
YOR206W	NOC2	1.91464
YJR072C	NPA3	1.91679
YNL326C	PFA3	1.92311
YPL260W	non	1.93908
YPL195W	APL5	1.94233
YHL030W	ECM29	1.95759
YCR079W	PTC6	1.96524
YEL050C	RML2	1.97165
YAR015W	ADE1	1.97506
YKR082W	NUP133	1.97581
YPR169W	JIP5	1.9839
YJL002C	OST1	1.9911
YEL053C	MAK10	1.99549
YDR320C	SWA2	2.00727
YDL168W	SFA1	2.02605
YKR038C	KAE1	2.02729
YIR022W	SEC11	2.02898
YEL036C	ANP1	2.04535
YKR080W	MTD1	2.04683
YPL085W	SEC16	2.05099
YMR135C	GID8	2.05661
YKL178C	STE3	2.0624
YHR102W	KIC1	2.0809
YKL033W	non	2.08225
YBR123C	TFC1	2.09451
YOL144W	NOP8	2.09678
YKL205W	LOS1	2.10774
YGR090W	UTP22	2.11548
YOR296W	non	2.11927
YPL170W	DAP1	2.12278
YDR180W	SCC2	2.14322
YBR263W	SHM1	2.16352
YGL097W	SRM1	2.16388
YEL058W	PCM1	2.17645
YDR175C	RSM24	2.18393
YOR308C	SNU66	2.18916
YGR193C	PDX1	2.19249
YDL167C	NRP1	2.19262
YLR201C	COQ9	2.20522
YMR062C	ECM40	2.2168
YNL072W	RNH201	2.21714
YDR097C	MSH6	2.23337
YFL023W	BUD27	2.23505
YPL012W	RRP12	2.24067
YLR090W	XDJ1	2.24155
YLR002C	NOC3	2.26913
YDL234C	GYP7	2.26919
YKL009W	MRT4	2.27279
YDL006W	PTC1	2.29609
YPL175W	SPT14	2.30684
YNR012W	URK1	2.30798
YOL098C	non	2.30946
YNL256W	FOL1	2.31923
YIR008C	PRI1	2.32486
YCR068W	ATG15	2.33086
YDL201W	TRM8	2.33154
YJR053W	BFA1	2.34
YNL048W	ALG11	2.34759
YJL203W	PRP21	2.3489
YIR011C	STS1	2.35341
YOL032W	OPI10	2.35379
YOR239W	ABP140	2.36212
YPL040C	ISM1	2.36234
YNL251C	NRD1	2.36286
YLR253W	non	2.36353
YHR038W	RRF1	2.36447
YML110C	COQ5	2.38358
YGL195W	GCN1	2.38615
YDR164C	SEC1	2.41179
YNL062C	GCD10	2.41523
YDR204W	COQ4	2.42644
YPR191W	QCR2	2.42665
YNR006W	VPS27	2.42877
YBR200W	BEM1	2.43197
YLR209C	PNP1	2.44657
YNR020C	non	2.45626
YDR487C	RIB3	2.45663
YOR201C	MRM1	2.45738
YBR142W	MAK5	2.45963
YNR035C	ARC35	2.48362
YKL138C	MRPL31	2.48409
YHR168W	MTG2	2.48982
YNL003C	PET8	2.49198
YMR259C	non	2.49931
YMR220W	ERG8	2.50793
YDR002W	YRB1	2.52124
YDR237W	MRPL7	2.5235
YJL109C	UTP10	2.52922
YGL221C	NIF3	2.53871
YNL280C	ERG24	2.56435
YIL039W	non	2.56997
YJL063C	MRPL8	2.57065
YDR376W	ARH1	2.57765
YDR083W	RRP8	2.58284
YCR061W	non	2.59328
YAL021C	CCR4	2.61081
YER012W	PRE1	2.62172
YDR392W	SPT3	2.62358
YPL120W	VPS30	2.62933
YHR148W	IMP3	2.64003
YOR254C	SEC63	2.6427
YBR260C	RGD1	2.64821
YAL020C	ATS1	2.65304
YPR031W	NTO1	2.6569
YML012W	ERV25	2.6694
YHR171W	ATG7	2.67446
YLR203C	MSS51	2.677
YML004C	GLO1	2.68245
YBR246W	non	2.69425
YDR148C	KGD2	2.69541
YOR251C	non	2.70353
YLR116W	MSL5	2.71321
YGR007W	MUQ1	2.71526
YDL051W	LHP1	2.73211
YBL007C	SLA1	2.73443
YMR236W	TAF9	2.74314
YOL041C	NOP12	2.74617
YGR178C	PBP1	2.7759
YER007W	PAC2	2.78251
YGR217W	CCH1	2.78361
YLR097C	HRT3	2.78921
YGL091C	NBP35	2.79732
YLR435W	TSR2	2.81626
YNR017W	MAS6	2.82284
YNR038W	DBP6	2.85592
YDL004W	ATP16	2.85706
YKL175W	ZRT3	2.86081
YPR108W	RPN7	2.86088
YIL110W	MNI1	2.87695
YEL055C	POL5	2.88446
YEL002C	WBP1	2.8917
YPR047W	MSF1	2.91735
YOL033W	MSE1	2.92154
YGL085W	non	2.94975
YGL016W	KAP122	2.95211
YDR361C	BCP1	2.97606
YJR068W	RFC2	2.98088
YFR041C	ERJ5	3.02074
YGR149W	non	3.02489
YML103C	NUP188	3.02923
YDR473C	PRP3	3.03282
YER078C	non	3.05396
YAL013W	DEP1	3.07967
YER005W	YND1	3.09495
YBL035C	POL12	3.11221
YBR251W	MRPS5	3.1134
YEL052W	AFG1	3.11395
YGR078C	PAC10	3.13069
YGL246C	RAI1	3.13691
YNL063W	MTQ1	3.14532
YOR244W	ESA1	3.14617
YER082C	UTP7	3.14812
YIL033C	BCY1	3.16981
YDR308C	SRB7	3.17175
YHR030C	SLT2	3.19715
YMR211W	DML1	3.22622
YDR068W	DOS2	3.22755
YKL087C	CYT2	3.23185
YPL110C	GDE1	3.23445
YGR285C	ZUO1	3.23564
YBR252W	DUT1	3.24582
YDL028C	MPS1	3.26613
YDR531W	non	3.28105
YDL065C	PEX19	3.32
YGR276C	RNH70	3.32089
YPR007C	REC8	3.36225
YEL020W-A	TIM9	3.3711
YOL102C	TPT1	3.38197
YMR292W	GOT1	3.39044
YHR192W	non	3.39366
YKL085W	MDH1	3.39851
YNL175C	NOP13	3.40149
YLR074C	BUD20	3.41725
YHR200W	RPN10	3.43629
YKL073W	LHS1	3.45393
YDR331W	GPI8	3.49117
YDR405W	MRP20	3.5039
YCL039W	GID7	3.51395
YMR149W	SWP1	3.51829
YLR370C	ARC18	3.53076
YDR140W	MTQ2	3.53249
YBR279W	PAF1	3.54081
YDR168W	CDC37	3.57341
YJR140C	HIR3	3.5745
YER063W	THO1	3.58503
YNL232W	CSL4	3.58719
YPL117C	IDI1	3.61249
YML069W	POB3	3.62687
YAL033W	POP5	3.64993
YCR042C	TAF2	3.6682
YIR026C	YVH1	3.68682
YML102W	CAC2	3.69094
YHR028C	DAP2	3.69551
YGL236C	MTO1	3.71779
YNR003C	RPC34	3.72263
YHR120W	MSH1	3.72707
YKR088C	TVP38	3.73516
YPL209C	IPL1	3.74847
YHR111W	UBA4	3.75471
YDL150W	RPC53	3.76221
YOL142W	RRP40	3.76979
YMR091C	NPL6	3.79622
YOR332W	VMA4	3.84095
YDL064W	UBC9	3.84319
YML097C	VPS9	3.88177
YGR113W	DAM1	3.88997
YPR163C	TIF3	3.89582
YGL067W	NPY1	3.93045
YAL042W	ERV46	3.93095
YHR197W	RIX1	3.93266
YNL071W	LAT1	3.94818
YJR138W	IML1	3.95538
YKL016C	ATP7	3.95622
YBR257W	POP4	3.97197
YLR066W	SPC3	3.97414
YAL048C	GEM1	4.00718
YDL213C	NOP6	4.01225
YJR132W	NMD5	4.02114
YDR189W	SLY1	4.03983
YKL025C	PAN3	4.05867
YAL039C	CYC3	4.06476
YAR003W	SWD1	4.08022
YDR221W	GTB1	4.08923
YMR214W	SCJ1	4.0937
YOR026W	BUB3	4.0985
YJL010C	NOP9	4.10774
YDL238C	GUD1	4.12598
YFL001W	DEG1	4.14204
YIL093C	RSM25	4.15533
YOR340C	RPA43	4.15799
YML018C	non	4.17982
YBR282W	MRPL27	4.18812
YLR084C	RAX2	4.22075
YDR115W	non	4.22538
YIL144W	TID3	4.25312
YOR330C	MIP1	4.28698
YDR410C	STE14	4.30634
YDR084C	TVP23	4.30929
YMR208W	ERG12	4.32316
YBR097W	VPS15	4.32957
YNR039C	ZRG17	4.3306
YDR359C	VID21	4.33346
YML112W	CTK3	4.34744
YJL030W	MAD2	4.36068
YOR056C	NOB1	4.36251
YJL039C	NUP192	4.37805
YJR113C	RSM7	4.38018
YIR005W	IST3	4.39086
YCR051W	non	4.39641
YFR052W	RPN12	4.42846
YJL003W	COX16	4.44126
YMR023C	MSS1	4.44482
YDL195W	SEC31	4.45447
YPL243W	SRP68	4.45669
YIL043C	CBR1	4.46978
YGR277C	non	4.47955
YBR074W	non	4.50096
YLR290C	non	4.50137
YMR190C	SGS1	4.57205
YDR452W	PPN1	4.6011
YCR077C	PAT1	4.61693
YDR435C	PPM1	4.64172
YPL030W	non	4.65591
YLR118C	non	4.65601
YNL167C	SKO1	4.66529
YDR116C	MRPL1	4.69716
YDR306C	non	4.72573
YPL126W	NAN1	4.74119
YDR137W	RGP1	4.74887
YGL129C	RSM23	4.79152
YHR100C	non	4.8333
YMR156C	TPP1	4.87648
YPL151C	PRP46	4.89699
YAL043C	PTA1	4.90025
YPR186C	PZF1	4.9069
YDR527W	RBA50	4.97163
YER044C	ERG28	4.98509
YMR201C	RAD14	4.98601
YMR289W	ABZ2	5.0066
YER014W	HEM14	5.0128
YHR062C	RPP1	5.0165
YPR189W	SKI3	5.047
YGR093W	non	5.04782
YJR142W	non	5.05182
YJR057W	CDC8	5.10591
YMR033W	ARP9	5.11903
YNL039W	BDP1	5.1294
YER021W	RPN3	5.12949
YDR061W	non	5.13866
YFL026W	STE2	5.16901
YHR188C	GPI16	5.23715
YMR281W	GPI12	5.24484
YOR126C	IAH1	5.31786
YDL015C	TSC13	5.36941
YGL142C	GPI10	5.38149
YPR107C	YTH1	5.39906
YHR075C	PPE1	5.3996
YLR275W	SMD2	5.41916
YGR082W	TOM20	5.42748
YGL155W	CDC43	5.46453
YPR180W	AOS1	5.50767
YDR176W	NGG1	5.51936
YKL019W	RAM2	5.56432
YKL047W	non	5.5782
YDL119C	non	5.58812
YMR223W	UBP8	5.62418
YMR106C	YKU80	5.70129
YIR009W	MSL1	5.73511
YNL168C	FMP41	5.7428
YMR311C	GLC8	5.77639
YNL118C	DCP2	5.77645
YHR004C	NEM1	5.83425
YKL017C	HCS1	5.84764
YHR058C	MED6	5.90934
YDR245W	MNN10	5.91826
YGR257C	MTM1	5.91968
YJR043C	POL32	5.94972
YLR306W	UBC12	5.98089
YHR156C	LIN1	5.98895
YKL095W	YJU2	6.0097
YBR141C	non	6.01123
YNL221C	POP1	6.05671
YMR309C	NIP1	6.1049
YML096W	non	6.35476
YER128W	non	6.40991
YIL128W	MET18	6.44716
YJR122W	CAF17	6.57526
YOR274W	MOD5	6.65356
YCR063W	BUD31	6.75343
YLR059C	REX2	6.78675
YNR023W	SNF12	6.81791
YER134C	non	6.84488
YBR119W	MUD1	6.88471
YDL046W	NPC2	6.99797
YPL101W	ELP4	7.02939
YNL305C	non	7.03342
YMR024W	MRPL3	7.0538
YDL003W	MCD1	7.08848
YMR296C	LCB1	7.08965
YDR330W	UBX5	7.35755
YOR253W	NAT5	7.36378
YNL206C	RTT106	7.50114
YDL207W	GLE1	7.62673
YDR393W	SHE9	7.64525
YDR460W	TFB3	7.72523
YPL244C	HUT1	7.74172
YLR421C	RPN13	7.75628
YPR188C	MLC2	7.76891
YKL122C	SRP21	7.84709
YGR112W	SHY1	7.99847
YDR511W	ACN9	8.04865
YDR449C	UTP6	8.47395
YIR010W	DSN1	8.49429
YGL153W	PEX14	8.52444
YNL265C	IST1	8.55814
YDR362C	TFC6	8.9378
YJR006W	HYS2	9.36501
YIL134W	FLX1	9.72419
