# Supplementary material for: Co-evolutionary networks of genes and cellular processes across fungal species
Source: Genome Biol. 2009 May 5;10(5):R48. doi: 10.1186/gb-2009-10-5-r48 (PMC2718514; doi:10.1186/gb-2009-10-5-r48)
Supplement: Additional file 3 — GO processes with less than 20 genes (biological process ontology) sorted by their mean rERP and variance of rERP. [file gb-2009-10-5-r48-S3.xls]

## Sheet: Genes, Var & Mean
Supplementary Table 2A: Orthologous sets sorted by their mean rERP and variance of rERP.
GO enrichment for orthologous sets with extreme rERP and variance of rERP are also presented
Orthologous sets sorted by their mean rERP														Orthologous sets sorted by their rERP variance
ORF	Name	Mean rER	Var (rER)											ORF	Name	Mean rER	Var (rER)
YHR013C	ARD1	124.467	154.44			Enrichment (All genes)								YLR384C	IKI3	592.8	147.479
YNR032W	PPG1	140.867	210.148											YGR200C	ELP2	608.133	152.989
YML121W	GTR1	147.733	155.853		GOID	GO_term	Cluster frequency	Background frequency	P-value					YHR013C	ARD1	124.467	154.44					Enrichment (all the genes)
YBR109C	CMD1	150.333	165.008		9987	cellular process	90 out of 100 genes, 90.0%	4671 out of 7291 background genes, 64.1%	1.57e-06					YML121W	GTR1	147.733	155.853
YKR055W	RHO4	169.2	159.081		16043	cellular component organization and biogenesis	56 out of 100 genes, 56.0%	2283 out of 7291 background genes, 31.3%	0.00015					YOR145C	PNO1	752.867	158.321				GOID	GO_term	Cluster frequency	Background frequency	P-value	Gene(s) annotated to the term	Directly Annotated GOID List
YNL006W	LST8	206.467	223.201		19941	modification-dependent protein catabolic process	12 out of 100 genes, 12.0%	149 out of 7291 background genes, 2.0%	0.00049					YBR271W	non	821.667	158.95				9987	cellular process	91 out of 99 genes, 91.9%	4671 out of 7291 background genes, 64.1%	6.71e-08	FUN12:SLA1:PKC1:COQ1:ETR1:RDH54:CMD1:POP4:YBR271W:RBK1:YCR061W:RSA4:MSH3:SLC1:NOP14:SEC31:KGD2:RVB1:CCC2:SRP101:CFT1:MRPL35:PUF6:MAK10:POL5:RAD3:CDC14:ARC1:HOS2:PRE9:ELP2:GCN5:ARD1:MAS2:RRP3:PPE1:GGA2:HIS5:BET4:CCT5:URA6:VMA5:SRP21:SPE1:UBA1:RHO4:BET3:RPF	30466:6400:6401:7131:6403:6404:19878:6406:31120:7064:30036:6338:147:6627:6629:51300:723:6487:727:30476:5977:9396:42274:6412:6413:7070:45324:2:31929:31204:6272:6418:7076:6633:43007:447:45835:735:7005:32447:1558:6207:31930:45047:6139:6350:40031:15680:6281:6
YCR009C	RVS161	213.467	275.999		6511	ubiquitin-dependent protein catabolic process	12 out of 100 genes, 12.0%	149 out of 7291 background genes, 2.0%	0.00049					YKR055W	RHO4	169.2	159.081				16043	cellular component organization and biogenesis	55 out of 99 genes, 55.6%	2283 out of 7291 background genes, 31.3%	0.00026	FUN12:SLA1:PKC1:RDH54:CMD1:POP4:YBR271W:YCR061W:RSA4:NOP14:SEC31:RVB1:CCC2:SRP101:CFT1:PUF6:MAK10:HOS2:GCN5:ARD1:MAS2:RRP3:PPE1:GGA2:CCT5:VMA5:SRP21:RHO4:BET3:RPF2:YPT6:YCS4:DBP9:BUD6:CHS5:ROM2:VIP1:GTR1:VPS20:CTF18:LST8:RLR1:PFA3:DBP6:CTR9:UTP23:RIO1:PNO	30466:6400:7131:6403:6404:6406:31120:7064:30036:6338:147:6627:51300:723:727:30476:42274:6413:7070:45324:2:31929:31204:7076:43007:447:45835:7005:1558:31930:45047:40031:15680:6355:6283:6357:51031:6289:31505:42144:742:7010:42147:30491:43162:747:7015:8033:636
YLR262C	YPT6	220.733	187.026		51603	proteolysis involved in cellular protein catabolic process	12 out of 100 genes, 12.0%	152 out of 7291 background genes, 2.1%	0.0006					YAL035W	FUN12	989	161.696				44238	primary metabolic process	69 out of 99 genes, 69.7%	3321 out of 7291 background genes, 45.5%	0.00053	FUN12:PKC1:ETR1:RDH54:CMD1:POP4:RBK1:MSH3:SLC1:NOP14:KGD2:RVB1:CFT1:MRPL35:PUF6:MAK10:POL5:RAD3:CDC14:ARC1:HOS2:PRE9:ELP2:GCN5:ARD1:MAS2:RRP3:PPE1:GGA2:HIS5:BET4:CCT5:URA6:SRP21:SPE1:UBA1:RPF2:IZH3:MSL5:YCS4:DBP9:CHS5:IKI3:GTR1:MSS1:VPS20:SWP1:FCP1:MTQ1:R	30466:6400:6401:7131:19878:6406:31120:6338:6627:6629:51300:723:6487:727:30476:5977:42274:6412:6413:7070:45324:6272:6418:7076:6633:43007:447:45835:735:32447:6207:45047:6139:6350:40031:6281:6355:6283:33683:6357:6289:42144:742:7010:30491:43162:747:7015:6144:
YGR252W	GCN5	221.4	168.485		43632	modification-dependent macromolecule catabolic process	12 out of 100 genes, 12.0%	156 out of 7291 background genes, 2.1%	0.00079					YOR211C	MGM1	345.667	161.958				8152	metabolic process	72 out of 99 genes, 72.7%	3587 out of 7291 background genes, 49.2%	0.00083	FUN12:PKC1:COQ1:ETR1:RDH54:CMD1:POP4:RBK1:RSA4:MSH3:SLC1:NOP14:KGD2:RVB1:CFT1:MRPL35:PUF6:MAK10:POL5:RAD3:CDC14:ARC1:HOS2:PRE9:ELP2:GCN5:ARD1:MAS2:RRP3:PPE1:GGA2:HIS5:BET4:CCT5:URA6:SRP21:SPE1:UBA1:RPF2:IZH3:MSL5:YCS4:DBP9:CHS5:IKI3:GTR1:MSS1:VPS20:SWP1:F	30466:6400:6401:7131:19878:6406:31120:6338:6627:6629:51300:723:6487:727:30476:5977:9396:42274:6412:6413:7070:45324:6272:6418:7076:6633:43007:447:45835:735:32447:6207:45047:6139:6350:40031:6281:6355:6283:33683:6357:6289:42144:742:7010:30491:43162:747:7015:
YER171W	RAD3	224.2	181.297		44257	cellular protein catabolic process	12 out of 100 genes, 12.0%	161 out of 7291 background genes, 2.2%	0.00111					YBR109C	CMD1	150.333	165.008				44237	cellular metabolic process	70 out of 99 genes, 70.7%	3476 out of 7291 background genes, 47.7%	0.0015	FUN12:PKC1:COQ1:ETR1:RDH54:CMD1:POP4:RBK1:MSH3:SLC1:NOP14:KGD2:RVB1:CFT1:MRPL35:PUF6:MAK10:POL5:RAD3:CDC14:ARC1:HOS2:PRE9:ELP2:GCN5:ARD1:MAS2:RRP3:PPE1:GGA2:HIS5:BET4:CCT5:URA6:SRP21:SPE1:UBA1:RPF2:MSL5:YCS4:DBP9:CHS5:IKI3:GTR1:MSS1:VPS20:SWP1:FCP1:MTQ1:R	30466:6400:6401:7131:19878:6406:31120:6338:6627:51300:723:6487:727:30476:5977:9396:42274:6412:6413:7070:45324:6272:6418:7076:6633:43007:447:45835:735:32447:6207:45047:6139:6350:40031:6281:6355:6283:33683:6357:6289:42144:742:7010:30491:43162:747:7015:6144:
YLR005W	SSL1	237.067	245.22		30163	protein catabolic process	12 out of 100 genes, 12.0%	174 out of 7291 background genes, 2.4%	0.00251					YGR252W	GCN5	221.4	168.485				6996	organelle organization and biogenesis	39 out of 99 genes, 39.4%	1445 out of 7291 background genes, 19.8%	0.00295	SLA1:PKC1:RDH54:CMD1:POP4:YBR271W:RSA4:NOP14:RVB1:PUF6:MAK10:HOS2:GCN5:ARD1:MAS2:RRP3:PPE1:CCT5:VMA5:RHO4:RPF2:YCS4:DBP9:BUD6:ROM2:VIP1:GTR1:CTF18:LST8:PFA3:DBP6:CTR9:UTP23:RIO1:PNO1:MGM1:PUS7:SSN3:YME1	30466:6400:7131:31120:7064:30036:6338:147:6627:51300:723:727:42274:2:31929:7076:43007:447:45835:7005:1558:31930:40031:6355:6357:31505:42144:742:7010:30491:7015:8033:6360:7165:6364:16568:6366:7096:6368:462:463:70:466:10032:18318:16571:7243:16573:16575:7532
YGR210C	non	243.6	278.574		6508	proteolysis	12 out of 100 genes, 12.0%	179 out of 7291 background genes, 2.5%	0.00338					YHR108W	GGA2	928.333	171.4				43283	biopolymer metabolic process	53 out of 99 genes, 53.5%	2349 out of 7291 background genes, 32.2%	0.0049	PKC1:RDH54:POP4:MSH3:NOP14:RVB1:CFT1:PUF6:MAK10:POL5:RAD3:CDC14:ARC1:HOS2:PRE9:ELP2:GCN5:ARD1:MAS2:RRP3:PPE1:GGA2:BET4:UBA1:RPF2:MSL5:YCS4:DBP9:CHS5:IKI3:GTR1:MSS1:VPS20:SWP1:FCP1:MTQ1:RLR1:PFA3:PPG1:DBP6:CTR9:UTP23:RIO1:PNO1:RFC1:PUS7:SNU66:SUV3:SSN3:PNG	30466:6400:6401:7131:6406:31120:6338:6627:723:6487:727:30476:5977:42274:6412:7070:45324:6272:6418:7076:43007:447:45835:735:32447:6350:40031:6281:6355:6283:33683:6357:6289:42144:30491:43162:747:7015:8033:6360:7165:6364:16568:16925:6366:6367:7096:6368:6369:
YGR135W	PRE9	248.933	207.832		16192	vesicle-mediated transport	16 out of 100 genes, 16.0%	332 out of 7291 background genes, 4.6%	0.00622					YNR038W	DBP6	909.4	178.145
YML001W	YPT7	249.067	328.86		16044	membrane organization and biogenesis	12 out of 100 genes, 12.0%	190 out of 7291 background genes, 2.6%	0.00623					YER140W	non	879.933	178.435
YBL078C	ATG8	250.933	272.157		43283	biopolymer metabolic process	53 out of 100 genes, 53.0%	2349 out of 7291 background genes, 32.2%	0.00769					YOR308C	SNU66	1172.27	179.067
YDR394W	RPT3	258.533	253.29											YOR160W	MTR10	738.867	181.139
YIL065C	FIS1	261.2	233.853											YER171W	RAD3	224.2	181.297
YPL086C	ELP3	261.467	254.706											YLR419W	non	557.867	185.333
YKL190W	CNB1	271.133	332.212											YLR262C	YPT6	220.733	187.026
YJR065C	ARP3	271.267	256.219											YGL105W	ARC1	1099.13	187.219
YHR026W	PPA1	274.667	296.353											YLR276C	DBP9	582.133	189.318
YJL001W	PRE3	275	344.502											YKL122C	SRP21	1137.67	190.782
YDR045C	RPC11	275.067	344.353											YDR148C	KGD2	1086.87	191.015
YOR259C	RPT4	275.4	263.411											YFR028C	CDC14	407.533	191.068
YML092C	PRE8	277.2	350.024											YKL080W	VMA5	385.933	191.185
YKR068C	BET3	279.333	205.295											YJL031C	BET4	886.267	194.363
YKL049C	CSE4	280.133	414.407											YOR119C	RIO1	359.267	195.134
YGL091C	NBP35	285.933	267.383											YMR023C	MSS1	975.467	195.218
YPR051W	MAK3	289.733	388.647											YDR270W	CCC2	773.933	196.093
YML110C	COQ5	291.533	345.42											YEL053C	MAK10	1098.2	196.533
YPR094W	RDS3	291.867	342.873											YKL024C	URA6	989.867	197.692
YPR107C	YTH1	293.067	359.691											YLR116W	MSL5	873.533	198.396
YNL244C	SUI1	298.933	411.681											YHR024C	MAS2	479.6	198.971
YKR035W-A	DID2	301.533	345.635											YPL094C	SEC62	1108.6	199.806
YJL030W	MAD2	303.933	337.947											YPL096W	PNG1	401.333	201.87
YMR197C	VTI1	305.4	238.715											YDL046W	NPC2	1105.53	203.214
YHL031C	GOS1	314.133	358.678											YFR048W	RMD8	363.333	204.547
YOL061W	PRS5	316.133	274.463											YDR301W	CFT1	484.133	204.982
YJR082C	EAF6	317.733	365.022											YKR068C	BET3	279.333	205.295
YDL215C	GDH2	317.933	245.833											YOR004W	UTP23	942.333	205.318
YMR171C	non	318.333	335.092											YPR180W	AOS1	1014	206.201
YNL222W	SSU72	324.467	299.992											YDR292C	SRP101	412.267	206.22
YNL207W	RIO2	324.933	314.807											YGR135W	PRE9	248.933	207.832
YMR055C	BUB2	325.133	328.985											YLR371W	ROM2	390.133	207.846
YDR328C	SKP1	326.6	297.22											YDR322W	MRPL35	1094.47	208.79
YGL194C	HOS2	328	217.35											YBL105C	PKC1	456.333	209.198
YMR077C	VPS20	330.4	227.442											YDL052C	SLC1	1013.87	209.484
YHR132W-A	IGO2	337.267	422.135											YNR032W	PPG1	140.867	210.148
YJR014W	TMA22	337.867	315.342											YPR056W	TFB4	449.333	212.495
YGL087C	MMS2	337.933	374.467											YDR348C	non	670.6	212.553
YNR003C	RPC34	338.467	323.31											YCR036W	RBK1	837.267	213.592
YIL143C	SSL2	340.067	243.543											YDR496C	PUF6	678.4	213.748
YLR274W	CDC46	343.733	242.428											YBR003W	COQ1	415.333	214.395
YNR020C	non	344.133	339.743											YOR217W	RFC1	606.067	215.002
YOR211C	MGM1	345.667	161.958											YOR243C	PUS7	731.2	215.076
YGR163W	GTR2	346.6	347.659											YLR272C	YCS4	479.867	215.523
YGR078C	PAC10	347.2	374.755											YLR410W	VIP1	368.067	216.249
YKL058W	TOA2	348.4	449.307											YPL042C	SSN3	401.6	216.413
YPR168W	NUT2	350.867	354.868											YNL256W	FOL1	722.667	216.712
YER094C	PUP3	351.267	362.331											YLR336C	SGD1	774.2	217.102
YGR172C	YIP1	351.467	277.26											YGL194C	HOS2	328	217.35
YNL192W	CHS1	353.6	266.136											YCR061W	non	1098	217.838
YLR208W	SEC13	354.667	277.763											YNL063W	MTQ1	1141.4	218.907
YPL203W	TPK2	356.067	312.78											YLR319C	BUD6	671.333	219.884
YCL017C	NFS1	356.867	310.48											YJR064W	CCT5	453	220.104
YOR119C	RIO1	359.267	195.134											YOR128C	ADE2	762.467	220.705
YDL006W	PTC1	360.267	345.952											YLR023C	IZH3	734.2	221.07
YKR002W	PAP1	360.467	283.149											YOR245C	DGA1	529.467	221.831
YBR256C	RIB5	361.6	419.89											YHR075C	PPE1	957.467	222.357
YHR012W	VPS29	361.667	372.303											YMR078C	CTF18	935.267	222.936
YPL247C	non	361.8	341.118											YNL139C	RLR1	772.6	222.997
YFR004W	RPN11	362.067	356.814											YNL006W	LST8	206.467	223.201
YIL106W	MOB1	362.2	313.55											YCR092C	MSH3	801.067	223.834
YPL023C	MET12	362.2	308.404											YOL145C	CTR9	758.933	223.865
YFL005W	SEC4	362.667	421.491											YDR190C	RVB1	469.467	224.11
YGL116W	CDC20	362.867	253.979											YPL029W	SUV3	717.867	224.302
YHR205W	SCH9	363.267	292.739											YEL055C	POL5	882.267	224.407
YFR048W	RMD8	363.333	204.547											YHR065C	RRP3	378.533	224.512
YBR034C	HMT1	363.467	273.514											YNL326C	PFA3	970.4	225.182
YBL023C	MCM2	363.6	301.546											YLR330W	CHS5	919.467	225.243
YOR157C	PUP1	363.933	252.705											YIL116W	HIS5	556.933	225.422
YER086W	ILV1	364.733	255.752											YDL195W	SEC31	852.933	225.459
YGR173W	RBG2	365.133	365.652											YPR176C	BET2	648.467	226.903
YLR362W	STE11	365.933	332.041											YCR072C	RSA4	373.8	227.132
YMR300C	ADE4	366.333	243.182											YMR077C	VPS20	330.4	227.442
YLR410W	VIP1	368.067	216.249											YBL007C	SLA1	891.8	228.563
YOR155C	ISN1	368.6	335.61											YLR289W	GUF1	426.2	228.591
YPL184C	MRN1	368.667	394.995											YBR257W	POP4	922.267	228.78
YIL118W	RHO3	368.8	308.47											YMR277W	FCP1	493.933	228.946
YGR267C	FOL2	369.8	368.578											YMR149W	SWP1	1212.73	229.73
YBL071W-A	KTI11	371.067	375.912											YBR026C	ETR1	444.533	229.905
YJR058C	APS2	372.2	368.209											YNR050C	LYS9	918.067	230.47
YER125W	RSP5	372.333	347.126											YKR023W	non	868.333	230.757
YNL277W	MET2	373.6	289.508											YKL210W	UBA1	461.6	232.359
YCR072C	RSA4	373.8	227.132											YDL148C	NOP14	735.133	232.657
YDR397C	NCB2	375.8	407.636											YBR073W	RDH54	856.333	232.773
YER107C	GLE2	377.4	254.664											YKR081C	RPF2	963.867	232.949
YHR065C	RRP3	378.533	224.512											YKL184W	SPE1	385.933	233.238
YDR283C	GCN2	379.067	306.983											YPR024W	YME1	566.133	233.486
YHR143W-A	RPC10	379.933	386.313											YIL065C	FIS1	261.2	233.853
YOR093C	non	380	302.238											YPR119W	CLB2	457.2	233.878
YNR007C	ATG3	381	305.655											YJL126W	NIT2	949.067	234.068
YGR253C	PUP2	382.267	350.877											YNL071W	LAT1	992.533	234.118
YAL036C	RBG1	383.133	328.762											YJR036C	HUL4	743.133	234.356
YOR052C	non	384.133	388.377											YML093W	UTP14	591.933	234.503
YNL021W	HDA1	384.667	236.15											YDR097C	MSH6	675.133	234.565
YNL325C	FIG4	385.667	328.892											YJL060W	BNA3	459.333	234.741
YKL080W	VMA5	385.933	191.185											YGL026C	TRP5	609.133	234.956
YKL184W	SPE1	385.933	233.238											YOL098C	non	681.067	235.568
YCR057C	PWP2	386.8	339.079											YJL101C	GSH1	422	235.647
YER090W	TRP2	387.2	282.141											YOR026W	BUB3	980.2	235.739
YLL001W	DNM1	387.667	313.398											YNL021W	HDA1	384.667	236.15
YLR371W	ROM2	390.133	207.846											YPL146C	NOP53	767.8	236.578
YFL028C	CAF16	390.533	250.505											YBL076C	ILS1	875.333	236.891
YOL094C	RFC4	390.533	415.522											YFL027C	GYP8	1097.4	237.635
YBR111C	YSA1	391.667	401.579											YDR333C	non	872	237.78
YPR082C	DIB1	391.867	392.216											YGR171C	MSM1	829.667	237.91
YFL046W	FMP32	392.533	312.565											YDR060W	MAK21	805.267	238.008
YHR074W	QNS1	395.267	289.923											YOR164C	non	695.333	238.654
YBR088C	POL30	396.067	360.581											YMR197C	VTI1	305.4	238.715
YLL019C	KNS1	397.2	333.911											YBR159W	IFA38	886.667	238.906
YGL019W	CKB1	397.333	467.597											YIL075C	RPN2	475.933	239.064
YOR067C	ALG8	397.667	289.652											YDL226C	GCS1	547.333	239.229
YPL211W	NIP7	398.267	326.28											YMR220W	ERG8	1005.6	239.489
YPL096W	PNG1	401.333	201.87											YOR069W	VPS5	833	239.866
YPL042C	SSN3	401.6	216.413											YMR290C	HAS1	748.6	239.942
YOR207C	RET1	402.2	259.998											YMR308C	PSE1	581.067	240.11
YER095W	RAD51	402.867	358.356											YDR036C	EHD3	624.6	240.783
YLR026C	SED5	403.667	330.892											YPL040C	ISM1	747.533	240.924
YDR212W	TCP1	403.933	286.114											YDR126W	SWF1	862.4	241.272
YLR277C	YSH1	403.933	259.177											YLR241W	non	538.2	241.321
YNL317W	PFS2	405.933	371.264											YJL130C	URA2	469.667	241.381
YFR028C	CDC14	407.533	191.068											YIL110W	MNI1	947.6	241.586
YNL288W	CAF40	411	367.296											YPL104W	MSD1	769.067	241.641
YNL059C	ARP5	411.467	273.945											YJR132W	NMD5	718.2	242.156
YBL021C	HAP3	411.933	507.549											YLR274W	CDC46	343.733	242.428
YDR292C	SRP101	412.267	206.22											YMR108W	ILV2	846.933	242.934
YGR028W	MSP1	412.933	300.14											YKL073W	LHS1	969.133	243.127
YDL064W	UBC9	413.467	399.957											YMR300C	ADE4	366.333	243.182
YLR351C	NIT3	413.733	355.03											YGL022W	STT3	622.733	243.369
YNL123W	NMA111	413.8	269.473											YPL076W	GPI2	894.067	243.497
YBR003W	COQ1	415.333	214.395											YIL143C	SSL2	340.067	243.543
YOL129W	VPS68	416.867	314.374											YBR263W	SHM1	997.667	243.822
YIL142W	CCT2	416.933	324.508											YOL021C	DIS3	431.867	243.875
YOR262W	non	417.2	293.254											YKL078W	DHR2	560.267	244.321
YGL120C	PRP43	417.6	297.238											YGR255C	COQ6	577.133	244.435
YHR088W	RPF1	419.067	342.511											YGR125W	non	532.133	244.901
YGL011C	SCL1	420.4	375.652											YLR005W	SSL1	237.067	245.22
YOR116C	RPO31	420.933	309.761											YML126C	ERG13	991.467	245.323
YJL101C	GSH1	422	235.647											YGR080W	TWF1	1088	245.594
YJR069C	HAM1	422.333	308.901											YOR126C	IAH1	1078.27	245.796
YAL048C	GEM1	422.467	358.222											YDL215C	GDH2	317.933	245.833
YKR038C	KAE1	422.933	339.203											YER014W	HEM14	1025.33	245.923
YKL113C	RAD27	423.267	333.507											YOR124C	UBP2	567.2	246.048
YJR063W	RPA12	423.467	396.141											YJL059W	YHC3	805.2	246.333
YBL050W	SEC17	425.267	436.693											YFR050C	PRE4	796	246.369
YBR234C	ARC40	425.867	284.877											YBR142W	MAK5	795.933	246.581
YLR289W	GUF1	426.2	228.591											YJR073C	OPI3	816.667	246.758
YDR105C	TMS1	426.533	384.055											YBR170C	NPL4	618.6	246.912
YBR235W	non	427.133	310.505											YGR159C	NSR1	1079.93	246.988
YGL003C	CDH1	427.267	354.227											YGR258C	RAD2	741.933	247.102
YOR117W	RPT5	427.667	428.743											YMR125W	STO1	670.867	247.385
YDR531W	non	428.133	475.534											YIL078W	THS1	928.533	247.697
YBR248C	HIS7	428.733	312.675											YOL140W	ARG8	518.733	247.745
YIL021W	RPB3	429.4	303.513											YDR228C	PCF11	790.4	248.267
YKL082C	RRP14	429.467	325.109											YOR278W	HEM4	1028.8	248.399
YOR014W	RTS1	429.733	324.942											YHR164C	DNA2	567.6	248.473
YAR003W	SWD1	430.4	310.027											YGL173C	KEM1	584.667	248.504
YDR064W	RPS13	431.667	376.961											YPL215W	CBP3	846.733	248.66
YOL021C	DIS3	431.867	243.875											YDR165W	TRM82	841.067	248.676
YJL014W	CCT3	431.867	266.251											YDR388W	RVS167	1058	248.763
YGR123C	PPT1	432.667	264.386											YGL097W	SRM1	570.733	249.215
YOR048C	RAT1	432.733	283.444											YJL033W	HCA4	524.867	249.352
YBR058C	UBP14	433.133	261.441											YIL093C	RSM25	917.067	249.527
YJL111W	CCT7	433.267	306.672											YEL002C	WBP1	864.6	249.634
YBR236C	ABD1	434.867	271.085											YPR190C	RPC82	733.933	249.706
YGR046W	TAM41	435.067	286.325											YNL102W	POL1	510.933	249.779
YPL002C	SNF8	435.333	357.914											YFL028C	CAF16	390.533	250.505
YHR186C	KOG1	436.067	336.932											YDL111C	RRP42	523.467	250.909
YDR487C	RIB3	436.467	403.246											YNL015W	PBI2	1173.47	251.044
YPL175W	SPT14	436.733	451.485											YML127W	RSC9	816.667	251.294
YOR196C	LIP5	437.267	320.328											YOR001W	RRP6	892.267	251.422
YOR175C	non	438.2	368.337											YHR019C	DED81	1032.07	251.941
YHR194W	MDM31	439.267	316.3											YOR209C	NPT1	702.267	251.955
YDR211W	GCD6	440.8	306.887											YGL078C	DBP3	843.8	252.379
YDR297W	SUR2	442.4	317.743											YOR157C	PUP1	363.933	252.705
YPR037C	ERV2	442.6	323.486											YDL116W	NUP84	846.467	252.78
YPR185W	ATG13	442.867	364.915											YLL034C	RIX7	569.333	252.842
YLR085C	ARP6	443.667	330.471											YGR216C	GPI1	954.933	252.873
YOR090C	PTC5	443.867	371.567											YPL231W	FAS2	852.333	252.915
YBR026C	ETR1	444.533	229.905											YOR232W	MGE1	1044.73	253.106
YGR170W	PSD2	444.8	326.725											YDR394W	RPT3	258.533	253.29
YPL170W	DAP1	445.6	349.278											YKL012W	PRP40	917.133	253.375
YDR390C	UBA2	446.333	319.775											YGL084C	GUP1	584.4	253.895
YIL004C	BET1	446.6	351.991											YGL116W	CDC20	362.867	253.979
YEL062W	NPR2	446.8	325.69											YLR002C	NOC3	636.733	254.398
YOR244W	ESA1	448.133	420.322											YER107C	GLE2	377.4	254.664
YLR243W	non	449	309.431											YPL086C	ELP3	261.467	254.706
YBL104C	non	449.2	352.532											YGL172W	NUP49	789.867	254.77
YGR047C	TFC4	449.267	305.767											YPL010W	RET3	499.667	254.972
YPR056W	TFB4	449.333	212.495											YKL016C	ATP7	968.933	255.19
YCR063W	BUD31	449.667	466.863											YDR484W	VPS52	773.6	255.29
YDR128W	non	449.733	260.099											YER086W	ILV1	364.733	255.752
YDR364C	CDC40	449.8	283.581											YCR017C	CWH43	506.733	255.846
YKL170W	MRPL38	450.2	257.696											YJR065C	ARP3	271.267	256.219
YOR202W	HIS3	450.467	323.051											YDR454C	GUK1	793.067	256.429
YPR073C	LTP1	450.667	347.435											YPR118W	non	473.6	256.607
YML069W	POB3	451	362.463											YOR254C	SEC63	831.533	256.741
YDR372C	VPS74	452.067	422.256											YAL041W	CDC24	489.267	256.787
YKL013C	ARC19	452.533	364.166											YGR103W	NOP7	773.8	256.996
YJR064W	CCT5	453	220.104											YBR173C	UMP1	1018.53	257.588
YDL213C	NOP6	453.933	349.18											YDL090C	RAM1	473.6	257.694
YKL114C	APN1	454	365.307											YKL170W	MRPL38	450.2	257.696
YNL291C	MID1	454.333	350.223											YPL063W	TIM50	1001.67	258.187
YNR008W	LRO1	454.467	421.499											YER126C	NSA2	483.267	258.491
YMR260C	TIF11	455.4	332.862											YHR038W	RRF1	985.533	258.743
YOL018C	TLG2	455.6	312.473											YOR046C	DBP5	749.133	258.813
YBL105C	PKC1	456.333	209.198											YDL103C	QRI1	526.467	259.048
YGL100W	SEH1	456.333	328.524											YLR277C	YSH1	403.933	259.177
YNR036C	non	456.533	420.639											YDR398W	UTP5	891.133	259.685
YFL024C	EPL1	456.8	276.196											YOR207C	RET1	402.2	259.998
YPR119W	CLB2	457.2	233.878											YBR260C	RGD1	598.933	260.047
YJL060W	BNA3	459.333	234.741											YBL011W	SCT1	621	260.081
YLR386W	VAC14	459.933	314.769											YJR002W	MPP10	739.733	260.099
YDR293C	SSD1	460.667	304.9											YDR128W	non	449.733	260.099
YML098W	TAF13	461.4	366.741											YML012W	ERV25	990.133	260.433
YKL210W	UBA1	461.6	232.359											YGL169W	SUA5	878.467	260.741
YML010W	SPT5	462.133	282.099											YNL313C	non	734.733	260.794
YHR069C	RRP4	463	427.078											YMR211W	DML1	777.467	261.032
YPL030W	non	463.267	383.177											YPL244C	HUT1	1047.13	261.108
YGR246C	BRF1	464.2	398.432											YBR058C	UBP14	433.133	261.441
YOR257W	CDC31	464.4	373.264											YLR066W	SPC3	984.933	261.543
YJL074C	SMC3	465.733	331.326											YEL032W	MCM3	508.8	261.867
YMR150C	IMP1	465.8	307.631											YPL012W	RRP12	780.867	262.402
YGR195W	SKI6	466.467	308.695											YHL030W	ECM29	771	262.489
YLR059C	REX2	467.067	461.978											YPL013C	MRPS16	1021.13	262.49
YFL039C	ACT1	468.133	406.366											YGL095C	VPS45	530.667	262.596
YGL048C	RPT6	468.733	360.226											YPL243W	SRP68	798.467	263.245
YBR061C	TRM7	469.067	298.942											YOR259C	RPT4	275.4	263.411
YAL010C	MDM10	469.2	302.851											YOR250C	CLP1	822.533	263.525
YDR190C	RVB1	469.467	224.11											YDR452W	PPN1	862.067	264.298
YJL130C	URA2	469.667	241.381											YGR123C	PPT1	432.667	264.386
YOR039W	CKB2	470.933	419.409											YPR112C	MRD1	772.467	264.475
YNL023C	FAP1	471.933	344.885											YER127W	LCP5	963.133	264.709
YPR118W	non	473.6	256.607											YDR320C	SWA2	1080.73	264.799
YDL090C	RAM1	473.6	257.694											YPL172C	COX10	634.8	264.876
YCR079W	PTC6	474.2	386.63											YGR232W	NAS6	859.067	265.228
YKL022C	CDC16	474.667	418.596											YPR191W	QCR2	1125.8	265.231
YKL194C	MST1	474.733	328.356											YPL001W	HAT1	771.733	265.39
YIL075C	RPN2	475.933	239.064											YNL192W	CHS1	353.6	266.136
YFL038C	YPT1	476.933	465.346											YOR141C	ARP8	584.267	266.191
YOR356W	non	477.067	432.948											YJL014W	CCT3	431.867	266.251
YIL153W	RRD1	477.533	425.982											YGL129C	RSM23	958.667	266.414
YKL059C	MPE1	477.667	348.649											YLR389C	STE23	526.467	266.43
YIL108W	non	478.733	341.161											YEL042W	GDA1	995.867	266.479
YDR267C	CIA1	479.067	329.847											YML103C	NUP188	1050.07	266.649
YHR024C	MAS2	479.6	198.971											YIL044C	AGE2	853.733	266.864
YLR272C	YCS4	479.867	215.523											YDR047W	HEM12	902.533	267.256
YPL204W	HRR25	480.867	439.795											YGL068W	MNP1	966.067	267.264
YFL016C	MDJ1	480.933	318.869											YGL091C	NBP35	285.933	267.383
YHL010C	non	481.067	334.119											YKR082W	NUP133	966	267.739
YML059C	NTE1	481.2	276.528											YAL020C	ATS1	1150.13	268.16
YJL140W	RPB4	481.8	422.979											YJL072C	PSF2	689.8	268.259
YER126C	NSA2	483.267	258.491											YML065W	ORC1	584.8	268.663
YDR301W	CFT1	484.133	204.982											YGR187C	HGH1	674.267	268.854
YBR143C	SUP45	484.2	332.833											YNL123W	NMA111	413.8	269.473
YCL033C	non	484.8	407.931											YFL036W	RPO41	614.667	269.85
YPR103W	PRE2	485.467	328.579											YIR022W	SEC11	749.067	269.995
YNL280C	ERG24	486	280.891											YGR207C	non	791.4	270.952
YGL232W	TAN1	486.267	374.048											YHR168W	MTG2	802.067	270.953
YNR029C	non	486.667	374.618											YBR236C	ABD1	434.867	271.085
YGL220W	non	487.667	413.696											YKL205W	LOS1	750.467	271.696
YHR027C	RPN1	488.267	351.957											YPL043W	NOP4	658.067	271.867
YHR098C	SFB3	488.8	287.131											YDR255C	RMD5	692.267	271.995
YKL117W	SBA1	488.867	380.22											YBL078C	ATG8	250.933	272.157
YAL041W	CDC24	489.267	256.787											YLR435W	TSR2	898.133	272.385
YNL200C	non	489.933	355.464											YKR071C	DRE2	1014.87	272.537
YJL029C	VPS53	490.067	354.441											YPL065W	VPS28	589.8	272.599
YPR089W	non	490.6	360.479											YBR087W	RFC5	506.933	272.627
YHR068W	DYS1	491.333	373.095											YMR208W	ERG12	866.6	272.786
YOL038W	PRE6	491.533	385.681											YIL076W	SEC28	1067.73	272.925
YKL001C	MET14	491.6	361.153											YOR272W	YTM1	573.267	273.056
YER021W	RPN3	491.867	369.936											YBR289W	SNF5	535.867	273.324
YKR087C	OMA1	492.933	303.378											YOR206W	NOC2	875.333	273.421
YMR277W	FCP1	493.933	228.946											YBR034C	HMT1	363.467	273.514
YDR405W	MRP20	494.067	380.165											YML104C	MDM1	908.8	273.572
YAR008W	SEN34	494.533	318.597											YDL198C	GGC1	791.733	273.698
YNL218W	MGS1	495.067	291.306											YDR465C	RMT2	757.533	273.782
YEL052W	AFG1	497.2	326.029											YNL059C	ARP5	411.467	273.945
YDR392W	SPT3	497.533	378.015											YJL091C	GWT1	883.933	274.312
YBR081C	SPT7	498.067	303.188											YOL061W	PRS5	316.133	274.463
YMR301C	ATM1	498.533	299.354											YPL183C	non	830.467	274.652
YGR145W	ENP2	499.2	372.167											YML014W	TRM9	711.2	274.75
YFR010W	UBP6	499.533	299.294											YMR061W	RNA14	586.267	274.98
YPL010W	RET3	499.667	254.972											YNL048W	ALG11	777.467	275.053
YBR200W	BEM1	499.933	298.363											YGL245W	GUS1	979.2	275.374
YHR030C	SLT2	500.133	380.533											YER007W	PAC2	1094.4	275.826
YPL217C	BMS1	500.133	348.117											YCR009C	RVS161	213.467	275.999
YGL244W	RTF1	500.933	318.479											YFL024C	EPL1	456.8	276.196
YBR127C	VMA2	501.067	331.788											YGR094W	VAS1	788.467	276.222
YML077W	BET5	501.267	429.182											YLR420W	URA4	606.4	276.252
YDR460W	TFB3	502.4	347.189											YNL064C	YDJ1	952.533	276.307
YLR193C	UPS1	502.733	354.993											YOR274W	MOD5	975.4	276.408
YJL121C	RPE1	502.933	436.418											YCR093W	CDC39	711.067	276.409
YLR133W	CKI1	503.067	344.486											YMR012W	CLU1	710.533	276.481
YDL168W	SFA1	504	324.742											YML059C	NTE1	481.2	276.528
YLR209C	PNP1	504.267	300.63											YDR264C	AKR1	535.067	276.585
YKR062W	TFA2	504.4	355.12											YMR062C	ECM40	535.133	276.635
YML102W	CAC2	506	480.688											YEL037C	RAD23	727	276.968
YGR149W	non	506.133	355.832											YGR172C	YIP1	351.467	277.26
YNL293W	MSB3	506.2	345.108											YDR061W	non	993.867	277.382
YMR131C	RRB1	506.4	306.476											YLR208W	SEC13	354.667	277.763
YKL002W	DID4	506.533	331.039											YIL128W	MET18	950.333	277.808
YCR017C	CWH43	506.733	255.846											YJL069C	UTP18	641.467	277.906
YPR137W	RRP9	506.733	284.405											YPL028W	ERG10	693.867	277.971
YBR087W	RFC5	506.933	272.627											YGR210C	non	243.6	278.574
YPL266W	DIM1	507.2	280.631											YDL145C	COP1	549.467	279.024
YNL215W	IES2	507.867	347.893											YLR201C	COQ9	948.6	279.538
YGL180W	ATG1	508	352.184											YML094W	GIM5	692.867	279.651
YML128C	MSC1	508.133	293.472											YDR180W	SCC2	1057.53	279.729
YGR005C	TFG2	508.8	362.683											YAL034W-A	MTW1	1032	279.882
YEL032W	MCM3	508.8	261.867											YMR239C	RNT1	626.467	280.171
YHR028C	DAP2	509.133	370.51											YNL181W	non	647.067	280.238
YNL113W	RPC19	510.333	433.488											YOL146W	PSF3	920.267	280.394
YER072W	VTC1	510.667	422.854											YDR141C	DOP1	926.933	280.498
YNL102W	POL1	510.933	249.779											YPL266W	DIM1	507.2	280.631
YIL096C	non	511.133	424.585											YOL097C	WRS1	680.4	280.706
YDL126C	CDC48	511.333	301.938											YGL241W	KAP114	1025.13	280.884
YJR072C	NPA3	512.067	468.255											YNL280C	ERG24	486	280.891
YML021C	UNG1	513.267	339.784											YHR132C	ECM14	671.467	281.007
YNL151C	RPC31	513.533	363.626											YPL160W	CDC60	988.667	281.214
YJR097W	JJJ3	513.867	385.042											YNL220W	ADE12	673.067	281.223
YNL007C	SIS1	514.2	285.33											YMR117C	SPC24	1113.53	281.982
YOR335C	ALA1	515.6	328.704											YML010W	SPT5	462.133	282.099
YGL234W	ADE5	515.667	318.888											YER090W	TRP2	387.2	282.141
YOL054W	PSH1	518.467	394.064											YNR006W	VPS27	761.867	282.642
YER012W	PRE1	518.6	371.632											YGR231C	PHB2	702	282.684
YMR028W	TAP42	518.6	390.757											YBR265W	TSC10	965.067	282.704
YOL140W	ARG8	518.733	247.745											YGL238W	CSE1	601.2	283.052
YEL051W	VMA8	521.333	355.914											YKR002W	PAP1	360.467	283.149
YKL041W	VPS24	521.933	349.984											YIL019W	FAF1	857.467	283.254
YNL201C	PSY2	522.267	350.507											YGR096W	TPC1	902.333	283.268
YEL020W-A	TIM9	522.467	431.563											YER044C	ERG28	989.667	283.291
YML080W	DUS1	522.467	352.172											YOR048C	RAT1	432.733	283.444
YEL036C	ANP1	522.8	434.142											YJL180C	ATP12	823.2	283.485
YPL254W	HFI1	522.8	363.157											YDR364C	CDC40	449.8	283.581
YDL111C	RRP42	523.467	250.909											YOL010W	RCL1	529.133	283.661
YJL033W	HCA4	524.867	249.352											YDL120W	YFH1	1012.6	283.971
YDL108W	KIN28	526.4	400.028											YNL315C	ATP11	958.067	284.251
YLR389C	STE23	526.467	266.43											YOL022C	non	717	284.315
YDL103C	QRI1	526.467	259.048											YPR137W	RRP9	506.733	284.405
YCR059C	YIH1	527.2	441.11											YGL171W	ROK1	755.933	284.776
YHR113W	non	528.533	322.8											YBR234C	ARC40	425.867	284.877
YPR173C	VPS4	528.6	352.517											YPL122C	TFB2	543.067	284.994
YOL010W	RCL1	529.133	283.661											YLR051C	FCF2	946.8	285.039
YPL022W	RAD1	529.133	319.877											YOR241W	MET7	595.267	285.058
YOR245C	DGA1	529.467	221.831											YNL007C	SIS1	514.2	285.33
YLR203C	MSS51	530.4	371.502											YGL195W	GCN1	977	285.363
YGL095C	VPS45	530.667	262.596											YBL035C	POL12	705.933	285.606
YGR031W	non	531.667	395.566											YBR267W	REI1	796.267	285.755
YGR125W	non	532.133	244.901											YJL071W	ARG2	561.667	285.93
YIR005W	IST3	532.267	381.845											YDR140W	MTQ2	1010.47	286.062
YLR200W	YKE2	532.8	445.015											YDR212W	TCP1	403.933	286.114
YER026C	CHO1	533.533	423.807											YKL191W	DPH2	788	286.164
YDR258C	HSP78	534.867	335.534											YOR198C	BFR1	978.6	286.262
YDR264C	AKR1	535.067	276.585											YGR046W	TAM41	435.067	286.325
YMR062C	ECM40	535.133	276.635											YER063W	THO1	1049.2	286.514
YOR368W	RAD17	535.6	437.146											YHR098C	SFB3	488.8	287.131
YBR289W	SNF5	535.867	273.324											YOR111W	non	916.6	287.872
YDR379C-A	non	536.333	418.007											YPL109C	non	589.133	287.956
YMR075W	RCO1	536.667	317.367											YGL016W	KAP122	957.667	288.269
YER078C	non	537.4	342.477											YMR224C	MRE11	648.867	288.596
YLR409C	UTP21	537.667	290.461											YNR039C	ZRG17	764.333	288.614
YHR122W	non	537.733	383.699											YNL118C	DCP2	1051.6	288.789
YDL031W	DBP10	537.867	330.4											YDR334W	SWR1	709.6	288.887
YLR241W	non	538.2	241.321											YKL212W	SAC1	583.067	289.027
YDR456W	NHX1	538.2	309.099											YNL277W	MET2	373.6	289.508
YDR268W	MSW1	538.267	385.012											YOR067C	ALG8	397.667	289.652
YIL022W	TIM44	538.667	344.122											YPR018W	RLF2	626.933	289.815
YKL189W	HYM1	539.267	419.615											YDR168W	CDC37	652.333	289.878
YPL169C	MEX67	539.8	319.815											YHR074W	QNS1	395.267	289.923
YER122C	GLO3	541	320.122											YHR120W	MSH1	779.4	289.939
YPL122C	TFB2	543.067	284.994											YER069W	ARG5	551.4	289.974
YIL034C	CAP2	543.267	395.671											YDR116C	MRPL1	963.133	289.989
YFL008W	SMC1	544.2	290.478											YNR021W	non	946.533	290.043
YIL094C	LYS12	544.533	359.005											YNR012W	URK1	601.267	290.084
YNL305C	non	546.667	380.918											YBR155W	CNS1	635.6	290.299
YDL226C	GCS1	547.333	239.229											YLR409C	UTP21	537.667	290.461
YMR223W	UBP8	549	393.589											YFL008W	SMC1	544.2	290.478
YDL145C	COP1	549.467	279.024											YDL077C	VAM6	764.2	290.781
YPL152W	RRD2	550.067	337.77											YMR100W	MUB1	601.467	290.83
YBR175W	SWD3	550.6	333.425											YNL218W	MGS1	495.067	291.306
YER069W	ARG5	551.4	289.974											YDR002W	YRB1	957.8	291.755
YDR177W	UBC1	551.733	463.68											YBR070C	ALG14	1000.93	292.008
YCL004W	PGS1	552.867	328.249											YPR139C	VPS66	990.267	292.275
YMR314W	PRE5	553	472.926											YGR090W	UTP22	700.267	292.534
YOR239W	ABP140	553.4	367.298											YMR276W	DSK2	1008.07	292.704
YGL099W	LSG1	554	336.336											YHR205W	SCH9	363.267	292.739
YMR216C	SKY1	554.667	341.965											YHR188C	GPI16	791.867	292.782
YDR331W	GPI8	554.733	373.641											YGR006W	PRP18	1105.53	292.831
YIR026C	YVH1	555.133	471.601											YKL033W	non	1047.6	292.897
YIR008C	PRI1	556	369.589											YOR022C	non	589.067	293.03
YIL116W	HIS5	556.933	225.422											YOR262W	non	417.2	293.254
YJR125C	ENT3	557.6	332.388											YNL316C	PHA2	841.333	293.406
YDL117W	CYK3	557.6	322.211											YPL078C	ATP4	996.133	293.461
YLR419W	non	557.867	185.333											YML128C	MSC1	508.133	293.472
YGL119W	ABC1	558	371.845											YHR102W	KIC1	938.133	293.54
YJL168C	SET2	558.333	295.485											YDL045C	FAD1	697.2	293.688
YHR073W	OSH3	559.133	300.241											YBR035C	PDX3	791.8	293.751
YMR293C	non	560.133	345.827											YKL179C	COY1	588.4	294.144
YKL078W	DHR2	560.267	244.321											YHR089C	GAR1	882.533	294.263
YER016W	BIM1	560.533	418.663											YMR235C	RNA1	938.6	294.582
YGL085W	non	561.467	349.09											YBR097W	VPS15	643.2	294.586
YJL071W	ARG2	561.667	285.93											YIR011C	STS1	702.067	294.915
YBR135W	CKS1	562.133	495.387											YBR279W	PAF1	829.533	294.995
YLR025W	SNF7	563	341.287											YBR291C	CTP1	711.4	295.017
YBR251W	MRPS5	564.733	325.065											YOL041C	NOP12	819.067	295.133
YGL067W	NPY1	564.8	375.812											YDR176W	NGG1	783.8	295.253
YGR202C	PCT1	565.133	301.965											YJL168C	SET2	558.333	295.485
YGL155W	CDC43	565.6	319.618											YOR310C	NOP58	878.2	295.553
YER087W	non	565.6	434.8											YMR146C	TIF34	576.933	295.661
YPR024W	YME1	566.133	233.486											YNL092W	non	1070.47	295.711
YHL013C	OTU2	566.2	383.165											YPL098C	MGR2	849.467	295.988
YCL059C	KRR1	566.933	373.941											YHR026W	PPA1	274.667	296.353
YBR217W	ATG12	567	318.509											YOR249C	APC5	1021	296.491
YOR124C	UBP2	567.2	246.048											YHR004C	NEM1	670.933	296.564
YHR164C	DNA2	567.6	248.473											YPL125W	KAP120	658.267	296.686
YOL124C	TRM11	567.8	302.708											YLR055C	SPT8	571.2	296.861
YML096W	non	568.733	385.519											YKL007W	CAP1	653.6	297.052
YJL104W	PAM16	568.733	396.75											YFR044C	DUG1	945.133	297.179
YPL218W	SAR1	568.933	404.852											YDR328C	SKP1	326.6	297.22
YLL034C	RIX7	569.333	252.842											YGL120C	PRP43	417.6	297.238
YKL017C	HCS1	569.533	413.368											YDL150W	RPC53	1036.73	297.296
YGL018C	JAC1	569.8	445.329											YJR138W	IML1	805	297.395
YCL054W	SPB1	570.467	309.85											YDR129C	SAC6	746.533	297.727
YDR164C	SEC1	570.533	308.439											YDR407C	TRS120	781.933	298.051
YGL097W	SRM1	570.733	249.215											YPL188W	POS5	770.4	298.119
YDR486C	VPS60	570.8	381.729											YOL080C	REX4	925.533	298.286
YKL160W	ELF1	571	337.321											YPR031W	NTO1	979.867	298.356
YDR376W	ARH1	571.133	452.365											YBR200W	BEM1	499.933	298.363
YER148W	SPT15	571.133	333.15											YIL134W	FLX1	1030.13	298.466
YLR055C	SPT8	571.2	296.861											YMR033W	ARP9	758.467	298.623
YER006W	NUG1	571.533	336.614											YDR330W	UBX5	790.333	298.909
YGR264C	MES1	572.4	385.174											YBR061C	TRM7	469.067	298.942
YOR330C	MIP1	572.667	403.632											YPL107W	non	951.933	299.02
YGL106W	MLC1	573	410.715											YPR189W	SKI3	747.533	299.095
YOR272W	YTM1	573.267	273.056											YFR010W	UBP6	499.533	299.294
YDR005C	MAF1	573.333	409.838											YMR301C	ATM1	498.533	299.354
YPL117C	IDI1	573.4	415.472											YLR314C	CDC3	756.2	299.668
YLR275W	SMD2	574.333	367.912											YPR069C	SPE3	886.2	299.788
YNL263C	YIF1	576.667	368.053											YJR129C	non	991.667	299.807
YDL236W	PHO13	576.8	320.253											YNL222W	SSU72	324.467	299.992
YMR146C	TIF34	576.933	295.661											YOR168W	GLN4	915.733	300.037
YGR255C	COQ6	577.133	244.435											YGR028W	MSP1	412.933	300.14
YHR128W	FUR1	577.6	381.195											YDL015C	TSC13	1067.67	300.176
YLL031C	GPI13	578.067	314.722											YNR030W	ALG12	872.933	300.207
YNL223W	ATG4	578.667	375.172											YJR068W	RFC2	606.467	300.23
YBR166C	TYR1	579.067	339.84											YHR073W	OSH3	559.133	300.241
YPR108W	RPN7	579.2	316.479											YLR006C	SSK1	700.267	300.282
YNL320W	non	579.6	359.422											YNL175C	NOP13	675.867	300.33
YLR196W	PWP1	579.933	367.902											YGR262C	BUD32	623.267	300.505
YMR092C	AIP1	579.933	307.507											YLR427W	MAG2	631.667	300.518
YNL329C	PEX6	580	314.356											YLR209C	PNP1	504.267	300.63
YCL057C-A	non	580.8	463.367											YOL144W	NOP8	920.267	300.67
YMR308C	PSE1	581.067	240.11											YDR257C	SET7	1035.53	300.767
YLR276C	DBP9	582.133	189.318											YKL035W	UGP1	795.067	300.771
YOR340C	RPA43	582.267	479.542											YDL143W	CCT4	616.067	300.812
YGL027C	CWH41	582.667	376.273											YNL167C	SKO1	1088	300.836
YDR354W	TRP4	582.867	334.82											YLR418C	CDC73	770.933	300.874
YKL212W	SAC1	583.067	289.027											YHR111W	UBA4	608.667	301.039
YOR141C	ARP8	584.267	266.191											YML097C	VPS9	747.933	301.265
YGL084C	GUP1	584.4	253.895											YKL125W	RRN3	729.6	301.327
YGL173C	KEM1	584.667	248.504											YBL047C	EDE1	812.133	301.375
YML065W	ORC1	584.8	268.663											YBL023C	MCM2	363.6	301.546
YJR116W	non	585.667	371.307											YDL126C	CDC48	511.333	301.938
YOL077C	BRX1	585.733	408.153											YGR202C	PCT1	565.133	301.965
YMR061W	RNA14	586.267	274.98											YBR101C	FES1	900.2	301.965
YJR033C	RAV1	587.533	336.33											YGR217W	CCH1	608.8	302.213
YKL179C	COY1	588.4	294.144											YOR093C	non	380	302.238
YOR261C	RPN8	588.533	340.616											YJR113C	RSM7	1145.67	302.264
YOR022C	non	589.067	293.03											YOL124C	TRM11	567.8	302.708
YPL109C	non	589.133	287.956											YPL091W	GLR1	609	302.749
YIL090W	ICE2	589.2	374.234											YLR292C	SEC72	834.933	302.778
YPL065W	VPS28	589.8	272.599											YAL010C	MDM10	469.2	302.851
YOR362C	PRE10	589.933	395.347											YDL065C	PEX19	992.467	302.925
YKL144C	RPC25	590.467	432.608											YNL219C	ALG9	595.8	302.937
YGL213C	SKI8	590.933	390.957											YPL195W	APL5	778.067	302.994
YOR176W	HEM15	591.467	361.286											YBR081C	SPT7	498.067	303.188
YOR125C	CAT5	591.467	304.688											YNL062C	GCD10	734.867	303.271
YML093W	UTP14	591.933	234.503											YKR087C	OMA1	492.933	303.378
YAL009W	SPO7	592	381.537											YER141W	COX15	829.2	303.432
YDR339C	FCF1	592.6	373.281											YIL021W	RPB3	429.4	303.513
YLR384C	IKI3	592.8	147.479											YHR170W	NMD3	627.867	303.671
YPL222W	FMP40	593	324.018											YDR189W	SLY1	717.333	303.879
YER005W	YND1	594.6	303.96											YER005W	YND1	594.6	303.96
YER009W	NTF2	594.6	389.675											YGL065C	ALG2	654	304.072
YER049W	TPA1	594.933	312.872											YDL040C	NAT1	741.667	304.194
YOR241W	MET7	595.267	285.058											YBR025C	non	930.267	304.201
YNL219C	ALG9	595.8	302.937											YJR142W	non	733.267	304.42
YDL166C	FAP7	596.533	368.614											YOR125C	CAT5	591.467	304.688
YAR018C	KIN3	596.6	344.994											YDR293C	SSD1	460.667	304.9
YDR306C	non	597.4	436.086											YGR113W	DAM1	911.667	305.104
YLR253W	non	598.067	346.595											YNR007C	ATG3	381	305.655
YBR260C	RGD1	598.933	260.047											YBR121C	GRS1	886.933	305.749
YOR163W	DDP1	598.933	371.486											YGR047C	TFC4	449.267	305.767
YGL238W	CSE1	601.2	283.052											YIL097W	FYV10	673	306.11
YNR012W	URK1	601.267	290.084											YMR131C	RRB1	506.4	306.476
YMR100W	MUB1	601.467	290.83											YJL111W	CCT7	433.267	306.672
YCR068W	ATG15	601.6	418.542											YHL004W	MRP4	672.933	306.687
YNR043W	MVD1	603.6	372.958											YLR421C	RPN13	1059.07	306.718
YDR084C	TVP23	604.6	492.249											YKL099C	UTP11	865.733	306.821
YKL021C	MAK11	605.467	329.67											YOL032W	OPI10	622.2	306.823
YOR217W	RFC1	606.067	215.002											YDR211W	GCD6	440.8	306.887
YLR420W	URA4	606.4	276.252											YPL167C	REV3	682.2	306.962
YJR068W	RFC2	606.467	300.23											YDR283C	GCN2	379.067	306.983
YNL227C	JJJ1	606.6	375.82											YAL033W	POP5	915.533	307.253
YBR176W	ECM31	606.667	462.308											YMR092C	AIP1	579.933	307.507
YDR074W	TPS2	606.733	355.425											YMR150C	IMP1	465.8	307.631
YKL034W	TUL1	607.467	373.309											YHR090C	YNG2	691.733	307.657
YGR200C	ELP2	608.133	152.989											YNL061W	NOP2	784.533	307.892
YHR111W	UBA4	608.667	301.039											YPL023C	MET12	362.2	308.404
YGR217W	CCH1	608.8	302.213											YMR218C	TRS130	936.267	308.424
YPL091W	GLR1	609	302.749											YDR164C	SEC1	570.533	308.439
YGL026C	TRP5	609.133	234.956											YIL118W	RHO3	368.8	308.47
YPR047W	MSF1	609.267	400.317											YLR009W	RLP24	856.6	308.5
YMR091C	NPL6	609.267	352.323											YDR083W	RRP8	820.8	308.595
YDR489W	SLD5	609.4	376.988											YGR195W	SKI6	466.467	308.695
YDR477W	SNF1	610.067	368.704											YDR308C	SRB7	932.8	308.712
YOL078W	AVO1	610.4	317.833											YJR069C	HAM1	422.333	308.901
YNR053C	NOG2	611	336.374											YDR456W	NHX1	538.2	309.099
YMR214W	SCJ1	612.267	401.945											YLR100W	ERG27	789.067	309.119
YOR078W	BUD21	612.4	425.709											YDL146W	LDB17	914.133	309.349
YER156C	non	613.267	369.451											YER003C	PMI40	864	309.419
YHR119W	SET1	613.533	343.69											YLR243W	non	449	309.431
YPR036W	VMA13	613.933	364.569											YJL087C	TRL1	777.133	309.738
YIL039W	non	614.267	346.349											YOR116C	RPO31	420.933	309.761
YPR113W	PIS1	614.333	372.725											YCL054W	SPB1	570.467	309.85
YFL036W	RPO41	614.667	269.85											YKL047W	non	1084.6	309.852
YAR015W	ADE1	615	323.314											YAR003W	SWD1	430.4	310.027
YDL143W	CCT4	616.067	300.812											YCL017C	NFS1	356.867	310.48
YDL028C	MPS1	616.267	359.375											YBR235W	non	427.133	310.505
YML086C	ALO1	616.4	315.186											YOR271C	FSF1	820.6	310.753
YKL149C	DBR1	616.467	364.857											YGR261C	APL6	765.267	311.513
YKL110C	KTI12	617.267	321.285											YDR527W	RBA50	972.867	311.749
YBR170C	NPL4	618.6	246.912											YDL234C	GYP7	710.267	311.866
YPL209C	IPL1	618.667	366.791											YHR148W	IMP3	710.6	312.135
YLR216C	CPR6	618.867	314.28											YAL043C	PTA1	888.6	312.17
YBR154C	RPB5	618.933	420.501											YJR006W	HYS2	873.467	312.23
YKL120W	OAC1	619.4	414.251											YBR037C	SCO1	907	312.31
YBR246W	non	620.2	404.825											YOL018C	TLG2	455.6	312.473
YLR234W	TOP3	621	444.059											YBR254C	TRS20	767.067	312.56
YBL011W	SCT1	621	260.081											YFL046W	FMP32	392.533	312.565
YNL022C	non	621.733	368.733											YBR248C	HIS7	428.733	312.675
YBR002C	RER2	621.733	333.821											YGR285C	ZUO1	919.067	312.682
YKL138C	MRPL31	622.067	401.641											YPL203W	TPK2	356.067	312.78
YOL032W	OPI10	622.2	306.823											YER049W	TPA1	594.933	312.872
YGL022W	STT3	622.733	243.369											YPL120W	VPS30	798.4	312.892
YGR262C	BUD32	623.267	300.505											YLL001W	DNM1	387.667	313.398
YPL050C	MNN9	623.667	330.069											YIL106W	MOB1	362.2	313.55
YDR167W	TAF10	624.2	431.574											YNL260C	non	945.4	313.715
YDR036C	EHD3	624.6	240.783											YPL237W	SUI3	1004.53	313.771
YOR002W	ALG6	624.8	340.822											YER157W	COG3	909.333	313.822
YPL214C	THI6	626.133	318.043											YLR216C	CPR6	618.867	314.28
YLR382C	NAM2	626.133	381.627											YNL329C	PEX6	580	314.356
YJL063C	MRPL8	626.267	417.538											YOL129W	VPS68	416.867	314.374
YDR214W	AHA1	626.267	362.399											YBR247C	ENP1	735.133	314.664
YMR239C	RNT1	626.467	280.171											YLL031C	GPI13	578.067	314.722
YCR042C	TAF2	626.733	373.968											YLR386W	VAC14	459.933	314.769
YPR018W	RLF2	626.933	289.815											YNL207W	RIO2	324.933	314.807
YHR170W	NMD3	627.867	303.671											YOR296W	non	898.4	314.883
YGL246C	RAI1	628.4	356.646											YJR016C	ILV3	875.533	314.904
YMR189W	GCV2	629.4	348.194											YDR248C	non	784.267	315.148
YJR134C	SGM1	630	325.432											YLR393W	ATP10	1065.73	315.179
YMR269W	TMA23	630.133	377.939											YML086C	ALO1	616.4	315.186
YLR090W	XDJ1	630.933	396.624											YJR014W	TMA22	337.867	315.342
YLR427W	MAG2	631.667	300.518											YHR197W	RIX1	1029.2	315.692
YPR088C	SRP54	631.667	332.392											YGR257C	MTM1	896.533	315.883
YIR012W	SQT1	632.2	362.166											YHR194W	MDM31	439.267	316.3
YIL043C	CBR1	632.867	419.996											YPR108W	RPN7	579.2	316.479
YJR112W	NNF1	633.133	457.494											YOR035C	SHE4	934.467	316.813
YHR171W	ATG7	634.6	340.731											YHR192W	non	1173	316.961
YKL172W	EBP2	634.667	361.181											YPR049C	ATG11	1044.73	317.043
YPL172C	COX10	634.8	264.876											YOR095C	RKI1	679.333	317.106
YBR155W	CNS1	635.6	290.299											YDL201W	TRM8	678.467	317.316
YGR048W	UFD1	636.133	406.808											YMR075W	RCO1	536.667	317.367
YLR002C	NOC3	636.733	254.398											YIL064W	non	787	317.409
YGR104C	SRB5	637.267	387.422											YPR025C	CCL1	799.2	317.418
YPL268W	PLC1	639.2	343.778											YKL193C	SDS22	707.867	317.479
YHR062C	RPP1	639.733	398.504											YLL029W	non	735.6	317.568
YIL129C	TAO3	640.133	426.207											YBR252W	DUT1	724.933	317.571
YPR060C	ARO7	641.267	380.79											YNL003C	PET8	748	317.672
YJL069C	UTP18	641.467	277.906											YDR297W	SUR2	442.4	317.743
YDL207W	GLE1	641.533	460.575											YKR085C	MRPL20	1046.33	317.821
YML067C	ERV41	641.6	322.111											YOL078W	AVO1	610.4	317.833
YPR040W	TIP41	642.267	388.574											YDR427W	RPN9	680.6	317.883
YMR049C	ERB1	642.333	334.808											YPL214C	THI6	626.133	318.043
YBR290W	BSD2	642.867	338.995											YML031W	NDC1	993.133	318.175
YBR097W	VPS15	643.2	294.586											YHR169W	DBP8	744.933	318.209
YKL175W	ZRT3	643.667	346.423											YDR289C	RTT103	920.733	318.212
YBR160W	CDC28	643.733	318.877											YDR481C	PHO8	721.667	318.367
YHR200W	RPN10	643.8	412.554											YGL244W	RTF1	500.933	318.479
YER082C	UTP7	645.067	336.271											YLR354C	TAL1	1049.6	318.504
YJL095W	BCK1	645.933	404.206											YBR217W	ATG12	567	318.509
YGR276C	RNH70	646.667	355.093											YAR008W	SEN34	494.533	318.597
YNL181W	non	647.067	280.238											YMR217W	GUA1	841.067	318.8
YPL190C	NAB3	647.8	440.364											YFL016C	MDJ1	480.933	318.869
YJR052W	RAD7	648.333	361.184											YBR160W	CDC28	643.733	318.877
YPR176C	BET2	648.467	226.903											YGL234W	ADE5	515.667	318.888
YMR224C	MRE11	648.867	288.596											YBL036C	non	700	319.566
YGL248W	PDE1	649.133	380.468											YGL155W	CDC43	565.6	319.618
YER134C	non	649.533	367.813											YFL023W	BUD27	1119	319.726
YCL039W	GID7	651.333	355.399											YDR390C	UBA2	446.333	319.775
YGR020C	VMA7	652.133	403.938											YPL169C	MEX67	539.8	319.815
YDR168W	CDC37	652.333	289.878											YNL292W	PUS4	708	319.87
YEL044W	IES6	652.533	448.146											YPL022W	RAD1	529.133	319.877
YGL242C	non	653.067	402.443											YER122C	GLO3	541	320.122
YBR282W	MRPL27	653.133	481.536											YDL236W	PHO13	576.8	320.253
YAL013W	DEP1	653.333	390.038											YOR196C	LIP5	437.267	320.328
YKL007W	CAP1	653.6	297.052											YOR194C	TOA1	699.667	320.376
YGL065C	ALG2	654	304.072											YMR241W	YHM2	873.4	320.648
YLR290C	non	654.133	409.613											YGR095C	RRP46	858.467	320.856
YDR457W	TOM1	654.133	335.282											YDR182W	CDC1	735.733	320.981
YDL205C	HEM3	655.267	341.829											YKL110C	KTI12	617.267	321.285
YGL125W	MET13	655.467	381.888											YJR141W	non	1124.67	321.742
YOR027W	STI1	657.6	350.202											YPR169W	JIP5	809.467	321.825
YPL043W	NOP4	658.067	271.867											YNL250W	RAD50	727.2	321.944
YNL153C	GIM3	658.133	339.265											YML067C	ERV41	641.6	322.111
YPL125W	KAP120	658.267	296.686											YOR149C	SMP3	1067.8	322.15
YGL017W	ATE1	658.267	348.09											YDL117W	CYK3	557.6	322.211
YDL167C	NRP1	659	334.548											YDL004W	ATP16	1017.8	322.345
YBR123C	TFC1	660.667	413.064											YGR198W	YPP1	959.8	322.427
YGL236C	MTO1	661.067	373.562											YOR056C	NOB1	866.6	322.476
YLR244C	MAP1	661.467	413.673											YHR113W	non	528.533	322.8
YOR201C	MRM1	661.733	460.974											YOR202W	HIS3	450.467	323.051
YPR186C	PZF1	662.533	359.436											YDR175C	RSM24	757.4	323.265
YPR105C	COG4	662.6	380.088											YOL096C	COQ3	797.467	323.274
YNL072W	RNH201	663.4	413.819											YNR003C	RPC34	338.467	323.31
YBR202W	CDC47	664.2	405.067											YAR015W	ADE1	615	323.314
YPL260W	non	664.333	334.187											YFL045C	SEC53	824.733	323.348
YDR362C	TFC6	664.667	416.843											YGR227W	DIE2	678.067	323.451
YGR061C	ADE6	666.2	327.367											YPR037C	ERV2	442.6	323.486
YCR053W	THR4	667.133	356.49											YMR281W	GPI12	919.067	323.574
YDR393W	SHE9	667.333	386.264											YGR167W	CLC1	745.667	323.604
YCL032W	STE50	667.6	402.121											YIR034C	LYS1	792.333	323.98
YML095C	RAD10	667.733	380.826											YOR103C	OST2	745.6	324.017
YPL151C	PRP46	669.4	359.208											YPL222W	FMP40	593	324.018
YDR348C	non	670.6	212.553											YBL057C	PTH2	843.467	324.103
YJL085W	EXO70	670.6	430.3											YOR361C	PRT1	838.733	324.366
YMR125W	STO1	670.867	247.385											YIL142W	CCT2	416.933	324.508
YHR004C	NEM1	670.933	296.564											YOR115C	TRS33	831.4	324.625
YDR221W	GTB1	671.133	395.929											YMR278W	non	737.067	324.704
YLR319C	BUD6	671.333	219.884											YLR118C	non	870.667	324.734
YHR132C	ECM14	671.467	281.007											YDL168W	SFA1	504	324.742
YAL039C	CYC3	671.467	375.88											YOR014W	RTS1	429.733	324.942
YHL004W	MRP4	672.933	306.687											YBR251W	MRPS5	564.733	325.065
YIL097W	FYV10	673	306.11											YKL082C	RRP14	429.467	325.109
YNL220W	ADE12	673.067	281.223											YOR080W	DIA2	1144.67	325.204
YOR077W	RTS2	673.2	428.827											YMR002W	MIC17	918.4	325.216
YEL026W	SNU13	673.667	422.045											YPR067W	ISA2	742.6	325.219
YGR187C	HGH1	674.267	268.854											YJR134C	SGM1	630	325.432
YPL115C	BEM3	674.333	386.724											YPR033C	HTS1	719.2	325.657
YCL061C	MRC1	674.533	361.601											YEL062W	NPR2	446.8	325.69
YJR060W	CBF1	675	455.936											YNL137C	NAM9	894.867	325.728
YDR097C	MSH6	675.133	234.565											YDL014W	NOP1	700.333	325.842
YNL175C	NOP13	675.867	300.33											YNL039W	BDP1	683.4	326.022
YDR511W	ACN9	676.2	397.132											YEL052W	AFG1	497.2	326.029
YMR236W	TAF9	677	503.246											YPR110C	RPC40	698.467	326.059
YMR135C	GID8	677.467	346.761											YFL044C	OTU1	707.8	326.071
YGL073W	HSF1	677.933	346.011											YPL211W	NIP7	398.267	326.28
YGR227W	DIE2	678.067	323.451											YGR170W	PSD2	444.8	326.725
YMR113W	FOL3	678.267	343.56											YJL090C	DPB11	874.8	326.939
YDR496C	PUF6	678.4	213.748											YGR061C	ADE6	666.2	327.367
YDL201W	TRM8	678.467	317.316											YGL145W	TIP20	964.2	327.633
YPL110C	GDE1	679.133	409.191											YIL033C	BCY1	1028.93	327.68
YDR204W	COQ4	679.333	353.411											YNR023W	SNF12	909.4	327.997
YOR095C	RKI1	679.333	317.106											YFL001W	DEG1	886.333	328.103
YOL097C	WRS1	680.4	280.706											YCL004W	PGS1	552.867	328.249
YLR197W	SIK1	680.467	361.887											YKL194C	MST1	474.733	328.356
YDR427W	RPN9	680.6	317.883											YBR074W	non	889.533	328.382
YOL098C	non	681.067	235.568											YPR100W	MRPL51	810.667	328.418
YOR287C	non	681.4	519.925											YGL100W	SEH1	456.333	328.524
YEL058W	PCM1	681.933	328.776											YPR103W	PRE2	485.467	328.579
YPL167C	REV3	682.2	306.962											YOR335C	ALA1	515.6	328.704
YGR083C	GCD2	682.333	426.49											YAL036C	RBG1	383.133	328.762
YKL089W	MIF2	683.267	423.378											YEL058W	PCM1	681.933	328.776
YNL039W	BDP1	683.4	326.022											YML001W	YPT7	249.067	328.86
YGL174W	BUD13	683.533	411.73											YNL325C	FIG4	385.667	328.892
YJR024C	non	685.2	485.267											YML018C	non	854.8	328.963
YAL042W	ERV46	685.6	412.071											YMR055C	BUB2	325.133	328.985
YNL177C	MRPL22	685.733	334.87											YKR016W	FMP13	893.467	329.03
YLR074C	BUD20	686.867	401.149											YJR140C	HIR3	1009.27	329.496
YGR007W	MUQ1	687.4	432.035											YJL109C	UTP10	872.333	329.5
YDR323C	PEP7	688.667	366.488											YMR120C	ADE17	750	329.648
YJL039C	NUP192	688.933	393.644											YKL021C	MAK11	605.467	329.67
YJL072C	PSF2	689.8	268.259											YDR267C	CIA1	479.067	329.847
YBR039W	ATP3	690.667	399.349											YNL251C	NRD1	937	330.062
YCL010C	SGF29	690.667	388.093											YPL050C	MNN9	623.667	330.069
YFL017C	GNA1	690.733	367.065											YFR041C	ERJ5	805.6	330.192
YOL005C	RPB11	691.133	472.217											YNL037C	IDH1	938.867	330.201
YHR090C	YNG2	691.733	307.657											YHR190W	ERG9	805.133	330.318
YGL037C	PNC1	692.067	377.938											YHR147C	MRPL6	769.533	330.398
YDR255C	RMD5	692.267	271.995											YDL031W	DBP10	537.867	330.4
YML094W	GIM5	692.867	279.651											YLR085C	ARP6	443.667	330.471
YPL028W	ERG10	693.867	277.971											YDR386W	MUS81	816.467	330.888
YDR234W	LYS4	693.933	344.209											YLR026C	SED5	403.667	330.892
YOR164C	non	695.333	238.654											YKL002W	DID4	506.533	331.039
YOR332W	VMA4	696.533	375.475											YJL074C	SMC3	465.733	331.326
YKL028W	TFA1	696.533	353.477											YMR015C	ERG5	886.6	331.372
YJL125C	GCD14	696.533	336.654											YKL060C	FBA1	1056.8	331.515
YDL045C	FAD1	697.2	293.688											YJL002C	OST1	846.4	331.744
YNR017W	MAS6	697.333	396.559											YBR127C	VMA2	501.067	331.788
YMR039C	SUB1	697.4	423.74											YLR362W	STE11	365.933	332.041
YLR259C	HSP60	697.467	387.685											YDR429C	TIF35	911.667	332.119
YKL025C	PAN3	697.733	339.386											YNL082W	PMS1	713.733	332.183
YBR288C	APM3	698.4	340.916											YKL190W	CNB1	271.133	332.212
YPR110C	RPC40	698.467	326.059											YLR127C	APC2	723.267	332.326
YOR194C	TOA1	699.667	320.376											YJR125C	ENT3	557.6	332.388
YBL036C	non	700	319.566											YPR088C	SRP54	631.667	332.392
YGR090W	UTP22	700.267	292.534											YLR192C	HCR1	963.867	332.59
YLR006C	SSK1	700.267	300.282											YDR237W	MRPL7	882.533	332.71
YDL014W	NOP1	700.333	325.842											YBR143C	SUP45	484.2	332.833
YDL072C	YET3	700.867	420.606											YMR260C	TIF11	455.4	332.862
YKL029C	MAE1	700.933	367.695											YNL115C	non	713.533	332.984
YJL167W	ERG20	701	378.814											YPR085C	non	998.4	333.131
YGR231C	PHB2	702	282.684											YER148W	SPT15	571.133	333.15
YIR011C	STS1	702.067	294.915											YIL062C	ARC15	1018.67	333.343
YOR209C	NPT1	702.267	251.955											YBR175W	SWD3	550.6	333.425
YLR425W	TUS1	703.4	429.376											YKL113C	RAD27	423.267	333.507
YNL185C	MRPL19	704	341.842											YMR060C	SAM37	1015.67	333.592
YJL010C	NOP9	704.2	355.423											YLR423C	ATG17	1002.93	333.704
YJR139C	HOM6	704.267	340.873											YBR002C	RER2	621.733	333.821
YBL035C	POL12	705.933	285.606											YLR191W	PEX13	831.467	333.847
YGR147C	NAT2	707.2	447.344											YLL019C	KNS1	397.2	333.911
YFL044C	OTU1	707.8	326.071											YHL010C	non	481.067	334.119
YKL193C	SDS22	707.867	317.479											YPL260W	non	664.333	334.187
YNL292W	PUS4	708	319.87											YDL167C	NRP1	659	334.548
YLR285W	NNT1	708.333	353.652											YBL038W	MRPL16	764.667	334.704
YDL051W	LHP1	708.6	394.158											YKR065C	PAM17	1008.07	334.792
YDR334W	SWR1	709.6	288.887											YMR049C	ERB1	642.333	334.808
YJR008W	non	709.733	350.494											YDR354W	TRP4	582.867	334.82
YDR325W	YCG1	710	397.759											YNL177C	MRPL22	685.733	334.87
YDL234C	GYP7	710.267	311.866											YBR060C	ORC2	816.867	334.887
YMR012W	CLU1	710.533	276.481											YGR054W	non	722.467	334.888
YHR148W	IMP3	710.6	312.135											YOL142W	RRP40	761.733	335.016
YDL087C	LUC7	710.667	356.06											YMR171C	non	318.333	335.092
YLL035W	GRC3	711.067	420.75											YDR457W	TOM1	654.133	335.282
YCR093W	CDC39	711.067	276.409											YDR258C	HSP78	534.867	335.534
YML014W	TRM9	711.2	274.75											YOR155C	ISN1	368.6	335.61
YBR291C	CTP1	711.4	295.017											YOL147C	PEX11	861.067	335.708
YBR129C	OPY1	713.067	404.461											YER082C	UTP7	645.067	336.271
YNL115C	non	713.533	332.984											YJR033C	RAV1	587.533	336.33
YCR077C	PAT1	713.6	423.255											YGL099W	LSG1	554	336.336
YNL082W	PMS1	713.733	332.183											YNR053C	NOG2	611	336.374
YGR076C	MRPL25	715.533	475.727											YER006W	NUG1	571.533	336.614
YDR512C	EMI1	716.267	433.943											YJL125C	GCD14	696.533	336.654
YPR023C	EAF3	716.667	393.981											YEL050C	RML2	799.333	336.724
YOL022C	non	717	284.315											YPL126W	NAN1	725	336.93
YDR189W	SLY1	717.333	303.879											YHR186C	KOG1	436.067	336.932
YPL029W	SUV3	717.867	224.302											YKL160W	ELF1	571	337.321
YHR156C	LIN1	718	352.335											YDR361C	BCP1	740.067	337.398
YJR132W	NMD5	718.2	242.156											YOR216C	RUD3	773.733	337.579
YKL095W	YJU2	718.6	413.768											YPL152W	RRD2	550.067	337.77
YPR033C	HTS1	719.2	325.657											YJL030W	MAD2	303.933	337.947
YLR370C	ARC18	720.2	430.566											YJR117W	STE24	893.933	338.226
YOR017W	PET127	721	385.43											YDL147W	RPN5	763.667	338.743
YDR481C	PHO8	721.667	318.367											YMR156C	TPP1	893.2	338.987
YNL084C	END3	722.067	356.189											YBR290W	BSD2	642.867	338.995
YGR054W	non	722.467	334.888											YJL034W	KAR2	819.6	339
YNL256W	FOL1	722.667	216.712											YMR259C	non	1071.4	339.034
YKR030W	GMH1	722.867	392.19											YCR057C	PWP2	386.8	339.079
YLR127C	APC2	723.267	332.326											YMR274C	RCE1	916.733	339.115
YDR410C	STE14	723.867	376.618											YPR167C	MET16	825.533	339.193
YHR114W	BZZ1	724.067	415.199											YKR038C	KAE1	422.933	339.203
YBR252W	DUT1	724.933	317.571											YNL153C	GIM3	658.133	339.265
YPL126W	NAN1	725	336.93											YKL025C	PAN3	697.733	339.386
YMR292W	GOT1	725	354.377											YNR020C	non	344.133	339.743
YLR084C	RAX2	726.067	351.253											YML021C	UNG1	513.267	339.784
YEL037C	RAD23	727	276.968											YMR296C	LCB1	957.133	339.799
YNL250W	RAD50	727.2	321.944											YBR166C	TYR1	579.067	339.84
YKR029C	SET3	727.267	441.876											YPL101W	ELP4	758.733	340.019
YJR007W	SUI2	729.333	404.509											YPR143W	RRP15	748.533	340.576
YKL125W	RRN3	729.6	301.327											YOR261C	RPN8	588.533	340.616
YMR190C	SGS1	730.733	351.993											YHR171W	ATG7	634.6	340.731
YMR309C	NIP1	731.067	385.124											YOR002W	ALG6	624.8	340.822
YOR243C	PUS7	731.2	215.076											YJR139C	HOM6	704.267	340.873
YGR277C	non	731.2	422.519											YBR288C	APM3	698.4	340.916
YKR051W	non	732.133	374.535											YDR256C	CTA1	938.6	340.989
YLR166C	SEC10	732.6	376.738											YER173W	RAD24	800.933	341.108
YOR006C	non	732.667	349.11											YPL247C	non	361.8	341.118
YNL168C	FMP41	732.667	374.629											YDL060W	TSR1	764.933	341.142
YJR142W	non	733.267	304.42											YNL148C	ALF1	1004.53	341.149
YPR190C	RPC82	733.933	249.706											YIL108W	non	478.733	341.161
YLR023C	IZH3	734.2	221.07											YLR025W	SNF7	563	341.287
YLR003C	non	734.333	397.755											YGR093W	non	768.867	341.397
YNL313C	non	734.733	260.794											YJL194W	CDC6	761	341.498
YJL062W	LAS21	734.8	372.71											YML004C	GLO1	972.133	341.515
YNL062C	GCD10	734.867	303.271											YGR060W	ERG25	923.733	341.815
YJL123C	non	735	364.76											YDL205C	HEM3	655.267	341.829
YBR247C	ENP1	735.133	314.664											YNL185C	MRPL19	704	341.842
YDL148C	NOP14	735.133	232.657											YMR216C	SKY1	554.667	341.965
YLL029W	non	735.6	317.568											YCR066W	RAD18	804.533	342.232
YDR182W	CDC1	735.733	320.981											YHR201C	PPX1	824.933	342.429
YNL221C	POP1	736.067	354.69											YER078C	non	537.4	342.477
YMR278W	non	737.067	324.704											YHR088W	RPF1	419.067	342.511
YGR158C	MTR3	737.067	374.661											YMR203W	TOM40	956.933	342.849
YJR062C	NTA1	737.333	401.196											YPR094W	RDS3	291.867	342.873
YEL015W	EDC3	737.8	376.913											YPR175W	DPB2	757.133	343.485
YOR160W	MTR10	738.867	181.139											YMR113W	FOL3	678.267	343.56
YDR432W	NPL3	739.333	451.799											YHR119W	SET1	613.533	343.69
YJR002W	MPP10	739.733	260.099											YPL268W	PLC1	639.2	343.778
YDR361C	BCP1	740.067	337.398											YIL022W	TIM44	538.667	344.122
YIL041W	GVP36	740.4	493.619											YDR234W	LYS4	693.933	344.209
YDL040C	NAT1	741.667	304.194											YDR045C	RPC11	275.067	344.353
YGR258C	RAD2	741.933	247.102											YLR133W	CKI1	503.067	344.486
YPR067W	ISA2	742.6	325.219											YJL001W	PRE3	275	344.502
YJR036C	HUL4	743.133	234.356											YMR106C	YKU80	977.933	344.508
YKL183W	LOT5	743.667	486.359											YKL011C	CCE1	1022.53	344.616
YHR169W	DBP8	744.933	318.209											YMR097C	MTG1	849.2	344.676
YKR083C	DAD2	745.267	467.577											YJL049W	non	1065.33	344.829
YGR203W	non	745.4	434.542											YMR262W	non	771.2	344.864
YPR097W	non	745.533	358.98											YNL023C	FAP1	471.933	344.885
YOR103C	OST2	745.6	324.017											YAR018C	KIN3	596.6	344.994
YGR167W	CLC1	745.667	323.604											YNL293W	MSB3	506.2	345.108
YDR129C	SAC6	746.533	297.727											YPL093W	NOG1	760	345.209
YJR093C	FIP1	747.067	443.69											YML110C	COQ5	291.533	345.42
YMR201C	RAD14	747.333	407.863											YOR298C-A	MBF1	912	345.488
YPL040C	ISM1	747.533	240.924											YKR035W-A	DID2	301.533	345.635
YPR189W	SKI3	747.533	299.095											YMR293C	non	560.133	345.827
YML097C	VPS9	747.933	301.265											YDL006W	PTC1	360.267	345.952
YBR065C	ECM2	747.933	399.878											YGL073W	HSF1	677.933	346.011
YNL003C	PET8	748	317.672											YJR084W	CSN12	963.4	346.184
YPR143W	RRP15	748.533	340.576											YKL087C	CYT2	794.2	346.201
YMR290C	HAS1	748.6	239.942											YPR048W	TAH18	770.4	346.29
YIR022W	SEC11	749.067	269.995											YIL039W	non	614.267	346.349
YOR046C	DBP5	749.133	258.813											YKL175W	ZRT3	643.667	346.423
YMR120C	ADE17	750	329.648											YLR253W	non	598.067	346.595
YKL205W	LOS1	750.467	271.696											YMR135C	GID8	677.467	346.761
YDL238C	GUD1	751.067	413.255											YKR088C	TVP38	843.133	346.995
YPL249C	GYP5	751.533	347.94											YKL009W	MRT4	873.6	347.108
YLR303W	MET17	751.8	379.314											YER125W	RSP5	372.333	347.126
YCR047C	BUD23	752.667	423.835											YDR460W	TFB3	502.4	347.189
YOR145C	PNO1	752.867	158.321											YLR438W	CAR2	862.333	347.342
YER136W	GDI1	754.533	387.366											YDR121W	DPB4	810.333	347.391
YGL171W	ROK1	755.933	284.776											YPR073C	LTP1	450.667	347.435
YDR435C	PPM1	756	391.536											YGR163W	GTR2	346.6	347.659
YER112W	LSM4	756.2	407.655											YNL215W	IES2	507.867	347.893
YLR314C	CDC3	756.2	299.668											YPL249C	GYP5	751.533	347.94
YPR175W	DPB2	757.133	343.485											YGL017W	ATE1	658.267	348.09
YDR175C	RSM24	757.4	323.265											YPL217C	BMS1	500.133	348.117
YMR137C	PSO2	757.467	360.811											YMR189W	GCV2	629.4	348.194
YDR465C	RMT2	757.533	273.782											YKR080W	MTD1	825.333	348.492
YGR082W	TOM20	757.667	411.98											YKL059C	MPE1	477.667	348.649
YPR129W	SCD6	758.067	361.298											YCR051W	non	833.667	348.864
YMR033W	ARP9	758.467	298.623											YCR012W	PGK1	1019.67	349.044
YPL101W	ELP4	758.733	340.019											YGL085W	non	561.467	349.09
YOL145C	CTR9	758.933	223.865											YOR006C	non	732.667	349.11
YPL093W	NOG1	760	345.209											YDL213C	NOP6	453.933	349.18
YJL194W	CDC6	761	341.498											YPL170W	DAP1	445.6	349.278
YOR221C	MCT1	761	469.693											YIL157C	FMP35	904.933	349.54
YNL224C	SQS1	761.667	422.64											YKL041W	VPS24	521.933	349.984
YOL142W	RRP40	761.733	335.016											YML092C	PRE8	277.2	350.024
YNR006W	VPS27	761.867	282.642											YOR027W	STI1	657.6	350.202
YOR128C	ADE2	762.467	220.705											YNL291C	MID1	454.333	350.223
YOR251C	non	763.4	381.729											YJR008W	non	709.733	350.494
YNL110C	NOP15	763.533	469.876											YNL201C	PSY2	522.267	350.507
YDL147W	RPN5	763.667	338.743											YGR253C	PUP2	382.267	350.877
YBR152W	SPP381	763.733	463.546											YER043C	SAH1	888.667	351.223
YDL077C	VAM6	764.2	290.781											YLR084C	RAX2	726.067	351.253
YNR039C	ZRG17	764.333	288.614											YJR099W	YUH1	933.6	351.353
YBL038W	MRPL16	764.667	334.704											YJR118C	ILM1	997.133	351.547
YPL066W	non	764.667	352.232											YHR027C	RPN1	488.267	351.957
YDL060W	TSR1	764.933	341.142											YIL004C	BET1	446.6	351.991
YGR261C	APL6	765.267	311.513											YMR190C	SGS1	730.733	351.993
YJR121W	ATP2	765.6	434.201											YER165W	PAB1	1004.73	352.152
YOL008W	COQ10	766.4	428.94											YML080W	DUS1	522.467	352.172
YDL045W-A	MRP10	766.4	449.246											YGL180W	ATG1	508	352.184
YBR254C	TRS20	767.067	312.56											YPL066W	non	764.667	352.232
YMR311C	GLC8	767.6	470.948											YMR091C	NPL6	609.267	352.323
YPL146C	NOP53	767.8	236.578											YHR156C	LIN1	718	352.335
YGR093W	non	768.867	341.397											YNL252C	MRPL17	985	352.368
YPL104W	MSD1	769.067	241.641											YPR173C	VPS4	528.6	352.517
YBL033C	RIB1	769.2	409.882											YBL104C	non	449.2	352.532
YFR011C	non	769.333	400.928											YOR275C	RIM20	914.733	352.562
YHR147C	MRPL6	769.533	330.398											YGR205W	non	782.733	353.155
YGR178C	PBP1	769.733	395.591											YMR297W	PRC1	958	353.198
YPL188W	POS5	770.4	298.119											YLL018C	DPS1	874.533	353.226
YPR048W	TAH18	770.4	346.29											YGR235C	non	1005.6	353.404
YLR418C	CDC73	770.933	300.874											YDR204W	COQ4	679.333	353.411
YHL030W	ECM29	771	262.489											YKL028W	TFA1	696.533	353.477
YHR100C	non	771.067	424.939											YLR285W	NNT1	708.333	353.652
YMR262W	non	771.2	344.864											YDL212W	SHR3	1025.07	353.865
YOL033W	MSE1	771.333	356.79											YGL003C	CDH1	427.267	354.227
YPL001W	HAT1	771.733	265.39											YFR052W	RPN12	926.867	354.269
YNL265C	IST1	772.133	378.933											YMR292W	GOT1	725	354.377
YPR112C	MRD1	772.467	264.475											YJR122W	CAF17	776.733	354.399
YNL139C	RLR1	772.6	222.997											YJL029C	VPS53	490.067	354.441
YBR171W	SEC66	773.133	406.177											YNL221C	POP1	736.067	354.69
YDR484W	VPS52	773.6	255.29											YMR024W	MRPL3	932.867	354.833
YOR216C	RUD3	773.733	337.579											YPR168W	NUT2	350.867	354.868
YGR103W	NOP7	773.8	256.996											YLR193C	UPS1	502.733	354.993
YDR270W	CCC2	773.933	196.093											YLR351C	NIT3	413.733	355.03
YLR336C	SGD1	774.2	217.102											YGR276C	RNH70	646.667	355.093
YJR122W	CAF17	776.733	354.399											YKR062W	TFA2	504.4	355.12
YJL087C	TRL1	777.133	309.738											YCL039W	GID7	651.333	355.399
YMR211W	DML1	777.467	261.032											YJL010C	NOP9	704.2	355.423
YNL048W	ALG11	777.467	275.053											YDR074W	TPS2	606.733	355.425
YPL195W	APL5	778.067	302.994											YDR244W	PEX5	794.6	355.463
YGL221C	NIF3	779.333	375.78											YNL200C	non	489.933	355.464
YJR053W	BFA1	779.333	418.609											YDR158W	HOM2	879.533	355.659
YHR120W	MSH1	779.4	289.939											YGR149W	non	506.133	355.832
YDR115W	non	780.4	455.197											YEL051W	VMA8	521.333	355.914
YPL012W	RRP12	780.867	262.402											YDL087C	LUC7	710.667	356.06
YEL024W	RIP1	781	368.018											YNL084C	END3	722.067	356.189
YDL119C	non	781.4	379.848											YCR053W	THR4	667.133	356.49
YIR010W	DSN1	781.867	445.671											YGL246C	RAI1	628.4	356.646
YDR407C	TRS120	781.933	298.051											YOL033W	MSE1	771.333	356.79
YGL161C	YIP5	782.267	520.493											YFR004W	RPN11	362.067	356.814
YGR205W	non	782.733	353.155											YPL002C	SNF8	435.333	357.914
YNL010W	non	783.667	440.896											YAL048C	GEM1	422.467	358.222
YDR176W	NGG1	783.8	295.253											YKL019W	RAM2	814.867	358.25
YBR141C	non	783.867	398.637											YER095W	RAD51	402.867	358.356
YDR248C	non	784.267	315.148											YCL009C	ILV6	873.8	358.459
YNL061W	NOP2	784.533	307.892											YDR254W	CHL4	1017.53	358.521
YJR057W	CDC8	785.6	434.802											YGR193C	PDX1	1059.27	358.559
YBR126C	TPS1	786.933	394.385											YGL142C	GPI10	905.933	358.647
YIL064W	non	787	317.409											YHL031C	GOS1	314.133	358.678
YNL232W	CSL4	787.267	398.756											YPR097W	non	745.533	358.98
YKL191W	DPH2	788	286.164											YIL094C	LYS12	544.533	359.005
YHR058C	MED6	788.067	371.236											YPL151C	PRP46	669.4	359.208
YGR094W	VAS1	788.467	276.222											YDL028C	MPS1	616.267	359.375
YLR097C	HRT3	788.667	378.635											YNL320W	non	579.6	359.422
YLR100W	ERG27	789.067	309.119											YPR186C	PZF1	662.533	359.436
YGL172W	NUP49	789.867	254.77											YPR107C	YTH1	293.067	359.691
YDR330W	UBX5	790.333	298.909											YPR166C	MRP2	1035.4	359.997
YDR228C	PCF11	790.4	248.267											YOR174W	MED4	923.333	360.064
YAL021C	CCR4	790.4	372.845											YGL048C	RPT6	468.733	360.226
YJR043C	POL32	790.467	460.054											YPR089W	non	490.6	360.479
YGR207C	non	791.4	270.952											YIL125W	KGD1	838.333	360.567
YDL198C	GGC1	791.733	273.698											YBR088C	POL30	396.067	360.581
YBR035C	PDX3	791.8	293.751											YOR223W	non	803	360.736
YHR188C	GPI16	791.867	292.782											YMR137C	PSO2	757.467	360.811
YIR034C	LYS1	792.333	323.98											YOL135C	MED7	800.267	361.002
YKL151C	non	793	369.626											YKL001C	MET14	491.6	361.153
YDR454C	GUK1	793.067	256.429											YKL172W	EBP2	634.667	361.181
YKL087C	CYT2	794.2	346.201											YJR052W	RAD7	648.333	361.184
YDR244W	PEX5	794.6	355.463											YOR176W	HEM15	591.467	361.286
YDR087C	RRP1	794.867	407.829											YPR129W	SCD6	758.067	361.298
YKL035W	UGP1	795.067	300.771											YER091C	MET6	1054.2	361.347
YLR058C	SHM2	795.267	401.254											YCL061C	MRC1	674.533	361.601
YBR142W	MAK5	795.933	246.581											YLR197W	SIK1	680.467	361.887
YFR050C	PRE4	796	246.369											YMR289W	ABZ2	1000	361.909
YBR267W	REI1	796.267	285.755											YIR012W	SQT1	632.2	362.166
YOL096C	COQ3	797.467	323.274											YER094C	PUP3	351.267	362.331
YDR044W	HEM13	798.4	407.525											YDR245W	MNN10	831.533	362.355
YPL120W	VPS30	798.4	312.892											YDR214W	AHA1	626.267	362.399
YPL243W	SRP68	798.467	263.245											YML069W	POB3	451	362.463
YPR025C	CCL1	799.2	317.418											YDL003W	MCD1	915.267	362.543
YEL050C	RML2	799.333	336.724											YGR005C	TFG2	508.8	362.683
YOL135C	MED7	800.267	361.002											YPL254W	HFI1	522.8	363.157
YER173W	RAD24	800.933	341.108											YNL151C	RPC31	513.533	363.626
YCR092C	MSH3	801.067	223.834											YNL119W	NCS2	848.133	364.102
YHR168W	MTG2	802.067	270.953											YKL013C	ARC19	452.533	364.166
YOR223W	non	803	360.736											YLR340W	RPP0	1084.73	364.237
YDR473C	PRP3	804.267	417.016											YLR304C	ACO1	861.667	364.287
YCR066W	RAD18	804.533	342.232											YIL010W	DOT5	896.8	364.338
YJR138W	IML1	805	297.395											YPR036W	VMA13	613.933	364.569
YHR190W	ERG9	805.133	330.318											YJL123C	non	735	364.76
YJL059W	YHC3	805.2	246.333											YGR282C	BGL2	1089.07	364.803
YDR060W	MAK21	805.267	238.008											YKL149C	DBR1	616.467	364.857
YFR041C	ERJ5	805.6	330.192											YPR185W	ATG13	442.867	364.915
YDL216C	RRI1	806.4	365.607											YJR082C	EAF6	317.733	365.022
YJL208C	NUC1	807.333	387.787											YKL114C	APN1	454	365.307
YGR112W	SHY1	808.867	399.611											YDL216C	RRI1	806.4	365.607
YPR169W	JIP5	809.467	321.825											YGR173W	RBG2	365.133	365.652
YDR121W	DPB4	810.333	347.391											YNL279W	PRM1	1025.53	366.415
YPR100W	MRPL51	810.667	328.418											YDR323C	PEP7	688.667	366.488
YBR213W	MET8	810.867	371.565											YML098W	TAF13	461.4	366.741
YBL047C	EDE1	812.133	301.375											YPL209C	IPL1	618.667	366.791
YOR253W	NAT5	813.6	423.863											YNR035C	ARC35	1005.6	366.819
YML025C	YML6	814.2	389.292											YFL017C	GNA1	690.733	367.065
YKL019W	RAM2	814.867	358.25											YNL288W	CAF40	411	367.296
YDR386W	MUS81	816.467	330.888											YOR239W	ABP140	553.4	367.298
YJR073C	OPI3	816.667	246.758											YKL029C	MAE1	700.933	367.695
YML127W	RSC9	816.667	251.294											YER134C	non	649.533	367.813
YBR060C	ORC2	816.867	334.887											YLR196W	PWP1	579.933	367.902
YER029C	SMB1	818.467	438.646											YLR275W	SMD2	574.333	367.912
YIL144W	TID3	818.867	393.331											YEL024W	RIP1	781	368.018
YOL041C	NOP12	819.067	295.133											YNL263C	YIF1	576.667	368.053
YJL034W	KAR2	819.6	339											YJR058C	APS2	372.2	368.209
YOR271C	FSF1	820.6	310.753											YOR175C	non	438.2	368.337
YNL248C	RPA49	820.733	383.964											YGL219C	MDM34	1025	368.357
YDR083W	RRP8	820.8	308.595											YGR267C	FOL2	369.8	368.578
YBR271W	non	821.667	158.95											YDL166C	FAP7	596.533	368.614
YOL093W	TRM10	821.733	443.592											YDR477W	SNF1	610.067	368.704
YOR250C	CLP1	822.533	263.525											YNL022C	non	621.733	368.733
YJL180C	ATP12	823.2	283.485											YER048W-A	ISD11	1035.4	369.077
YHR017W	YSC83	824.467	448.972											YER156C	non	613.267	369.451
YJL003W	COX16	824.6	400.455											YIR008C	PRI1	556	369.589
YFL045C	SEC53	824.733	323.348											YKL151C	non	793	369.626
YHR201C	PPX1	824.933	342.429											YER021W	RPN3	491.867	369.936
YPL210C	SRP72	825.267	378.426											YLR306W	UBC12	866.667	369.987
YKR080W	MTD1	825.333	348.492											YFL026W	STE2	986.333	370.391
YPR167C	MET16	825.533	339.193											YHR028C	DAP2	509.133	370.51
YER141W	COX15	829.2	303.432											YHR058C	MED6	788.067	371.236
YBR228W	SLX1	829.467	388.485											YNL317W	PFS2	405.933	371.264
YBR279W	PAF1	829.533	294.995											YJR116W	non	585.667	371.307
YGR171C	MSM1	829.667	237.91											YOR163W	DDP1	598.933	371.486
YPL183C	non	830.467	274.652											YLR203C	MSS51	530.4	371.502
YDR145W	TAF12	830.933	381.509											YBR213W	MET8	810.867	371.565
YOR115C	TRS33	831.4	324.625											YOR090C	PTC5	443.867	371.567
YLR191W	PEX13	831.467	333.847											YGL187C	COX4	1023.07	371.573
YDR245W	MNN10	831.533	362.355											YER012W	PRE1	518.6	371.632
YOR254C	SEC63	831.533	256.741											YJL203W	PRP21	917.333	371.706
YGL020C	GET1	832.933	448.951											YDR359C	VID21	860.867	371.838
YOR069W	VPS5	833	239.866											YGL119W	ABC1	558	371.845
YCR051W	non	833.667	348.864											YGR145W	ENP2	499.2	372.167
YMR026C	PEX12	834.133	383.43											YHR012W	VPS29	361.667	372.303
YLR292C	SEC72	834.933	302.778											YJL062W	LAS21	734.8	372.71
YHR072W-A	NOP10	836.133	496.398											YPR113W	PIS1	614.333	372.725
YCR036W	RBK1	837.267	213.592											YAL021C	CCR4	790.4	372.845
YIL125W	KGD1	838.333	360.567											YGR175C	ERG1	930.4	372.875
YOR361C	PRT1	838.733	324.366											YNR043W	MVD1	603.6	372.958
YPR007C	REC8	839.467	461.427											YHR068W	DYS1	491.333	373.095
YMR217W	GUA1	841.067	318.8											YOR257W	CDC31	464.4	373.264
YDR165W	TRM82	841.067	248.676											YDR339C	FCF1	592.6	373.281
YNL316C	PHA2	841.333	293.406											YKL034W	TUL1	607.467	373.309
YNL124W	NAF1	842.467	441.773											YGL236C	MTO1	661.067	373.562
YKR088C	TVP38	843.133	346.995											YDR331W	GPI8	554.733	373.641
YBL057C	PTH2	843.467	324.103											YCL059C	KRR1	566.933	373.941
YGL078C	DBP3	843.8	252.379											YCR042C	TAF2	626.733	373.968
YJL002C	OST1	846.4	331.744											YGL232W	TAN1	486.267	374.048
YDL116W	NUP84	846.467	252.78											YIL090W	ICE2	589.2	374.234
YFR032C-A	RPL29	846.533	495.653											YOL102C	TPT1	871.2	374.272
YPL215W	CBP3	846.733	248.66											YGL087C	MMS2	337.933	374.467
YMR108W	ILV2	846.933	242.934											YOR075W	UFE1	930.867	374.523
YKL178C	STE3	847.933	378.599											YKR051W	non	732.133	374.535
YNL119W	NCS2	848.133	364.102											YNR029C	non	486.667	374.618
YER050C	RSM18	848.533	402.608											YNL168C	FMP41	732.667	374.629
YMR097C	MTG1	849.2	344.676											YGR158C	MTR3	737.067	374.661
YPL098C	MGR2	849.467	295.988											YGR078C	PAC10	347.2	374.755
YGL153W	PEX14	849.6	412.049											YNL223W	ATG4	578.667	375.172
YHR025W	THR1	851.2	394.706											YOR332W	VMA4	696.533	375.475
YPL231W	FAS2	852.333	252.915											YGL011C	SCL1	420.4	375.652
YDR482C	CWC21	852.8	476.263											YGL221C	NIF3	779.333	375.78
YDL195W	SEC31	852.933	225.459											YGL067W	NPY1	564.8	375.812
YIL044C	AGE2	853.733	266.864											YNL227C	JJJ1	606.6	375.82
YML018C	non	854.8	328.963											YAL039C	CYC3	671.467	375.88
YBR073W	RDH54	856.333	232.773											YBL071W-A	KTI11	371.067	375.912
YLR009W	RLP24	856.6	308.5											YNL206C	RTT106	919.6	375.926
YIL019W	FAF1	857.467	283.254											YGL027C	CWH41	582.667	376.273
YGR095C	RRP46	858.467	320.856											YDR410C	STE14	723.867	376.618
YGR232W	NAS6	859.067	265.228											YLR166C	SEC10	732.6	376.738
YNL055C	POR1	860.733	391.555											YEL015W	EDC3	737.8	376.913
YDR359C	VID21	860.867	371.838											YDR064W	RPS13	431.667	376.961
YOL147C	PEX11	861.067	335.708											YDR489W	SLD5	609.4	376.988
YLR304C	ACO1	861.667	364.287											YGL037C	PNC1	692.067	377.938
YDR452W	PPN1	862.067	264.298											YMR269W	TMA23	630.133	377.939
YNL182C	IPI3	862.267	414.199											YDR392W	SPT3	497.533	378.015
YLR438W	CAR2	862.333	347.342											YGL123W	RPS2	989.133	378.39
YDR126W	SWF1	862.4	241.272											YPL210C	SRP72	825.267	378.426
YER003C	PMI40	864	309.419											YKL178C	STE3	847.933	378.599
YHR063C	PAN5	864.533	401.54											YLR097C	HRT3	788.667	378.635
YEL002C	WBP1	864.6	249.634											YJL167W	ERG20	701	378.814
YKL099C	UTP11	865.733	306.821											YNL265C	IST1	772.133	378.933
YKL067W	YNK1	865.933	440.983											YKL074C	MUD2	919.333	379.212
YOR056C	NOB1	866.6	322.476											YLR303W	MET17	751.8	379.314
YMR208W	ERG12	866.6	272.786											YDL119C	non	781.4	379.848
YLR306W	UBC12	866.667	369.987											YPR105C	COG4	662.6	380.088
YAL044C	GCV3	868.333	389.881											YDR405W	MRP20	494.067	380.165
YKR023W	non	868.333	230.757											YKL117W	SBA1	488.867	380.22
YLR378C	SEC61	868.533	389.722											YGL248W	PDE1	649.133	380.468
YNL128W	TEP1	869.133	399.44											YHR030C	SLT2	500.133	380.533
YLR118C	non	870.667	324.734											YPR060C	ARO7	641.267	380.79
YOL102C	TPT1	871.2	374.272											YML095C	RAD10	667.733	380.826
YDR333C	non	872	237.78											YNL305C	non	546.667	380.918
YJL109C	UTP10	872.333	329.5											YHR128W	FUR1	577.6	381.195
YNR030W	ALG12	872.933	300.207											YDR145W	TAF12	830.933	381.509
YMR241W	YHM2	873.4	320.648											YAL009W	SPO7	592	381.537
YJR006W	HYS2	873.467	312.23											YLR382C	NAM2	626.133	381.627
YLR116W	MSL5	873.533	198.396											YOR251C	non	763.4	381.729
YKL009W	MRT4	873.6	347.108											YDR486C	VPS60	570.8	381.729
YCL009C	ILV6	873.8	358.459											YIR005W	IST3	532.267	381.845
YLL018C	DPS1	874.533	353.226											YGL125W	MET13	655.467	381.888
YJL090C	DPB11	874.8	326.939											YHL013C	OTU2	566.2	383.165
YOR206W	NOC2	875.333	273.421											YPL030W	non	463.267	383.177
YBL076C	ILS1	875.333	236.891											YMR026C	PEX12	834.133	383.43
YJR016C	ILV3	875.533	314.904											YHR122W	non	537.733	383.699
YDR517W	GRH1	875.533	413.475											YNL248C	RPA49	820.733	383.964
YDR529C	QCR7	876.267	391.289											YDR105C	TMS1	426.533	384.055
YOR310C	NOP58	878.2	295.553											YDR268W	MSW1	538.267	385.012
YGL169W	SUA5	878.467	260.741											YJR097W	JJJ3	513.867	385.042
YDR158W	HOM2	879.533	355.659											YMR309C	NIP1	731.067	385.124
YER140W	non	879.933	178.435											YGR264C	MES1	572.4	385.174
YEL055C	POL5	882.267	224.407											YGL198W	YIP4	888.067	385.395
YHR089C	GAR1	882.533	294.263											YOR017W	PET127	721	385.43
YDR237W	MRPL7	882.533	332.71											YML096W	non	568.733	385.519
YLR038C	COX12	883.067	412.729											YOL038W	PRE6	491.533	385.681
YJL091C	GWT1	883.933	274.312											YKL085W	MDH1	1017.67	386.028
YPR069C	SPE3	886.2	299.788											YDR393W	SHE9	667.333	386.264
YJL031C	BET4	886.267	194.363											YHR143W-A	RPC10	379.933	386.313
YFL001W	DEG1	886.333	328.103											YER128W	non	984.533	386.342
YMR015C	ERG5	886.6	331.372											YCR079W	PTC6	474.2	386.63
YBR159W	IFA38	886.667	238.906											YPL115C	BEM3	674.333	386.724
YBR121C	GRS1	886.933	305.749											YER136W	GDI1	754.533	387.366
YGL198W	YIP4	888.067	385.395											YGR104C	SRB5	637.267	387.422
YAL043C	PTA1	888.6	312.17											YLR259C	HSP60	697.467	387.685
YER043C	SAH1	888.667	351.223											YJL208C	NUC1	807.333	387.787
YBR074W	non	889.533	328.382											YCL010C	SGF29	690.667	388.093
YDR398W	UTP5	891.133	259.685											YOR052C	non	384.133	388.377
YBL007C	SLA1	891.8	228.563											YBR228W	SLX1	829.467	388.485
YOR001W	RRP6	892.267	251.422											YPR040W	TIP41	642.267	388.574
YMR156C	TPP1	893.2	338.987											YNL193W	non	1011.67	388.618
YKR016W	FMP13	893.467	329.03											YPR051W	MAK3	289.733	388.647
YIR009W	MSL1	893.8	425.81											YML025C	YML6	814.2	389.292
YJR117W	STE24	893.933	338.226											YER009W	NTF2	594.6	389.675
YPL076W	GPI2	894.067	243.497											YLR378C	SEC61	868.533	389.722
YNL137C	NAM9	894.867	325.728											YAL044C	GCV3	868.333	389.881
YGR257C	MTM1	896.533	315.883											YAL013W	DEP1	653.333	390.038
YIL010W	DOT5	896.8	364.338											YMR028W	TAP42	518.6	390.757
YGR099W	TEL2	898.067	421.777											YGL213C	SKI8	590.933	390.957
YLR435W	TSR2	898.133	272.385											YDR529C	QCR7	876.267	391.289
YOR296W	non	898.4	314.883											YDR435C	PPM1	756	391.536
YBR101C	FES1	900.2	301.965											YNL055C	POR1	860.733	391.555
YPR188C	MLC2	900.4	411.014											YDR449C	UTP6	915.8	391.69
YGR096W	TPC1	902.333	283.268											YKR030W	GMH1	722.867	392.19
YDR047W	HEM12	902.533	267.256											YPR082C	DIB1	391.867	392.216
YML112W	CTK3	903.533	406.082											YIL144W	TID3	818.867	393.331
YFL029C	CAK1	903.667	444.121											YMR223W	UBP8	549	393.589
YJR017C	ESS1	904.667	439.432											YJL039C	NUP192	688.933	393.644
YIL157C	FMP35	904.933	349.54											YPR023C	EAF3	716.667	393.981
YGL142C	GPI10	905.933	358.647											YOL054W	PSH1	518.467	394.064
YBR037C	SCO1	907	312.31											YDL051W	LHP1	708.6	394.158
YML104C	MDM1	908.8	273.572											YBR126C	TPS1	786.933	394.385
YER157W	COG3	909.333	313.822											YHR025W	THR1	851.2	394.706
YNR038W	DBP6	909.4	178.145											YPL184C	MRN1	368.667	394.995
YNR023W	SNF12	909.4	327.997											YOR362C	PRE10	589.933	395.347
YDR429C	TIF35	911.667	332.119											YGR031W	non	531.667	395.566
YGR113W	DAM1	911.667	305.104											YGR178C	PBP1	769.733	395.591
YMR312W	ELP6	911.667	420.472											YIL034C	CAP2	543.267	395.671
YOR298C-A	MBF1	912	345.488											YDR221W	GTB1	671.133	395.929
YDL146W	LDB17	914.133	309.349											YJR063W	RPA12	423.467	396.141
YOR275C	RIM20	914.733	352.562											YNR017W	MAS6	697.333	396.559
YDL003W	MCD1	915.267	362.543											YLR090W	XDJ1	630.933	396.624
YAL033W	POP5	915.533	307.253											YJL104W	PAM16	568.733	396.75
YOR168W	GLN4	915.733	300.037											YDR511W	ACN9	676.2	397.132
YDR449C	UTP6	915.8	391.69											YJR070C	LIA1	962.333	397.193
YOR111W	non	916.6	287.872											YKL003C	MRP17	931.8	397.268
YMR274C	RCE1	916.733	339.115											YLR003C	non	734.333	397.755
YIL093C	RSM25	917.067	249.527											YDR325W	YCG1	710	397.759
YKL012W	PRP40	917.133	253.375											YOR349W	CIN1	1054.53	398.251
YJL203W	PRP21	917.333	371.706											YGR246C	BRF1	464.2	398.432
YNR050C	LYS9	918.067	230.47											YHR062C	RPP1	639.733	398.504
YMR002W	MIC17	918.4	325.216											YBR141C	non	783.867	398.637
YGR285C	ZUO1	919.067	312.682											YNL232W	CSL4	787.267	398.756
YMR281W	GPI12	919.067	323.574											YBR039W	ATP3	690.667	399.349
YKL074C	MUD2	919.333	379.212											YNL128W	TEP1	869.133	399.44
YLR330W	CHS5	919.467	225.243											YGR112W	SHY1	808.867	399.611
YNL206C	RTT106	919.6	375.926											YBR065C	ECM2	747.933	399.878
YOL144W	NOP8	920.267	300.67											YDL064W	UBC9	413.467	399.957
YOL146W	PSF3	920.267	280.394											YDL108W	KIN28	526.4	400.028
YDR289C	RTT103	920.733	318.212											YPR047W	MSF1	609.267	400.317
YBR257W	POP4	922.267	228.78											YJL003W	COX16	824.6	400.455
YOR174W	MED4	923.333	360.064											YFR011C	non	769.333	400.928
YGR060W	ERG25	923.733	341.815											YLR074C	BUD20	686.867	401.149
YDR068W	DOS2	924.133	403.361											YJR062C	NTA1	737.333	401.196
YOL080C	REX4	925.533	298.286											YLR058C	SHM2	795.267	401.254
YER178W	PDA1	926.267	414.033											YHR063C	PAN5	864.533	401.54
YFR052W	RPN12	926.867	354.269											YBR111C	YSA1	391.667	401.579
YDR141C	DOP1	926.933	280.498											YKL138C	MRPL31	622.067	401.641
YBR196C	PGI1	927.467	411.261											YMR214W	SCJ1	612.267	401.945
YHR108W	GGA2	928.333	171.4											YCL032W	STE50	667.6	402.121
YIL078W	THS1	928.533	247.697											YGL242C	non	653.067	402.443
YBR025C	non	930.267	304.201											YER050C	RSM18	848.533	402.608
YGR175C	ERG1	930.4	372.875											YDR487C	RIB3	436.467	403.246
YOR075W	UFE1	930.867	374.523											YDR068W	DOS2	924.133	403.361
YKL003C	MRP17	931.8	397.268											YOR330C	MIP1	572.667	403.632
YDR308C	SRB7	932.8	308.712											YGR020C	VMA7	652.133	403.938
YMR024W	MRPL3	932.867	354.833											YJL095W	BCK1	645.933	404.206
YJR099W	YUH1	933.6	351.353											YBR129C	OPY1	713.067	404.461
YHL015W	RPS20	933.667	471.056											YJR007W	SUI2	729.333	404.509
YOR035C	SHE4	934.467	316.813											YBR246W	non	620.2	404.825
YMR078C	CTF18	935.267	222.936											YPL218W	SAR1	568.933	404.852
YMR218C	TRS130	936.267	308.424											YBR202W	CDC47	664.2	405.067
YNL251C	NRD1	937	330.062											YDL020C	RPN4	1049.73	405.753
YHR102W	KIC1	938.133	293.54											YDR137W	RGP1	1017.6	405.898
YDR256C	CTA1	938.6	340.989											YML112W	CTK3	903.533	406.082
YMR235C	RNA1	938.6	294.582											YBR171W	SEC66	773.133	406.177
YCR032W	BPH1	938.8	450.256											YFL039C	ACT1	468.133	406.366
YNL037C	IDH1	938.867	330.201											YGR048W	UFD1	636.133	406.808
YOR004W	UTP23	942.333	205.318											YDR044W	HEM13	798.4	407.525
YFR044C	DUG1	945.133	297.179											YDR397C	NCB2	375.8	407.636
YNL260C	non	945.4	313.715											YER112W	LSM4	756.2	407.655
YNR021W	non	946.533	290.043											YNL178W	RPS3	969.467	407.808
YLR051C	FCF2	946.8	285.039											YDR087C	RRP1	794.867	407.829
YIL110W	MNI1	947.6	241.586											YMR201C	RAD14	747.333	407.863
YLR201C	COQ9	948.6	279.538											YCL033C	non	484.8	407.931
YJL126W	NIT2	949.067	234.068											YOL077C	BRX1	585.733	408.153
YIL128W	MET18	950.333	277.808											YBR119W	MUD1	958.667	408.807
YPL107W	non	951.933	299.02											YPL110C	GDE1	679.133	409.191
YNL064C	YDJ1	952.533	276.307											YLR290C	non	654.133	409.613
YJR050W	ISY1	953.333	412.197											YDR005C	MAF1	573.333	409.838
YDR163W	CWC15	953.467	420.681											YBL033C	RIB1	769.2	409.882
YGR216C	GPI1	954.933	252.873											YGL106W	MLC1	573	410.715
YPR163C	TIF3	955.067	433.216											YPR188C	MLC2	900.4	411.014
YMR203W	TOM40	956.933	342.849											YBR196C	PGI1	927.467	411.261
YMR296C	LCB1	957.133	339.799											YNL244C	SUI1	298.933	411.681
YHR075C	PPE1	957.467	222.357											YGL174W	BUD13	683.533	411.73
YGL016W	KAP122	957.667	288.269											YGR082W	TOM20	757.667	411.98
YDR002W	YRB1	957.8	291.755											YGL153W	PEX14	849.6	412.049
YMR297W	PRC1	958	353.198											YAL042W	ERV46	685.6	412.071
YNL315C	ATP11	958.067	284.251											YJR050W	ISY1	953.333	412.197
YGL129C	RSM23	958.667	266.414											YHR200W	RPN10	643.8	412.554
YBR119W	MUD1	958.667	408.807											YLR038C	COX12	883.067	412.729
YGR198W	YPP1	959.8	322.427											YBR123C	TFC1	660.667	413.064
YHR193C	EGD2	962.2	425.449											YDL238C	GUD1	751.067	413.255
YJR070C	LIA1	962.333	397.193											YKL017C	HCS1	569.533	413.368
YER127W	LCP5	963.133	264.709											YDR517W	GRH1	875.533	413.475
YDR116C	MRPL1	963.133	289.989											YLR244C	MAP1	661.467	413.673
YGL110C	CUE3	963.2	425.496											YGL220W	non	487.667	413.696
YJR084W	CSN12	963.4	346.184											YKL095W	YJU2	718.6	413.768
YKR081C	RPF2	963.867	232.949											YNL072W	RNH201	663.4	413.819
YLR192C	HCR1	963.867	332.59											YER178W	PDA1	926.267	414.033
YGL145W	TIP20	964.2	327.633											YNL182C	IPI3	862.267	414.199
YBR265W	TSC10	965.067	282.704											YKL120W	OAC1	619.4	414.251
YKR082W	NUP133	966	267.739											YKL049C	CSE4	280.133	414.407
YGL068W	MNP1	966.067	267.264											YHR114W	BZZ1	724.067	415.199
YKL016C	ATP7	968.933	255.19											YPL117C	IDI1	573.4	415.472
YDL073W	non	968.933	426.293											YOL094C	RFC4	390.533	415.522
YKL073W	LHS1	969.133	243.127											YDR362C	TFC6	664.667	416.843
YER018C	SPC25	969.2	452.747											YDR473C	PRP3	804.267	417.016
YNL178W	RPS3	969.467	407.808											YJL063C	MRPL8	626.267	417.538
YNL326C	PFA3	970.4	225.182											YDR379C-A	non	536.333	418.007
YLR355C	ILV5	970.867	431.692											YCR068W	ATG15	601.6	418.542
YML004C	GLO1	972.133	341.515											YKL022C	CDC16	474.667	418.596
YDR527W	RBA50	972.867	311.749											YJR053W	BFA1	779.333	418.609
YOR274W	MOD5	975.4	276.408											YER016W	BIM1	560.533	418.663
YMR023C	MSS1	975.467	195.218											YOR039W	CKB2	470.933	419.409
YGL195W	GCN1	977	285.363											YKL189W	HYM1	539.267	419.615
YMR106C	YKU80	977.933	344.508											YBR256C	RIB5	361.6	419.89
YOR198C	BFR1	978.6	286.262											YIL043C	CBR1	632.867	419.996
YGL245W	GUS1	979.2	275.374											YOR244W	ESA1	448.133	420.322
YPR031W	NTO1	979.867	298.356											YMR312W	ELP6	911.667	420.472
YOR026W	BUB3	980.2	235.739											YBR154C	RPB5	618.933	420.501
YER128W	non	984.533	386.342											YDL072C	YET3	700.867	420.606
YLR066W	SPC3	984.933	261.543											YNR036C	non	456.533	420.639
YNL252C	MRPL17	985	352.368											YDR163W	CWC15	953.467	420.681
YHR038W	RRF1	985.533	258.743											YLL035W	GRC3	711.067	420.75
YFL026W	STE2	986.333	370.391											YFL005W	SEC4	362.667	421.491
YPL160W	CDC60	988.667	281.214											YNR008W	LRO1	454.467	421.499
YAL035W	FUN12	989	161.696											YGR099W	TEL2	898.067	421.777
YGL123W	RPS2	989.133	378.39											YEL026W	SNU13	673.667	422.045
YER044C	ERG28	989.667	283.291											YHR132W-A	IGO2	337.267	422.135
YKL024C	URA6	989.867	197.692											YDR372C	VPS74	452.067	422.256
YML012W	ERV25	990.133	260.433											YGR277C	non	731.2	422.519
YPR139C	VPS66	990.267	292.275											YNL224C	SQS1	761.667	422.64
YML126C	ERG13	991.467	245.323											YER072W	VTC1	510.667	422.854
YJR129C	non	991.667	299.807											YJL140W	RPB4	481.8	422.979
YDL065C	PEX19	992.467	302.925											YCR077C	PAT1	713.6	423.255
YNL071W	LAT1	992.533	234.118											YKL089W	MIF2	683.267	423.378
YML031W	NDC1	993.133	318.175											YMR039C	SUB1	697.4	423.74
YHL022C	SPO11	993.533	453.421											YER026C	CHO1	533.533	423.807
YDR061W	non	993.867	277.382											YCR047C	BUD23	752.667	423.835
YEL042W	GDA1	995.867	266.479											YOR253W	NAT5	813.6	423.863
YPL078C	ATP4	996.133	293.461											YIL096C	non	511.133	424.585
YJR118C	ILM1	997.133	351.547											YHR100C	non	771.067	424.939
YBR263W	SHM1	997.667	243.822											YHR193C	EGD2	962.2	425.449
YPR085C	non	998.4	333.131											YGL110C	CUE3	963.2	425.496
YMR289W	ABZ2	1000	361.909											YOR078W	BUD21	612.4	425.709
YBR070C	ALG14	1000.93	292.008											YIR009W	MSL1	893.8	425.81
YPL063W	TIM50	1001.67	258.187			Enrichment (All Genes)								YIL153W	RRD1	477.533	425.982
YGL191W	COX13	1002.8	497.254											YIL129C	TAO3	640.133	426.207					Enrichment (all the genes)
YLR423C	ATG17	1002.93	333.704			GOID	GO_term							YDL073W	non	968.933	426.293
YPL237W	SUI3	1004.53	313.771			9987	cellular process							YGR083C	GCD2	682.333	426.49					GOID	GO_term	Cluster frequency	Background frequency	P-value	Gene(s) annotated to the term	Directly Annotated GOID List
YNL148C	ALF1	1004.53	341.149											YHR069C	RRP4	463	427.078					9987	cellular process	84 out of 101 genes, 83.2%	4671 out of 7291 background genes, 64.1%	0.00939	HAP3:SEC17:CKS1:SPP381:ECM31:MRPL27:BPH1:YIH1:BUD31:MRP10:GLE1:YDR115W:TAF10:UBC1:YDR306C:ARH1:NPL3:EMI1:YDR531W:TIM9:ANP1:SPC25:SMB1:CAK1:YPT1:RPL29:JAC1:CKB1:GET1:MUQ1:MRPL25:GCD2:NAT2:RPS20:SPO11:RRP4:NOP10:DSN1:YVH1:EXO70:RPE1:ESS1:POL32:CDC8:CBF1:BIR	43137:7131:6402:6986:7062:6333:6406:6334:6261:31120:17196:501:7067:1321:6914:6486:723:6487:16973:30472:16180:5977:42273:5978:42274:6412:6413:45039:51455:6342:1:2:6272:154:42493:6273:6631:6348:6276:6278:8380:42787:45835:42138:7004:7005:19677:30488:16192:30
YER165W	PAB1	1004.73	352.152											YOR117W	RPT5	427.667	428.743
YMR220W	ERG8	1005.6	239.489											YOR077W	RTS2	673.2	428.827
YNR035C	ARC35	1005.6	366.819											YOL008W	COQ10	766.4	428.94
YGR235C	non	1005.6	353.404											YML077W	BET5	501.267	429.182
YKR065C	PAM17	1008.07	334.792											YLR425W	TUS1	703.4	429.376
YMR276W	DSK2	1008.07	292.704											YMR247C	RKR1	1019.93	429.856
YJR140C	HIR3	1009.27	329.496											YJL085W	EXO70	670.6	430.3
YDR140W	MTQ2	1010.47	286.062											YLR370C	ARC18	720.2	430.566
YNL193W	non	1011.67	388.618											YEL020W-A	TIM9	522.467	431.563
YDL120W	YFH1	1012.6	283.971											YDR167W	TAF10	624.2	431.574
YDL052C	SLC1	1013.87	209.484											YLR355C	ILV5	970.867	431.692
YPR180W	AOS1	1014	206.201											YGR007W	MUQ1	687.4	432.035
YKR071C	DRE2	1014.87	272.537											YKL144C	RPC25	590.467	432.608
YMR060C	SAM37	1015.67	333.592											YOR356W	non	477.067	432.948
YDR254W	CHL4	1017.53	358.521											YPR163C	TIF3	955.067	433.216
YDR137W	RGP1	1017.6	405.898											YNL113W	RPC19	510.333	433.488
YKL085W	MDH1	1017.67	386.028											YDR512C	EMI1	716.267	433.943
YDL004W	ATP16	1017.8	322.345											YEL036C	ANP1	522.8	434.142
YBR173C	UMP1	1018.53	257.588											YJR121W	ATP2	765.6	434.201
YIL062C	ARC15	1018.67	333.343											YGR203W	non	745.4	434.542
YCR012W	PGK1	1019.67	349.044											YER087W	non	565.6	434.8
YMR247C	RKR1	1019.93	429.856											YJR057W	CDC8	785.6	434.802
YOR249C	APC5	1021	296.491											YDR306C	non	597.4	436.086
YPL013C	MRPS16	1021.13	262.49											YJL121C	RPE1	502.933	436.418
YKL011C	CCE1	1022.53	344.616											YBL050W	SEC17	425.267	436.693
YGL187C	COX4	1023.07	371.573											YOR368W	RAD17	535.6	437.146
YGL219C	MDM34	1025	368.357											YER029C	SMB1	818.467	438.646
YDL212W	SHR3	1025.07	353.865											YJR017C	ESS1	904.667	439.432
YGL241W	KAP114	1025.13	280.884											YPL204W	HRR25	480.867	439.795
YER014W	HEM14	1025.33	245.923											YPL190C	NAB3	647.8	440.364
YNL279W	PRM1	1025.53	366.415											YNL010W	non	783.667	440.896
YOR278W	HEM4	1028.8	248.399											YKL067W	YNK1	865.933	440.983
YPL085W	SEC16	1028.8	491.083											YCR059C	YIH1	527.2	441.11
YIL033C	BCY1	1028.93	327.68											YNL124W	NAF1	842.467	441.773
YJR089W	BIR1	1028.93	477.632											YKR029C	SET3	727.267	441.876
YHR197W	RIX1	1029.2	315.692											YOL093W	TRM10	821.733	443.592
YIL134W	FLX1	1030.13	298.466											YJR093C	FIP1	747.067	443.69
YAL034W-A	MTW1	1032	279.882											YLR234W	TOP3	621	444.059
YHR019C	DED81	1032.07	251.941											YFL029C	CAK1	903.667	444.121
YPR166C	MRP2	1035.4	359.997											YLR200W	YKE2	532.8	445.015
YER048W-A	ISD11	1035.4	369.077											YGL018C	JAC1	569.8	445.329
YDR257C	SET7	1035.53	300.767											YIR010W	DSN1	781.867	445.671
YDL150W	RPC53	1036.73	297.296											YGR147C	NAT2	707.2	447.344
YOR232W	MGE1	1044.73	253.106											YEL044W	IES6	652.533	448.146
YPR049C	ATG11	1044.73	317.043											YGL020C	GET1	832.933	448.951
YKR085C	MRPL20	1046.33	317.821											YHR017W	YSC83	824.467	448.972
YPL244C	HUT1	1047.13	261.108											YDL045W-A	MRP10	766.4	449.246
YKL033W	non	1047.6	292.897											YKL058W	TOA2	348.4	449.307
YER063W	THO1	1049.2	286.514											YCR032W	BPH1	938.8	450.256
YLR354C	TAL1	1049.6	318.504											YPL175W	SPT14	436.733	451.485
YDL020C	RPN4	1049.73	405.753											YDR432W	NPL3	739.333	451.799
YML103C	NUP188	1050.07	266.649											YDR376W	ARH1	571.133	452.365
YNL118C	DCP2	1051.6	288.789											YER018C	SPC25	969.2	452.747
YER091C	MET6	1054.2	361.347											YHL022C	SPO11	993.533	453.421
YOR349W	CIN1	1054.53	398.251											YDR115W	non	780.4	455.197
YKL060C	FBA1	1056.8	331.515											YJR060W	CBF1	675	455.936
YDR180W	SCC2	1057.53	279.729											YJR112W	NNF1	633.133	457.494
YDR388W	RVS167	1058	248.763											YJR043C	POL32	790.467	460.054
YLR421C	RPN13	1059.07	306.718											YDL207W	GLE1	641.533	460.575
YGR193C	PDX1	1059.27	358.559											YOR201C	MRM1	661.733	460.974
YJL049W	non	1065.33	344.829											YPR007C	REC8	839.467	461.427
YLR393W	ATP10	1065.73	315.179											YLR059C	REX2	467.067	461.978
YDL015C	TSC13	1067.67	300.176											YBR176W	ECM31	606.667	462.308
YIL076W	SEC28	1067.73	272.925											YCL057C-A	non	580.8	463.367
YOR149C	SMP3	1067.8	322.15											YBR152W	SPP381	763.733	463.546
YNL092W	non	1070.47	295.711											YDR177W	UBC1	551.733	463.68
YMR259C	non	1071.4	339.034											YFL038C	YPT1	476.933	465.346
YOR126C	IAH1	1078.27	245.796											YCR063W	BUD31	449.667	466.863
YGR159C	NSR1	1079.93	246.988											YKR083C	DAD2	745.267	467.577
YDR320C	SWA2	1080.73	264.799											YGL019W	CKB1	397.333	467.597
YKL047W	non	1084.6	309.852											YJR072C	NPA3	512.067	468.255
YLR340W	RPP0	1084.73	364.237											YOR221C	MCT1	761	469.693
YDR148C	KGD2	1086.87	191.015											YNL110C	NOP15	763.533	469.876
YGR080W	TWF1	1088	245.594											YMR311C	GLC8	767.6	470.948
YNL167C	SKO1	1088	300.836											YHL015W	RPS20	933.667	471.056
YGR282C	BGL2	1089.07	364.803											YIR026C	YVH1	555.133	471.601
YER007W	PAC2	1094.4	275.826											YOL005C	RPB11	691.133	472.217
YDR322W	MRPL35	1094.47	208.79											YMR314W	PRE5	553	472.926
YFL027C	GYP8	1097.4	237.635											YDR531W	non	428.133	475.534
YCR061W	non	1098	217.838											YGR076C	MRPL25	715.533	475.727
YEL053C	MAK10	1098.2	196.533											YDR482C	CWC21	852.8	476.263
YGL105W	ARC1	1099.13	187.219											YJR089W	BIR1	1028.93	477.632
YDL046W	NPC2	1105.53	203.214											YOR340C	RPA43	582.267	479.542
YGR006W	PRP18	1105.53	292.831											YML102W	CAC2	506	480.688
YPL094C	SEC62	1108.6	199.806											YBR282W	MRPL27	653.133	481.536
YMR117C	SPC24	1113.53	281.982											YJR024C	non	685.2	485.267
YFL023W	BUD27	1119	319.726											YKL183W	LOT5	743.667	486.359
YJR141W	non	1124.67	321.742											YPL085W	SEC16	1028.8	491.083
YPR191W	QCR2	1125.8	265.231											YDR084C	TVP23	604.6	492.249
YKL122C	SRP21	1137.67	190.782											YIL041W	GVP36	740.4	493.619
YNL063W	MTQ1	1141.4	218.907											YBR135W	CKS1	562.133	495.387
YOR080W	DIA2	1144.67	325.204											YFR032C-A	RPL29	846.533	495.653
YJR113C	RSM7	1145.67	302.264											YHR072W-A	NOP10	836.133	496.398
YAL020C	ATS1	1150.13	268.16											YGL191W	COX13	1002.8	497.254
YOR308C	SNU66	1172.27	179.067											YMR236W	TAF9	677	503.246
YHR192W	non	1173	316.961											YBL021C	HAP3	411.933	507.549
YNL015W	PBI2	1173.47	251.044											YOR287C	non	681.4	519.925
YMR149W	SWP1	1212.73	229.73											YGL161C	YIP5	782.267	520.493

## Sheet: All GOs, Var & Mean
Supplementary Table 2B: All GO processes sorted by their mean rERP and variance of rERP.
Biological Process: Soreted by mean								Biological Process: Soreted by Variance
GO ID	GO Description	Mean rER	Var rER	No of Genes				GO ID	GO Description	Mean rER	Var rER	No of Genes
GO:0000717	nucleotide-excision repair, DNA duplex unwinding	307.8	98.0584	5				GO:0006897	endocytosis	554.552	47.8734	20
GO:0006873	cell ion homeostasis	355.556	182.869	5				GO:0000723	telomere maintenance	634.16	50.1593	61
GO:0007010	cytoskeleton organization and biogenesis	363.175	157.676	7				GO:0006400	tRNA modification	645.696	51.3015	15
GO:0006355	regulation of transcription, DNA-dependent	364.867	126.82	6				GO:0008150	biological_process	695.053	53.3216	135
GO:0007264	small GTPase mediated signal transduction	377.5	67.6998	7				GO:0030490	processing of 20S pre-rRNA	687.89	54.6146	28
GO:0007096	regulation of exit from mitosis	381.167	96.4915	7				GO:0007005	mitochondrion organization and biogenesis	613.233	55.2188	13
GO:0007070	negative regulation of transcription from RNA polymerase II promoter, mitotic	386.917	70.5569	7				GO:0006406	mRNA export from nucleus	592.33	61.6825	17
GO:0006470	protein amino acid dephosphorylation	401.413	126.003	9				GO:0006461	protein complex assembly	650.183	61.8543	15
GO:0045324	late endosome to vacuole transport	415.35	85.963	7				GO:0006611	protein export from nucleus	647.489	62.5566	8
GO:0006887	exocytosis	427.317	116.545	7				GO:0042493	response to drug	622.735	62.88	32
GO:0006350	transcription	431.686	142.744	6				GO:0006412	translation	790.323	64.4564	59
GO:0006268	DNA unwinding during replication	435.178	135.391	5				GO:0042254	ribosome biogenesis and assembly	681.732	64.4966	116
GO:0000209	protein polyubiquitination	443.211	90.3048	5				GO:0006367	transcription initiation from RNA polymerase II promoter	497.564	64.5185	21
GO:0043162	ubiquitin-dependent protein catabolic process via the multivesicular body pathway	444.308	110.646	7				GO:0007264	small GTPase mediated signal transduction	377.5	67.6998	7
GO:0030447	filamentous growth	453.467	143.811	5				GO:0006606	protein import into nucleus	709.99	68.6544	13
GO:0007035	vacuolar acidification	463.448	83.4828	10				GO:0007124	pseudohyphal growth	566.087	68.9877	12
GO:0000082	G1/S transition of mitotic cell cycle	463.743	133.071	6				GO:0006357	regulation of transcription from RNA polymerase II promoter	579.867	68.9877	18
GO:0030468	establishment of cell polarity (sensu Fungi)	477.412	70.5658	16				GO:0000398	nuclear mRNA splicing, via spliceosome	743.419	70.4239	23
GO:0007165	signal transduction	478.32	100.314	9				GO:0007070	negative regulation of transcription from RNA polymerase II promoter, mitotic	386.917	70.5569	7
GO:0006383	transcription from RNA polymerase III promoter	482.524	90.7544	14				GO:0030468	establishment of cell polarity (sensu Fungi)	477.412	70.5658	16
GO:0000750	pheromone-dependent signal transduction during conjugation with cellular fusion	484.3	112.483	5				GO:0006486	protein amino acid glycosylation	688.655	70.9851	10
GO:0006891	intra-Golgi vesicle-mediated transport	492.695	116.801	6				GO:0007047	cell wall organization and biogenesis	605.993	71.0595	17
GO:0016575	histone deacetylation	493.656	128.982	5				GO:0006272	leading strand elongation	601.115	71.9547	10
GO:0006906	vesicle fusion	495.506	129.847	11				GO:0007015	actin filament organization	528.308	73.9171	15
GO:0006468	protein amino acid phosphorylation	497.493	100.396	19				GO:0006325	establishment and/or maintenance of chromatin architecture	515.156	74.0884	8
GO:0006367	transcription initiation from RNA polymerase II promoter	497.564	64.5185	21				GO:0006888	ER to Golgi vesicle-mediated transport	646.032	74.364	32
GO:0006360	transcription from RNA polymerase I promoter	498.418	98.5189	10				GO:0008361	regulation of cell size	598.247	74.905	9
GO:0006189	'de novo' IMP biosynthetic process	498.975	104.799	7				GO:0000910	cytokinesis	516.292	75.7076	12
GO:0030437	sporulation (sensu Fungi)	501.089	96.6188	14				GO:0006365	35S primary transcript processing	659.34	77.2867	50
GO:0007091	mitotic metaphase/anaphase transition	501.511	140.131	5				GO:0006289	nucleotide-excision repair	573.71	80.11	13
GO:0000074	regulation of progression through cell cycle	502.9	111.268	5				GO:0006623	protein targeting to vacuole	538.66	80.4048	19
GO:0006267	pre-replicative complex assembly	505.375	121.634	7				GO:0000154	rRNA modification	644.453	80.5879	9
GO:0006474	N-terminal protein amino acid acetylation	511.278	85.0807	5				GO:0006487	protein amino acid N-linked glycosylation	647.339	80.6416	11
GO:0042274	ribosomal small subunit biogenesis and assembly	513.733	97.852	6				GO:0000055	ribosomal large subunit export from nucleus	586.562	80.7058	6
GO:0006325	establishment and/or maintenance of chromatin architecture	515.156	74.0884	8				GO:0006409	tRNA export from nucleus	703.97	81.0745	8
GO:0000910	cytokinesis	516.292	75.7076	12				GO:0030433	ER-associated protein catabolic process	615.58	81.2313	9
GO:0000086	G2/M transition of mitotic cell cycle	518.074	111.425	8				GO:0006338	chromatin remodeling	540.061	82.2559	10
GO:0006384	transcription initiation from RNA polymerase III promoter	519.483	200.46	7				GO:0007035	vacuolar acidification	463.448	83.4828	10
GO:0045721	negative regulation of gluconeogenesis	521.2	84.9122	5				GO:0009060	aerobic respiration	733.595	83.6823	24
GO:0006513	protein monoubiquitination	521.8	93.1293	5				GO:0000001	mitochondrion inheritance	532.882	84.1648	12
GO:0000070	mitotic sister chromatid segregation	523.091	152.349	10				GO:0006270	DNA replication initiation	547.2	84.3549	11
GO:0001302	replicative cell aging	525.193	96.6991	9				GO:0007121	bipolar cellular bud site selection	650.642	84.4833	10
GO:0006396	RNA processing	525.633	200.299	5				GO:0045721	negative regulation of gluconeogenesis	521.2	84.9122	5
GO:0016579	protein deubiquitination	527.181	87.2598	6				GO:0006474	N-terminal protein amino acid acetylation	511.278	85.0807	5
GO:0006950	response to stress	527.217	142.287	11				GO:0045324	late endosome to vacuole transport	415.35	85.963	7
GO:0042147	retrograde transport, endosome to Golgi	528.095	117.685	6				GO:0006970	response to osmotic stress	529.444	86.2468	8
GO:0007015	actin filament organization	528.308	73.9171	15				GO:0006402	mRNA catabolic process	654.18	86.5373	16
GO:0006511	ubiquitin-dependent protein catabolic process	528.92	129.091	35				GO:0016579	protein deubiquitination	527.181	87.2598	6
GO:0006970	response to osmotic stress	529.444	86.2468	8				GO:0007064	mitotic sister chromatid cohesion	609.325	88.0781	7
GO:0043330	response to exogenous dsRNA	529.478	147.604	5				GO:0030466	chromatin silencing at silent mating-type cassette	568.022	88.1684	8
GO:0000747	conjugation with cellular fusion	530.356	118.825	5				GO:0006364	rRNA processing	690.079	88.8505	32
GO:0030846	transcription termination from Pol II promoter, RNA polymerase(A) coupled	532.489	116.192	5				GO:0006974	response to DNA damage stimulus	625.626	89.9686	12
GO:0000001	mitochondrion inheritance	532.882	84.1648	12				GO:0000209	protein polyubiquitination	443.211	90.3048	5
GO:0006369	transcription termination from RNA polymerase II promoter	533.511	164.087	5				GO:0006383	transcription from RNA polymerase III promoter	482.524	90.7544	14
GO:0000114	G1-specific transcription in mitotic cell cycle	536.711	142.916	5				GO:0006368	RNA elongation from RNA polymerase II promoter	645.667	90.7631	15
GO:0006446	regulation of translational initiation	536.756	108.108	5				GO:0006407	rRNA export from nucleus	666.163	90.842	8
GO:0045944	positive regulation of transcription from RNA polymerase II promoter	538.363	140.384	8				GO:0006457	protein folding	591.261	90.8479	22
GO:0006623	protein targeting to vacuole	538.66	80.4048	19				GO:0006609	mRNA-binding (hnRNP) protein import into nucleus	653.125	91.0364	7
GO:0006744	ubiquinone biosynthetic process	539.874	100.042	8				GO:0006896	Golgi to vacuole transport	564.321	91.8324	10
GO:0006338	chromatin remodeling	540.061	82.2559	10				GO:0006513	protein monoubiquitination	521.8	93.1293	5
GO:0006378	mRNA polyadenylation	540.754	110.232	12				GO:0006879	iron ion homeostasis	572.114	94.0667	6
GO:0045053	protein retention in Golgi	545.533	132.306	5				GO:0042144	vacuole fusion, non-autophagic	574.5	95.4569	9
GO:0006270	DNA replication initiation	547.2	84.3549	11				GO:0006298	mismatch repair	626.519	96.1672	13
GO:0006897	endocytosis	554.552	47.8734	20				GO:0007096	regulation of exit from mitosis	381.167	96.4915	7
GO:0006979	response to oxidative stress	554.793	101.521	9				GO:0030437	sporulation (sensu Fungi)	501.089	96.6188	14
GO:0007094	mitotic spindle checkpoint	556.078	141.975	5				GO:0001302	replicative cell aging	525.193	96.6991	9
GO:0000022	mitotic spindle elongation	556.433	101.77	7				GO:0042274	ribosomal small subunit biogenesis and assembly	513.733	97.852	6
GO:0016571	histone methylation	557.022	157.393	8				GO:0000717	nucleotide-excision repair, DNA duplex unwinding	307.8	98.0584	5
GO:0006301	postreplication repair	557.171	162.661	6				GO:0006360	transcription from RNA polymerase I promoter	498.418	98.5189	10
GO:0030489	processing of 27S pre-rRNA	560.447	127.806	9				GO:0006914	autophagy	566.233	98.7365	11
GO:0030472	mitotic spindle organization and biogenesis in nucleus	561.3	115.278	5				GO:0016192	vesicle-mediated transport	679.011	99.1368	18
GO:0006896	Golgi to vacuole transport	564.321	91.8324	10				GO:0006281	DNA repair	598.392	99.3086	25
GO:0000710	meiotic mismatch repair	564.467	137.887	5				GO:0000282	cellular bud site selection	663.187	99.676	9
GO:0007124	pseudohyphal growth	566.087	68.9877	12				GO:0006744	ubiquinone biosynthetic process	539.874	100.042	8
GO:0006914	autophagy	566.233	98.7365	11				GO:0007165	signal transduction	478.32	100.314	9
GO:0016573	histone acetylation	566.511	112.217	17				GO:0006468	protein amino acid phosphorylation	497.493	100.396	19
GO:0030466	chromatin silencing at silent mating-type cassette	568.022	88.1684	8				GO:0006979	response to oxidative stress	554.793	101.521	9
GO:0006890	retrograde vesicle-mediated transport, Golgi to ER	571.573	105.356	9				GO:0000022	mitotic spindle elongation	556.433	101.77	7
GO:0006879	iron ion homeostasis	572.114	94.0667	6				GO:0006408	snRNA export from nucleus	640.876	102.026	6
GO:0006289	nucleotide-excision repair	573.71	80.11	13				GO:0006607	NLS-bearing substrate import into nucleus	640.876	102.026	6
GO:0042144	vacuole fusion, non-autophagic	574.5	95.4569	9				GO:0006608	snRNP protein import into nucleus	640.876	102.026	6
GO:0006388	tRNA splicing	577.638	143.304	6				GO:0006610	ribosomal protein import into nucleus	640.876	102.026	6
GO:0000122	negative regulation of transcription from RNA polymerase II promoter	578.905	109.213	6				GO:0001403	invasive growth (sensu Saccharomyces)	610.224	103.26	10
GO:0006164	purine nucleotide biosynthetic process	579.407	108.454	8				GO:0006189	'de novo' IMP biosynthetic process	498.975	104.799	7
GO:0006357	regulation of transcription from RNA polymerase II promoter	579.867	68.9877	18				GO:0006890	retrograde vesicle-mediated transport, Golgi to ER	571.573	105.356	9
GO:0006333	chromatin assembly or disassembly	582.878	153.591	5				GO:0000147	actin cortical patch assembly	607.111	105.553	5
GO:0006260	DNA replication	584.45	105.726	7				GO:0006260	DNA replication	584.45	105.726	7
GO:0000055	ribosomal large subunit export from nucleus	586.562	80.7058	6				GO:0006999	nuclear pore organization and biogenesis	614.415	107.204	8
GO:0006280	mutagenesis	587.967	131.452	5				GO:0006446	regulation of translational initiation	536.756	108.108	5
GO:0007131	meiotic recombination	591.193	157.814	8				GO:0006164	purine nucleotide biosynthetic process	579.407	108.454	8
GO:0006457	protein folding	591.261	90.8479	22				GO:0000122	negative regulation of transcription from RNA polymerase II promoter	578.905	109.213	6
GO:0006406	mRNA export from nucleus	592.33	61.6825	17				GO:0006348	chromatin silencing at telomere	631.756	109.44	11
GO:0042273	ribosomal large subunit biogenesis and assembly	595.552	124.522	13				GO:0006378	mRNA polyadenylation	540.754	110.232	12
GO:0008361	regulation of cell size	598.247	74.905	9				GO:0043162	ubiquitin-dependent protein catabolic process via the multivesicular body pathway	444.308	110.646	7
GO:0006281	DNA repair	598.392	99.3086	25				GO:0007103	spindle pole body duplication in nuclear envelope	622.367	110.763	5
GO:0030036	actin cytoskeleton organization and biogenesis	599.544	116.074	5				GO:0000074	regulation of progression through cell cycle	502.9	111.268	5
GO:0006272	leading strand elongation	601.115	71.9547	10				GO:0000086	G2/M transition of mitotic cell cycle	518.074	111.425	8
GO:0016568	chromatin modification	602.356	167.719	11				GO:0006273	lagging strand elongation	617.689	111.789	11
GO:0006261	DNA-dependent DNA replication	602.867	112.146	8				GO:0000027	ribosomal large subunit assembly and maintenance	690.079	112.03	20
GO:0007047	cell wall organization and biogenesis	605.993	71.0595	17				GO:0006261	DNA-dependent DNA replication	602.867	112.146	8
GO:0000147	actin cortical patch assembly	607.111	105.553	5				GO:0016573	histone acetylation	566.511	112.217	17
GO:0006379	mRNA cleavage	607.547	118.28	14				GO:0042255	ribosome assembly	660.808	112.239	7
GO:0007126	meiosis	608.726	122	8				GO:0000750	pheromone-dependent signal transduction during conjugation with cellular fusion	484.3	112.483	5
GO:0007064	mitotic sister chromatid cohesion	609.325	88.0781	7				GO:0030472	mitotic spindle organization and biogenesis in nucleus	561.3	115.278	5
GO:0001403	invasive growth (sensu Saccharomyces)	610.224	103.26	10				GO:0006508	proteolysis	619.8	115.3	10
GO:0006366	transcription from RNA polymerase II promoter	613.204	124.956	18				GO:0000002	mitochondrial genome maintenance	702.542	116.065	14
GO:0007005	mitochondrion organization and biogenesis	613.233	55.2188	13				GO:0030036	actin cytoskeleton organization and biogenesis	599.544	116.074	5
GO:0030488	tRNA methylation	613.415	121.267	8				GO:0030846	transcription termination from Pol II promoter, RNA polymerase(A) coupled	532.489	116.192	5
GO:0006999	nuclear pore organization and biogenesis	614.415	107.204	8				GO:0006887	exocytosis	427.317	116.545	7
GO:0030433	ER-associated protein catabolic process	615.58	81.2313	9				GO:0006891	intra-Golgi vesicle-mediated transport	492.695	116.801	6
GO:0006273	lagging strand elongation	617.689	111.789	11				GO:0006696	ergosterol biosynthetic process	749.742	117.267	14
GO:0006508	proteolysis	619.8	115.3	10				GO:0042147	retrograde transport, endosome to Golgi	528.095	117.685	6
GO:0007103	spindle pole body duplication in nuclear envelope	622.367	110.763	5				GO:0006379	mRNA cleavage	607.547	118.28	14
GO:0042493	response to drug	622.735	62.88	32				GO:0000747	conjugation with cellular fusion	530.356	118.825	5
GO:0006974	response to DNA damage stimulus	625.626	89.9686	12				GO:0007059	chromosome segregation	742.081	119.556	18
GO:0006298	mismatch repair	626.519	96.1672	13				GO:0000054	ribosome export from nucleus	675.41	120.413	6
GO:0006348	chromatin silencing at telomere	631.756	109.44	11				GO:0030488	tRNA methylation	613.415	121.267	8
GO:0000723	telomere maintenance	634.16	50.1593	61				GO:0006267	pre-replicative complex assembly	505.375	121.634	7
GO:0006464	protein modification process	634.924	140.523	6				GO:0045047	protein targeting to ER	744.103	121.907	10
GO:0006408	snRNA export from nucleus	640.876	102.026	6				GO:0007126	meiosis	608.726	122	8
GO:0006607	NLS-bearing substrate import into nucleus	640.876	102.026	6				GO:0042273	ribosomal large subunit biogenesis and assembly	595.552	124.522	13
GO:0006608	snRNP protein import into nucleus	640.876	102.026	6				GO:0006366	transcription from RNA polymerase II promoter	613.204	124.956	18
GO:0006610	ribosomal protein import into nucleus	640.876	102.026	6				GO:0006310	DNA recombination	714.857	125.419	6
GO:0000154	rRNA modification	644.453	80.5879	9				GO:0006470	protein amino acid dephosphorylation	401.413	126.003	9
GO:0006368	RNA elongation from RNA polymerase II promoter	645.667	90.7631	15				GO:0006355	regulation of transcription, DNA-dependent	364.867	126.82	6
GO:0006400	tRNA modification	645.696	51.3015	15				GO:0030489	processing of 27S pre-rRNA	560.447	127.806	9
GO:0007323	peptide pheromone maturation	645.978	141.495	5				GO:0016575	histone deacetylation	493.656	128.982	5
GO:0006888	ER to Golgi vesicle-mediated transport	646.032	74.364	32				GO:0006511	ubiquitin-dependent protein catabolic process	528.92	129.091	35
GO:0006487	protein amino acid N-linked glycosylation	647.339	80.6416	11				GO:0006906	vesicle fusion	495.506	129.847	11
GO:0006611	protein export from nucleus	647.489	62.5566	8				GO:0006730	one-carbon compound metabolic process	673.038	130.369	6
GO:0006461	protein complex assembly	650.183	61.8543	15				GO:0006280	mutagenesis	587.967	131.452	5
GO:0007121	bipolar cellular bud site selection	650.642	84.4833	10				GO:0045053	protein retention in Golgi	545.533	132.306	5
GO:0006609	mRNA-binding (hnRNP) protein import into nucleus	653.125	91.0364	7				GO:0000082	G1/S transition of mitotic cell cycle	463.743	133.071	6
GO:0006402	mRNA catabolic process	654.18	86.5373	16				GO:0006268	DNA unwinding during replication	435.178	135.391	5
GO:0009082	branched chain family amino acid biosynthetic process	655.311	207.271	5				GO:0006555	methionine metabolic process	669.145	136.492	10
GO:0006365	35S primary transcript processing	659.34	77.2867	50				GO:0000710	meiotic mismatch repair	564.467	137.887	5
GO:0042255	ribosome assembly	660.808	112.239	7				GO:0007020	microtubule nucleation	702.81	139.682	6
GO:0000282	cellular bud site selection	663.187	99.676	9				GO:0006783	heme biosynthetic process	714.543	139.951	6
GO:0006407	rRNA export from nucleus	666.163	90.842	8				GO:0007091	mitotic metaphase/anaphase transition	501.511	140.131	5
GO:0006555	methionine metabolic process	669.145	136.492	10				GO:0030150	protein import into mitochondrial matrix	686.767	140.313	11
GO:0006730	one-carbon compound metabolic process	673.038	130.369	6				GO:0045944	positive regulation of transcription from RNA polymerase II promoter	538.363	140.384	8
GO:0000054	ribosome export from nucleus	675.41	120.413	6				GO:0006464	protein modification process	634.924	140.523	6
GO:0016567	protein ubiquitination	677.283	141.751	7				GO:0007323	peptide pheromone maturation	645.978	141.495	5
GO:0006413	translational initiation	678.182	152.243	14				GO:0016567	protein ubiquitination	677.283	141.751	7
GO:0016192	vesicle-mediated transport	679.011	99.1368	18				GO:0007094	mitotic spindle checkpoint	556.078	141.975	5
GO:0042254	ribosome biogenesis and assembly	681.732	64.4966	116				GO:0006950	response to stress	527.217	142.287	11
GO:0030150	protein import into mitochondrial matrix	686.767	140.313	11				GO:0006350	transcription	431.686	142.744	6
GO:0008033	tRNA processing	687.257	155.286	6				GO:0000114	G1-specific transcription in mitotic cell cycle	536.711	142.916	5
GO:0030490	processing of 20S pre-rRNA	687.89	54.6146	28				GO:0006388	tRNA splicing	577.638	143.304	6
GO:0006486	protein amino acid glycosylation	688.655	70.9851	10				GO:0030447	filamentous growth	453.467	143.811	5
GO:0006364	rRNA processing	690.079	88.8505	32				GO:0043330	response to exogenous dsRNA	529.478	147.604	5
GO:0000027	ribosomal large subunit assembly and maintenance	690.079	112.03	20				GO:0006413	translational initiation	678.182	152.243	14
GO:0008150	biological_process	695.053	53.3216	135				GO:0000070	mitotic sister chromatid segregation	523.091	152.349	10
GO:0007031	peroxisome organization and biogenesis	699.105	158.585	6				GO:0006333	chromatin assembly or disassembly	582.878	153.591	5
GO:0000002	mitochondrial genome maintenance	702.542	116.065	14				GO:0006506	GPI anchor biosynthetic process	737.533	153.838	9
GO:0007020	microtubule nucleation	702.81	139.682	6				GO:0008033	tRNA processing	687.257	155.286	6
GO:0006409	tRNA export from nucleus	703.97	81.0745	8				GO:0016571	histone methylation	557.022	157.393	8
GO:0006606	protein import into nucleus	709.99	68.6544	13				GO:0007010	cytoskeleton organization and biogenesis	363.175	157.676	7
GO:0006783	heme biosynthetic process	714.543	139.951	6				GO:0007131	meiotic recombination	591.193	157.814	8
GO:0006310	DNA recombination	714.857	125.419	6				GO:0007031	peroxisome organization and biogenesis	699.105	158.585	6
GO:0009060	aerobic respiration	733.595	83.6823	24				GO:0006301	postreplication repair	557.171	162.661	6
GO:0006506	GPI anchor biosynthetic process	737.533	153.838	9				GO:0006369	transcription termination from RNA polymerase II promoter	533.511	164.087	5
GO:0015986	ATP synthesis coupled proton transport	739.856	205.09	5				GO:0016568	chromatin modification	602.356	167.719	11
GO:0007059	chromosome segregation	742.081	119.556	18				GO:0006873	cell ion homeostasis	355.556	182.869	5
GO:0000398	nuclear mRNA splicing, via spliceosome	743.419	70.4239	23				GO:0006396	RNA processing	525.633	200.299	5
GO:0045047	protein targeting to ER	744.103	121.907	10				GO:0006384	transcription initiation from RNA polymerase III promoter	519.483	200.46	7
GO:0006696	ergosterol biosynthetic process	749.742	117.267	14				GO:0015986	ATP synthesis coupled proton transport	739.856	205.09	5
GO:0006412	translation	790.323	64.4564	59				GO:0009082	branched chain family amino acid biosynthetic process	655.311	207.271	5
GO:0006099	tricarboxylic acid cycle	790.567	243.528	5				GO:0006099	tricarboxylic acid cycle	790.567	243.528	5
Molecular Function: Soreted by mean								Molecular Function: Soreted by variance
GO ID	GO Description	Mean rER	Var rER	No of Genes				GO ID	GO Description	Mean rER	Var rER	No of Genes
GO:0004871	signal transducer activity	403.508	91.3919	7				GO:0003674	molecular_function	715.263	45.4093	311
GO:0004672	protein kinase activity	404.743	135.377	6				GO:0005515	protein binding	666.542	54.1611	52
GO:0004721	phosphoprotein phosphatase activity	414.811	102.906	5				GO:0003688	DNA replication origin binding	591	57.6592	5
GO:0004674	protein serine/threonine kinase activity	422.489	154.724	5				GO:0016251	general RNA polymerase II transcription factor activity	532.344	58.1883	23
GO:0003924	GTPase activity	443.473	100.414	19				GO:0030515	snoRNA binding	653.295	58.4425	18
GO:0008047	enzyme activator activity	452.989	102.864	5				GO:0003723	RNA binding	691.397	59.7327	42
GO:0004003	ATP-dependent DNA helicase activity	454.095	121.838	6				GO:0016887	ATPase activity	526.849	62.1099	25
GO:0003713	transcription coactivator activity	454.9	145.545	5				GO:0030674	protein binding, bridging	660.273	70.1188	9
GO:0046961	hydrogen ion transporting ATPase activity, rotational mechanism	455.7	102.614	7				GO:0005200	structural constituent of cytoskeleton	675.138	72.8942	14
GO:0004175	endopeptidase activity	464.161	162.43	23				GO:0003899	DNA-directed RNA polymerase activity	528.123	84.7396	19
GO:0005525	GTP binding	485.162	120.333	6				GO:0004579	dolichyl-diphosphooligosaccharide-protein glycotransferase activity	715.344	84.8093	5
GO:0003682	chromatin binding	489.111	120.771	8				GO:0005198	structural molecule activity	694.207	84.8443	18
GO:0003709	RNA polymerase III transcription factor activity	519.483	200.46	7				GO:0004842	ubiquitin-protein ligase activity	604.916	86.5676	14
GO:0003689	DNA clamp loader activity	524.562	103.479	6				GO:0004843	ubiquitin-specific protease activity	527.181	87.2598	6
GO:0016887	ATPase activity	526.849	62.1099	25				GO:0008757	S-adenosylmethionine-dependent methyltransferase activity	785.722	89.0037	11
GO:0004843	ubiquitin-specific protease activity	527.181	87.2598	6				GO:0004871	signal transducer activity	403.508	91.3919	7
GO:0003899	DNA-directed RNA polymerase activity	528.123	84.7396	19				GO:0003729	mRNA binding	674.542	93.8236	7
GO:0016251	general RNA polymerase II transcription factor activity	532.344	58.1883	23				GO:0005048	signal sequence binding	640.344	94.4157	5
GO:0004222	metalloendopeptidase activity	535.181	120.799	6				GO:0003735	structural constituent of ribosome	796.238	95.9787	41
GO:0004596	peptide alpha-N-acetyltransferase activity	539.267	104.386	6				GO:0031202	RNA splicing factor activity, transesterification mechanism	688.844	96.0253	14
GO:0017112	Rab guanyl-nucleotide exchange factor activity	543.833	134.833	5				GO:0000175	3'-5'-exoribonuclease activity	618.589	99.9191	11
GO:0051087	chaperone binding	549.124	163.869	6				GO:0003924	GTPase activity	443.473	100.414	19
GO:0016944	RNA polymerase II transcription elongation factor activity	556.21	111.721	6				GO:0008094	DNA-dependent ATPase activity	630.652	100.89	8
GO:0003688	DNA replication origin binding	591	57.6592	5				GO:0046961	hydrogen ion transporting ATPase activity, rotational mechanism	455.7	102.614	7
GO:0004842	ubiquitin-protein ligase activity	604.916	86.5676	14				GO:0008047	enzyme activator activity	452.989	102.864	5
GO:0004004	ATP-dependent RNA helicase activity	612.113	122.034	12				GO:0004721	phosphoprotein phosphatase activity	414.811	102.906	5
GO:0000175	3'-5'-exoribonuclease activity	618.589	99.9191	11				GO:0003689	DNA clamp loader activity	524.562	103.479	6
GO:0005524	ATP binding	622.05	134.093	7				GO:0004596	peptide alpha-N-acetyltransferase activity	539.267	104.386	6
GO:0032266	phosphatidylinositol 3-phosphate binding	623.8	115.418	6				GO:0051082	unfolded protein binding	659.231	107.09	23
GO:0008094	DNA-dependent ATPase activity	630.652	100.89	8				GO:0016944	RNA polymerase II transcription elongation factor activity	556.21	111.721	6
GO:0016455	RNA polymerase II transcription mediator activity	633.229	174.428	6				GO:0032266	phosphatidylinositol 3-phosphate binding	623.8	115.418	6
GO:0005048	signal sequence binding	640.344	94.4157	5				GO:0005525	GTP binding	485.162	120.333	6
GO:0003684	damaged DNA binding	643.011	128.882	5				GO:0003682	chromatin binding	489.111	120.771	8
GO:0030515	snoRNA binding	653.295	58.4425	18				GO:0004222	metalloendopeptidase activity	535.181	120.799	6
GO:0051082	unfolded protein binding	659.231	107.09	23				GO:0004003	ATP-dependent DNA helicase activity	454.095	121.838	6
GO:0030674	protein binding, bridging	660.273	70.1188	9				GO:0004004	ATP-dependent RNA helicase activity	612.113	122.034	12
GO:0003697	single-stranded DNA binding	660.567	124.195	5				GO:0008565	protein transporter activity	704.169	124.055	14
GO:0005515	protein binding	666.542	54.1611	52				GO:0003697	single-stranded DNA binding	660.567	124.195	5
GO:0003729	mRNA binding	674.542	93.8236	7				GO:0003684	damaged DNA binding	643.011	128.882	5
GO:0005200	structural constituent of cytoskeleton	675.138	72.8942	14				GO:0005524	ATP binding	622.05	134.093	7
GO:0003677	DNA binding	677.092	153.775	7				GO:0017112	Rab guanyl-nucleotide exchange factor activity	543.833	134.833	5
GO:0003743	translation initiation factor activity	686.676	169.607	14				GO:0004672	protein kinase activity	404.743	135.377	6
GO:0031202	RNA splicing factor activity, transesterification mechanism	688.844	96.0253	14				GO:0003713	transcription coactivator activity	454.9	145.545	5
GO:0003723	RNA binding	691.397	59.7327	42				GO:0030234	enzyme regulator activity	701.114	146.685	6
GO:0005198	structural molecule activity	694.207	84.8443	18				GO:0003677	DNA binding	677.092	153.775	7
GO:0030234	enzyme regulator activity	701.114	146.685	6				GO:0004674	protein serine/threonine kinase activity	422.489	154.724	5
GO:0008565	protein transporter activity	704.169	124.055	14				GO:0004175	endopeptidase activity	464.161	162.43	23
GO:0003674	molecular_function	715.263	45.4093	311				GO:0051087	chaperone binding	549.124	163.869	6
GO:0004579	dolichyl-diphosphooligosaccharide-protein glycotransferase activity	715.344	84.8093	5				GO:0003743	translation initiation factor activity	686.676	169.607	14
GO:0046933	hydrogen ion transporting ATP synthase activity, rotational mechanism	739.856	205.09	5				GO:0016455	RNA polymerase II transcription mediator activity	633.229	174.428	6
GO:0008757	S-adenosylmethionine-dependent methyltransferase activity	785.722	89.0037	11				GO:0003709	RNA polymerase III transcription factor activity	519.483	200.46	7
GO:0003735	structural constituent of ribosome	796.238	95.9787	41				GO:0046933	hydrogen ion transporting ATP synthase activity, rotational mechanism	739.856	205.09	5
Cellular Component: Soreted by mean								Cellular Component: Soreted by variance
GO ID	GO Description	Mean rER	Var rER	No of Genes				GO ID	GO Description	Mean rER	Var rER	No of Genes
GO:0000112	nucleotide-excision repair factor 3 complex	369.819	92.0649	6				GO:0005739	mitochondrion	715.677	23.3624	288
GO:0019773	proteasome core complex, alpha-subunit complex (sensu Eukaryota)	370.408	195.276	7				GO:0005634	nucleus	652.951	26.9577	307
GO:0008540	proteasome regulatory particle, base subcomplex (sensu Eukaryota)	379.792	155.582	7				GO:0005737	cytoplasm	670.801	27.4154	358
GO:0005832	chaperonin-containing T-complex	393.581	180.938	6				GO:0005783	endoplasmic reticulum	690.411	31.0657	52
GO:0019774	proteasome core complex, beta-subunit complex (sensu Eukaryota)	398.61	188.928	6				GO:0005743	mitochondrial inner membrane	688.567	52.1384	35
GO:0005675	holo TFIIH complex	402.415	95.581	8				GO:0005829	cytosol	697.665	53.0385	47
GO:0005856	cytoskeleton	417.637	157.242	8				GO:0005741	mitochondrial outer membrane	635.147	54.6992	23
GO:0005665	DNA-directed RNA polymerase II, core complex	433.533	227.006	5				GO:0008023	transcription elongation factor complex	586.842	55.8142	10
GO:0005847	mRNA cleavage and polyadenylation specificity factor complex	438.533	156.583	9				GO:0005759	mitochondrial matrix	698.206	60.4341	23
GO:0005774	vacuolar membrane	455.829	127.032	6				GO:0005575	cellular_component	735.938	61.1319	55
GO:0000776	kinetochore	465.324	103.738	6				GO:0005830	cytosolic ribosome (sensu Eukaryota)	595.213	61.311	9
GO:0005658	alpha DNA polymerase:primase complex	465.567	188.28	5				GO:0000324	vacuole, cell cycle-correlated morphology	699.979	61.945	12
GO:0005934	cellular bud tip	478.242	96.2808	10				GO:0005886	plasma membrane	596.419	63.2743	13
GO:0000221	vacuolar proton-transporting V-type ATPase, V1 domain	481.562	128.864	6				GO:0016021	integral to membrane	636.8	67.008	15
GO:0000131	incipient cellular bud site	487.747	128.355	9				GO:0030479	actin cortical patch	643.836	70.3891	14
GO:0005816	spindle pole body	493.107	101.769	9				GO:0005732	small nucleolar ribonucleoprotein complex	703.872	71.8537	26
GO:0000300	peripheral to membrane of membrane fraction	494.778	131.075	5				GO:0005789	endoplasmic reticulum membrane	714.58	74.2818	22
GO:0035267	NuA4 histone acetyltransferase complex	495.008	107.749	7				GO:0005622	intracellular	537.529	77.7718	14
GO:0005666	DNA-directed RNA polymerase III complex	501.462	90.1428	12				GO:0005730	nucleolus	678.264	80.2162	82
GO:0005680	anaphase-promoting complex	501.511	140.131	5				GO:0005768	endosome	583.541	80.4576	8
GO:0005736	DNA-directed RNA polymerase I complex	504.267	122.463	7				GO:0005625	soluble fraction	623.939	82.6732	11
GO:0005656	pre-replicative complex	505.375	121.634	7				GO:0005681	spliceosome	632.644	83.9616	8
GO:0005657	replication fork	508.171	134.761	6				GO:0005840	ribosome	677.643	84.2584	22
GO:0000139	Golgi membrane	514.785	111.677	8				GO:0008250	oligosaccharyl transferase complex	715.344	84.8093	5
GO:0046695	SLIK (SAGA-like) complex	517.304	162.561	8				GO:0005685	snRNP U1	663.211	86.0284	5
GO:0043332	mating projection tip	535.325	141.913	7				GO:0005635	nuclear envelope	613	87.8103	8
GO:0005622	intracellular	537.529	77.7718	14				GO:0019898	extrinsic to membrane	591.352	88.3776	10
GO:0000790	nuclear chromatin	537.856	130.048	5				GO:0005666	DNA-directed RNA polymerase III complex	501.462	90.1428	12
GO:0000124	SAGA complex	538.883	132.443	11				GO:0030173	integral to Golgi membrane	550.436	90.9548	10
GO:0005669	transcription factor TFIID complex	541.629	135.998	6				GO:0005762	mitochondrial large ribosomal subunit	738.618	91.1905	21
GO:0005935	cellular bud neck	543.275	95.9561	16				GO:0000329	membrane of vacuole with cell cycle-correlated morphology	545.043	91.6359	19
GO:0000329	membrane of vacuole with cell cycle-correlated morphology	545.043	91.6359	19				GO:0000112	nucleotide-excision repair factor 3 complex	369.819	92.0649	6
GO:0005663	DNA replication factor C complex	549.457	109.093	6				GO:0005675	holo TFIIH complex	402.415	95.581	8
GO:0030173	integral to Golgi membrane	550.436	90.9548	10				GO:0005935	cellular bud neck	543.275	95.9561	16
GO:0030134	ER to Golgi transport vesicle	551.175	151.775	7				GO:0042175	nuclear envelope-endoplasmic reticulum network	700.925	95.9651	7
GO:0005885	Arp2/3 protein complex	556.305	161.824	6				GO:0005934	cellular bud tip	478.242	96.2808	10
GO:0000177	cytoplasmic exosome (RNase complex)	558.815	116.915	8				GO:0016020	membrane	610.539	97.9403	11
GO:0005849	mRNA cleavage factor complex	567.981	102.417	6				GO:0005758	mitochondrial intermembrane space	579.194	98.8029	11
GO:0005758	mitochondrial intermembrane space	579.194	98.8029	11				GO:0005794	Golgi apparatus	614.302	100.845	16
GO:0005768	endosome	583.541	80.4576	8				GO:0005816	spindle pole body	493.107	101.769	9
GO:0030008	TRAPP complex	585.324	150.349	6				GO:0005643	nuclear pore	637.506	101.963	16
GO:0008023	transcription elongation factor complex	586.842	55.8142	10				GO:0005849	mRNA cleavage factor complex	567.981	102.417	6
GO:0005792	microsome	587.257	137.594	6				GO:0046540	U4/U6 x U5 tri-snRNP complex	706.033	102.652	9
GO:0019898	extrinsic to membrane	591.352	88.3776	10				GO:0000776	kinetochore	465.324	103.738	6
GO:0000178	exosome (RNase complex)	592.16	121.498	9				GO:0005654	nucleoplasm	676.709	105.45	10
GO:0000932	cytoplasmic mRNA processing body	594.911	129.594	5				GO:0005763	mitochondrial small ribosomal subunit	783.652	106.187	13
GO:0005830	cytosolic ribosome (sensu Eukaryota)	595.213	61.311	9				GO:0035267	NuA4 histone acetyltransferase complex	495.008	107.749	7
GO:0030127	COPII vesicle coat	595.667	137.879	6				GO:0030176	integral to endoplasmic reticulum membrane	735.027	108.922	9
GO:0005886	plasma membrane	596.419	63.2743	13				GO:0005663	DNA replication factor C complex	549.457	109.093	6
GO:0043614	multi-eIF complex	597.076	202.648	6				GO:0005740	mitochondrial envelope	753.876	111.382	6
GO:0005842	cytosolic large ribosomal subunit (sensu Eukaryota)	598.717	129.185	7				GO:0000139	Golgi membrane	514.785	111.677	8
GO:0005933	cellular bud	605.1	181.006	5				GO:0000176	nuclear exosome (RNase complex)	623.509	114.564	10
GO:0008541	proteasome regulatory particle, lid subcomplex (sensu Eukaryota)	605.763	141.581	8				GO:0005819	spindle	626.956	114.67	5
GO:0016593	Cdc73/Paf1 complex	608.456	144.867	5				GO:0000177	cytoplasmic exosome (RNase complex)	558.815	116.915	8
GO:0016020	membrane	610.539	97.9403	11				GO:0000778	condensed nuclear chromosome kinetochore	725.308	118.107	12
GO:0005635	nuclear envelope	613	87.8103	8				GO:0000178	exosome (RNase complex)	592.16	121.498	9
GO:0005794	Golgi apparatus	614.302	100.845	16				GO:0005656	pre-replicative complex	505.375	121.634	7
GO:0000176	nuclear exosome (RNase complex)	623.509	114.564	10				GO:0005736	DNA-directed RNA polymerase I complex	504.267	122.463	7
GO:0005625	soluble fraction	623.939	82.6732	11				GO:0005624	membrane fraction	669.067	126.846	6
GO:0005819	spindle	626.956	114.67	5				GO:0005774	vacuolar membrane	455.829	127.032	6
GO:0005681	spliceosome	632.644	83.9616	8				GO:0000131	incipient cellular bud site	487.747	128.355	9
GO:0000119	mediator complex	633.229	174.428	6				GO:0000221	vacuolar proton-transporting V-type ATPase, V1 domain	481.562	128.864	6
GO:0005741	mitochondrial outer membrane	635.147	54.6992	23				GO:0005842	cytosolic large ribosomal subunit (sensu Eukaryota)	598.717	129.185	7
GO:0000780	condensed nuclear chromosome, pericentric region	635.848	137.606	6				GO:0000932	cytoplasmic mRNA processing body	594.911	129.594	5
GO:0016021	integral to membrane	636.8	67.008	15				GO:0000790	nuclear chromatin	537.856	130.048	5
GO:0000798	nuclear cohesin complex	637.033	138.666	5				GO:0000300	peripheral to membrane of membrane fraction	494.778	131.075	5
GO:0005643	nuclear pore	637.506	101.963	16				GO:0000124	SAGA complex	538.883	132.443	11
GO:0030479	actin cortical patch	643.836	70.3891	14				GO:0005657	replication fork	508.171	134.761	6
GO:0005634	nucleus	652.951	26.9577	307				GO:0005669	transcription factor TFIID complex	541.629	135.998	6
GO:0005685	snRNP U1	663.211	86.0284	5				GO:0005792	microsome	587.257	137.594	6
GO:0005624	membrane fraction	669.067	126.846	6				GO:0000780	condensed nuclear chromosome, pericentric region	635.848	137.606	6
GO:0005737	cytoplasm	670.801	27.4154	358				GO:0030127	COPII vesicle coat	595.667	137.879	6
GO:0005852	eukaryotic translation initiation factor 3 complex	676.114	149.965	6				GO:0000798	nuclear cohesin complex	637.033	138.666	5
GO:0005654	nucleoplasm	676.709	105.45	10				GO:0005680	anaphase-promoting complex	501.511	140.131	5
GO:0005840	ribosome	677.643	84.2584	22				GO:0008541	proteasome regulatory particle, lid subcomplex (sensu Eukaryota)	605.763	141.581	8
GO:0005730	nucleolus	678.264	80.2162	82				GO:0043332	mating projection tip	535.325	141.913	7
GO:0005743	mitochondrial inner membrane	688.567	52.1384	35				GO:0016593	Cdc73/Paf1 complex	608.456	144.867	5
GO:0005783	endoplasmic reticulum	690.411	31.0657	52				GO:0005852	eukaryotic translation initiation factor 3 complex	676.114	149.965	6
GO:0005778	peroxisomal membrane	695.144	201.011	5				GO:0030008	TRAPP complex	585.324	150.349	6
GO:0005843	cytosolic small ribosomal subunit (sensu Eukaryota)	695.911	170.059	8				GO:0030134	ER to Golgi transport vesicle	551.175	151.775	7
GO:0005829	cytosol	697.665	53.0385	47				GO:0008540	proteasome regulatory particle, base subcomplex (sensu Eukaryota)	379.792	155.582	7
GO:0005759	mitochondrial matrix	698.206	60.4341	23				GO:0005847	mRNA cleavage and polyadenylation specificity factor complex	438.533	156.583	9
GO:0000324	vacuole, cell cycle-correlated morphology	699.979	61.945	12				GO:0005856	cytoskeleton	417.637	157.242	8
GO:0042175	nuclear envelope-endoplasmic reticulum network	700.925	95.9651	7				GO:0005885	Arp2/3 protein complex	556.305	161.824	6
GO:0005732	small nucleolar ribonucleoprotein complex	703.872	71.8537	26				GO:0046695	SLIK (SAGA-like) complex	517.304	162.561	8
GO:0046540	U4/U6 x U5 tri-snRNP complex	706.033	102.652	9				GO:0005843	cytosolic small ribosomal subunit (sensu Eukaryota)	695.911	170.059	8
GO:0005789	endoplasmic reticulum membrane	714.58	74.2818	22				GO:0000119	mediator complex	633.229	174.428	6
GO:0008250	oligosaccharyl transferase complex	715.344	84.8093	5				GO:0005832	chaperonin-containing T-complex	393.581	180.938	6
GO:0005739	mitochondrion	715.677	23.3624	288				GO:0005933	cellular bud	605.1	181.006	5
GO:0000778	condensed nuclear chromosome kinetochore	725.308	118.107	12				GO:0005658	alpha DNA polymerase:primase complex	465.567	188.28	5
GO:0030176	integral to endoplasmic reticulum membrane	735.027	108.922	9				GO:0019774	proteasome core complex, beta-subunit complex (sensu Eukaryota)	398.61	188.928	6
GO:0005575	cellular_component	735.938	61.1319	55				GO:0019773	proteasome core complex, alpha-subunit complex (sensu Eukaryota)	370.408	195.276	7
GO:0005762	mitochondrial large ribosomal subunit	738.618	91.1905	21				GO:0005778	peroxisomal membrane	695.144	201.011	5
GO:0005740	mitochondrial envelope	753.876	111.382	6				GO:0043614	multi-eIF complex	597.076	202.648	6
GO:0005763	mitochondrial small ribosomal subunit	783.652	106.187	13				GO:0005665	DNA-directed RNA polymerase II, core complex	433.533	227.006	5
GO:0042645	mitochondrial nucleoid	789.291	254.316	10				GO:0042645	mitochondrial nucleoid	789.291	254.316	10

## Sheet: GO BP < 20 genes, Var & Mean
Supplementary Table 2C: GO processes with less than 20 genes (Biological Process Ontology) sorted by their mean rERP and variance of rERP.
Biological Process: Soreted by mean									Biological Process: Soreted by variance
GO ID	GO Description	Mean rER	Var rER	No of Genes					GO ID	GO Description	Mean rER	Var rER	No of Genes
GO:0000717	nucleotide-excision repair, DNA duplex unwinding	307.8	98.0584	5					GO:0006897	endocytosis	554.552	47.8734	20
GO:0006873	cell ion homeostasis	355.556	182.869	5					GO:0006400	tRNA modification	645.696	51.3015	15
GO:0007010	cytoskeleton organization and biogenesis	363.175	157.676	7					GO:0007005	mitochondrion organization and biogenesis	613.233	55.2188	13
GO:0006355	regulation of transcription, DNA-dependent	364.867	126.82	6					GO:0006406	mRNA export from nucleus	592.33	61.6825	17
GO:0007264	small GTPase mediated signal transduction	377.5	67.6998	7					GO:0006461	protein complex assembly	650.183	61.8543	15
GO:0007096	regulation of exit from mitosis	381.167	96.4915	7					GO:0006611	protein export from nucleus	647.489	62.5566	8
GO:0007070	negative regulation of transcription from RNA polymerase II promoter, mitotic	386.917	70.5569	7					GO:0007264	small GTPase mediated signal transduction	377.5	67.6998	7
GO:0006470	protein amino acid dephosphorylation	401.413	126.003	9					GO:0006606	protein import into nucleus	709.99	68.6544	13
GO:0045324	late endosome to vacuole transport	415.35	85.963	7					GO:0007124	pseudohyphal growth	566.087	68.9877	12
GO:0006887	exocytosis	427.317	116.545	7					GO:0006357	regulation of transcription from RNA polymerase II promoter	579.867	68.9877	18
GO:0006350	transcription	431.686	142.744	6					GO:0007070	negative regulation of transcription from RNA polymerase II promoter, mitotic	386.917	70.5569	7
GO:0006268	DNA unwinding during replication	435.178	135.391	5					GO:0030468	establishment of cell polarity (sensu Fungi)	477.412	70.5658	16
GO:0000209	protein polyubiquitination	443.211	90.3048	5					GO:0006486	protein amino acid glycosylation	688.655	70.9851	10
GO:0043162	ubiquitin-dependent protein catabolic process via the multivesicular body pathway	444.308	110.646	7					GO:0007047	cell wall organization and biogenesis	605.993	71.0595	17
GO:0030447	filamentous growth	453.467	143.811	5					GO:0006272	leading strand elongation	601.115	71.9547	10
GO:0007035	vacuolar acidification	463.448	83.4828	10					GO:0007015	actin filament organization	528.308	73.9171	15
GO:0000082	G1/S transition of mitotic cell cycle	463.743	133.071	6					GO:0006325	establishment and/or maintenance of chromatin architecture	515.156	74.0884	8
GO:0030468	establishment of cell polarity (sensu Fungi)	477.412	70.5658	16					GO:0008361	regulation of cell size	598.247	74.905	9
GO:0007165	signal transduction	478.32	100.314	9					GO:0000910	cytokinesis	516.292	75.7076	12
GO:0006383	transcription from RNA polymerase III promoter	482.524	90.7544	14					GO:0006289	nucleotide-excision repair	573.71	80.11	13
GO:0000750	pheromone-dependent signal transduction during conjugation with cellular fusion	484.3	112.483	5					GO:0006623	protein targeting to vacuole	538.66	80.4048	19
GO:0006891	intra-Golgi vesicle-mediated transport	492.695	116.801	6					GO:0000154	rRNA modification	644.453	80.5879	9
GO:0016575	histone deacetylation	493.656	128.982	5					GO:0006487	protein amino acid N-linked glycosylation	647.339	80.6416	11
GO:0006906	vesicle fusion	495.506	129.847	11					GO:0000055	ribosomal large subunit export from nucleus	586.562	80.7058	6
GO:0006468	protein amino acid phosphorylation	497.493	100.396	19					GO:0006409	tRNA export from nucleus	703.97	81.0745	8
GO:0006360	transcription from RNA polymerase I promoter	498.418	98.5189	10					GO:0030433	ER-associated protein catabolic process	615.58	81.2313	9
GO:0006189	'de novo' IMP biosynthetic process	498.975	104.799	7					GO:0006338	chromatin remodeling	540.061	82.2559	10
GO:0030437	sporulation (sensu Fungi)	501.089	96.6188	14					GO:0007035	vacuolar acidification	463.448	83.4828	10
GO:0007091	mitotic metaphase/anaphase transition	501.511	140.131	5					GO:0000001	mitochondrion inheritance	532.882	84.1648	12
GO:0000074	regulation of progression through cell cycle	502.9	111.268	5					GO:0006270	DNA replication initiation	547.2	84.3549	11
GO:0006267	pre-replicative complex assembly	505.375	121.634	7					GO:0007121	bipolar cellular bud site selection	650.642	84.4833	10
GO:0006474	N-terminal protein amino acid acetylation	511.278	85.0807	5					GO:0045721	negative regulation of gluconeogenesis	521.2	84.9122	5
GO:0042274	ribosomal small subunit biogenesis and assembly	513.733	97.852	6					GO:0006474	N-terminal protein amino acid acetylation	511.278	85.0807	5
GO:0006325	establishment and/or maintenance of chromatin architecture	515.156	74.0884	8					GO:0045324	late endosome to vacuole transport	415.35	85.963	7
GO:0000910	cytokinesis	516.292	75.7076	12					GO:0006970	response to osmotic stress	529.444	86.2468	8
GO:0000086	G2/M transition of mitotic cell cycle	518.074	111.425	8					GO:0006402	mRNA catabolic process	654.18	86.5373	16
GO:0006384	transcription initiation from RNA polymerase III promoter	519.483	200.46	7					GO:0016579	protein deubiquitination	527.181	87.2598	6
GO:0045721	negative regulation of gluconeogenesis	521.2	84.9122	5					GO:0007064	mitotic sister chromatid cohesion	609.325	88.0781	7
GO:0006513	protein monoubiquitination	521.8	93.1293	5					GO:0030466	chromatin silencing at silent mating-type cassette	568.022	88.1684	8
GO:0000070	mitotic sister chromatid segregation	523.091	152.349	10					GO:0006974	response to DNA damage stimulus	625.626	89.9686	12
GO:0001302	replicative cell aging	525.193	96.6991	9					GO:0000209	protein polyubiquitination	443.211	90.3048	5
GO:0006396	RNA processing	525.633	200.299	5					GO:0006383	transcription from RNA polymerase III promoter	482.524	90.7544	14
GO:0016579	protein deubiquitination	527.181	87.2598	6					GO:0006368	RNA elongation from RNA polymerase II promoter	645.667	90.7631	15
GO:0006950	response to stress	527.217	142.287	11					GO:0006407	rRNA export from nucleus	666.163	90.842	8
GO:0042147	retrograde transport, endosome to Golgi	528.095	117.685	6					GO:0006609	mRNA-binding (hnRNP) protein import into nucleus	653.125	91.0364	7
GO:0007015	actin filament organization	528.308	73.9171	15					GO:0006896	Golgi to vacuole transport	564.321	91.8324	10
GO:0006970	response to osmotic stress	529.444	86.2468	8					GO:0006513	protein monoubiquitination	521.8	93.1293	5
GO:0043330	response to exogenous dsRNA	529.478	147.604	5					GO:0006879	iron ion homeostasis	572.114	94.0667	6
GO:0000747	conjugation with cellular fusion	530.356	118.825	5					GO:0042144	vacuole fusion, non-autophagic	574.5	95.4569	9
GO:0030846	transcription termination from Pol II promoter, RNA polymerase(A) coupled	532.489	116.192	5					GO:0006298	mismatch repair	626.519	96.1672	13
GO:0000001	mitochondrion inheritance	532.882	84.1648	12					GO:0007096	regulation of exit from mitosis	381.167	96.4915	7
GO:0006369	transcription termination from RNA polymerase II promoter	533.511	164.087	5					GO:0030437	sporulation (sensu Fungi)	501.089	96.6188	14
GO:0000114	G1-specific transcription in mitotic cell cycle	536.711	142.916	5					GO:0001302	replicative cell aging	525.193	96.6991	9
GO:0006446	regulation of translational initiation	536.756	108.108	5					GO:0042274	ribosomal small subunit biogenesis and assembly	513.733	97.852	6
GO:0045944	positive regulation of transcription from RNA polymerase II promoter	538.363	140.384	8					GO:0000717	nucleotide-excision repair, DNA duplex unwinding	307.8	98.0584	5
GO:0006623	protein targeting to vacuole	538.66	80.4048	19					GO:0006360	transcription from RNA polymerase I promoter	498.418	98.5189	10
GO:0006744	ubiquinone biosynthetic process	539.874	100.042	8					GO:0006914	autophagy	566.233	98.7365	11
GO:0006338	chromatin remodeling	540.061	82.2559	10					GO:0016192	vesicle-mediated transport	679.011	99.1368	18
GO:0006378	mRNA polyadenylation	540.754	110.232	12					GO:0000282	cellular bud site selection	663.187	99.676	9
GO:0045053	protein retention in Golgi	545.533	132.306	5					GO:0006744	ubiquinone biosynthetic process	539.874	100.042	8
GO:0006270	DNA replication initiation	547.2	84.3549	11					GO:0007165	signal transduction	478.32	100.314	9
GO:0006897	endocytosis	554.552	47.8734	20					GO:0006468	protein amino acid phosphorylation	497.493	100.396	19
GO:0006979	response to oxidative stress	554.793	101.521	9					GO:0006979	response to oxidative stress	554.793	101.521	9
GO:0007094	mitotic spindle checkpoint	556.078	141.975	5					GO:0000022	mitotic spindle elongation	556.433	101.77	7
GO:0000022	mitotic spindle elongation	556.433	101.77	7					GO:0006408	snRNA export from nucleus	640.876	102.026	6
GO:0016571	histone methylation	557.022	157.393	8					GO:0006607	NLS-bearing substrate import into nucleus	640.876	102.026	6
GO:0006301	postreplication repair	557.171	162.661	6					GO:0006608	snRNP protein import into nucleus	640.876	102.026	6
GO:0030489	processing of 27S pre-rRNA	560.447	127.806	9					GO:0006610	ribosomal protein import into nucleus	640.876	102.026	6
GO:0030472	mitotic spindle organization and biogenesis in nucleus	561.3	115.278	5					GO:0001403	invasive growth (sensu Saccharomyces)	610.224	103.26	10
GO:0006896	Golgi to vacuole transport	564.321	91.8324	10					GO:0006189	'de novo' IMP biosynthetic process	498.975	104.799	7
GO:0000710	meiotic mismatch repair	564.467	137.887	5					GO:0006890	retrograde vesicle-mediated transport, Golgi to ER	571.573	105.356	9
GO:0007124	pseudohyphal growth	566.087	68.9877	12					GO:0000147	actin cortical patch assembly	607.111	105.553	5
GO:0006914	autophagy	566.233	98.7365	11					GO:0006260	DNA replication	584.45	105.726	7
GO:0016573	histone acetylation	566.511	112.217	17					GO:0006999	nuclear pore organization and biogenesis	614.415	107.204	8
GO:0030466	chromatin silencing at silent mating-type cassette	568.022	88.1684	8					GO:0006446	regulation of translational initiation	536.756	108.108	5
GO:0006890	retrograde vesicle-mediated transport, Golgi to ER	571.573	105.356	9					GO:0006164	purine nucleotide biosynthetic process	579.407	108.454	8
GO:0006879	iron ion homeostasis	572.114	94.0667	6					GO:0000122	negative regulation of transcription from RNA polymerase II promoter	578.905	109.213	6
GO:0006289	nucleotide-excision repair	573.71	80.11	13					GO:0006348	chromatin silencing at telomere	631.756	109.44	11
GO:0042144	vacuole fusion, non-autophagic	574.5	95.4569	9					GO:0006378	mRNA polyadenylation	540.754	110.232	12
GO:0006388	tRNA splicing	577.638	143.304	6					GO:0043162	ubiquitin-dependent protein catabolic process via the multivesicular body pathway	444.308	110.646	7
GO:0000122	negative regulation of transcription from RNA polymerase II promoter	578.905	109.213	6					GO:0007103	spindle pole body duplication in nuclear envelope	622.367	110.763	5
GO:0006164	purine nucleotide biosynthetic process	579.407	108.454	8					GO:0000074	regulation of progression through cell cycle	502.9	111.268	5
GO:0006357	regulation of transcription from RNA polymerase II promoter	579.867	68.9877	18					GO:0000086	G2/M transition of mitotic cell cycle	518.074	111.425	8
GO:0006333	chromatin assembly or disassembly	582.878	153.591	5					GO:0006273	lagging strand elongation	617.689	111.789	11
GO:0006260	DNA replication	584.45	105.726	7					GO:0000027	ribosomal large subunit assembly and maintenance	690.079	112.03	20
GO:0000055	ribosomal large subunit export from nucleus	586.562	80.7058	6					GO:0006261	DNA-dependent DNA replication	602.867	112.146	8
GO:0006280	mutagenesis	587.967	131.452	5					GO:0016573	histone acetylation	566.511	112.217	17
GO:0007131	meiotic recombination	591.193	157.814	8					GO:0042255	ribosome assembly	660.808	112.239	7
GO:0006406	mRNA export from nucleus	592.33	61.6825	17					GO:0000750	pheromone-dependent signal transduction during conjugation with cellular fusion	484.3	112.483	5
GO:0042273	ribosomal large subunit biogenesis and assembly	595.552	124.522	13					GO:0030472	mitotic spindle organization and biogenesis in nucleus	561.3	115.278	5
GO:0008361	regulation of cell size	598.247	74.905	9					GO:0006508	proteolysis	619.8	115.3	10
GO:0030036	actin cytoskeleton organization and biogenesis	599.544	116.074	5					GO:0000002	mitochondrial genome maintenance	702.542	116.065	14
GO:0006272	leading strand elongation	601.115	71.9547	10					GO:0030036	actin cytoskeleton organization and biogenesis	599.544	116.074	5
GO:0016568	chromatin modification	602.356	167.719	11					GO:0030846	transcription termination from Pol II promoter, RNA polymerase(A) coupled	532.489	116.192	5
GO:0006261	DNA-dependent DNA replication	602.867	112.146	8					GO:0006887	exocytosis	427.317	116.545	7
GO:0007047	cell wall organization and biogenesis	605.993	71.0595	17					GO:0006891	intra-Golgi vesicle-mediated transport	492.695	116.801	6
GO:0000147	actin cortical patch assembly	607.111	105.553	5					GO:0006696	ergosterol biosynthetic process	749.742	117.267	14
GO:0006379	mRNA cleavage	607.547	118.28	14					GO:0042147	retrograde transport, endosome to Golgi	528.095	117.685	6
GO:0007126	meiosis	608.726	122	8					GO:0006379	mRNA cleavage	607.547	118.28	14
GO:0007064	mitotic sister chromatid cohesion	609.325	88.0781	7					GO:0000747	conjugation with cellular fusion	530.356	118.825	5
GO:0001403	invasive growth (sensu Saccharomyces)	610.224	103.26	10					GO:0007059	chromosome segregation	742.081	119.556	18
GO:0006366	transcription from RNA polymerase II promoter	613.204	124.956	18					GO:0000054	ribosome export from nucleus	675.41	120.413	6
GO:0007005	mitochondrion organization and biogenesis	613.233	55.2188	13					GO:0030488	tRNA methylation	613.415	121.267	8
GO:0030488	tRNA methylation	613.415	121.267	8					GO:0006267	pre-replicative complex assembly	505.375	121.634	7
GO:0006999	nuclear pore organization and biogenesis	614.415	107.204	8					GO:0045047	protein targeting to ER	744.103	121.907	10
GO:0030433	ER-associated protein catabolic process	615.58	81.2313	9					GO:0007126	meiosis	608.726	122	8
GO:0006273	lagging strand elongation	617.689	111.789	11					GO:0042273	ribosomal large subunit biogenesis and assembly	595.552	124.522	13
GO:0006508	proteolysis	619.8	115.3	10					GO:0006366	transcription from RNA polymerase II promoter	613.204	124.956	18
GO:0007103	spindle pole body duplication in nuclear envelope	622.367	110.763	5					GO:0006310	DNA recombination	714.857	125.419	6
GO:0006974	response to DNA damage stimulus	625.626	89.9686	12					GO:0006470	protein amino acid dephosphorylation	401.413	126.003	9
GO:0006298	mismatch repair	626.519	96.1672	13					GO:0006355	regulation of transcription, DNA-dependent	364.867	126.82	6
GO:0006348	chromatin silencing at telomere	631.756	109.44	11					GO:0030489	processing of 27S pre-rRNA	560.447	127.806	9
GO:0006464	protein modification process	634.924	140.523	6					GO:0016575	histone deacetylation	493.656	128.982	5
GO:0006408	snRNA export from nucleus	640.876	102.026	6					GO:0006906	vesicle fusion	495.506	129.847	11
GO:0006607	NLS-bearing substrate import into nucleus	640.876	102.026	6					GO:0006730	one-carbon compound metabolic process	673.038	130.369	6
GO:0006608	snRNP protein import into nucleus	640.876	102.026	6					GO:0006280	mutagenesis	587.967	131.452	5
GO:0006610	ribosomal protein import into nucleus	640.876	102.026	6					GO:0045053	protein retention in Golgi	545.533	132.306	5
GO:0000154	rRNA modification	644.453	80.5879	9					GO:0000082	G1/S transition of mitotic cell cycle	463.743	133.071	6
GO:0006368	RNA elongation from RNA polymerase II promoter	645.667	90.7631	15					GO:0006268	DNA unwinding during replication	435.178	135.391	5
GO:0006400	tRNA modification	645.696	51.3015	15					GO:0006555	methionine metabolic process	669.145	136.492	10
GO:0007323	peptide pheromone maturation	645.978	141.495	5					GO:0000710	meiotic mismatch repair	564.467	137.887	5
GO:0006487	protein amino acid N-linked glycosylation	647.339	80.6416	11					GO:0007020	microtubule nucleation	702.81	139.682	6
GO:0006611	protein export from nucleus	647.489	62.5566	8					GO:0006783	heme biosynthetic process	714.543	139.951	6
GO:0006461	protein complex assembly	650.183	61.8543	15					GO:0007091	mitotic metaphase/anaphase transition	501.511	140.131	5
GO:0007121	bipolar cellular bud site selection	650.642	84.4833	10					GO:0030150	protein import into mitochondrial matrix	686.767	140.313	11
GO:0006609	mRNA-binding (hnRNP) protein import into nucleus	653.125	91.0364	7					GO:0045944	positive regulation of transcription from RNA polymerase II promoter	538.363	140.384	8
GO:0006402	mRNA catabolic process	654.18	86.5373	16					GO:0006464	protein modification process	634.924	140.523	6
GO:0009082	branched chain family amino acid biosynthetic process	655.311	207.271	5					GO:0007323	peptide pheromone maturation	645.978	141.495	5
GO:0042255	ribosome assembly	660.808	112.239	7					GO:0016567	protein ubiquitination	677.283	141.751	7
GO:0000282	cellular bud site selection	663.187	99.676	9					GO:0007094	mitotic spindle checkpoint	556.078	141.975	5
GO:0006407	rRNA export from nucleus	666.163	90.842	8					GO:0006950	response to stress	527.217	142.287	11
GO:0006555	methionine metabolic process	669.145	136.492	10					GO:0006350	transcription	431.686	142.744	6
GO:0006730	one-carbon compound metabolic process	673.038	130.369	6					GO:0000114	G1-specific transcription in mitotic cell cycle	536.711	142.916	5
GO:0000054	ribosome export from nucleus	675.41	120.413	6					GO:0006388	tRNA splicing	577.638	143.304	6
GO:0016567	protein ubiquitination	677.283	141.751	7					GO:0030447	filamentous growth	453.467	143.811	5
GO:0006413	translational initiation	678.182	152.243	14					GO:0043330	response to exogenous dsRNA	529.478	147.604	5
GO:0016192	vesicle-mediated transport	679.011	99.1368	18					GO:0006413	translational initiation	678.182	152.243	14
GO:0030150	protein import into mitochondrial matrix	686.767	140.313	11					GO:0000070	mitotic sister chromatid segregation	523.091	152.349	10
GO:0008033	tRNA processing	687.257	155.286	6					GO:0006333	chromatin assembly or disassembly	582.878	153.591	5
GO:0006486	protein amino acid glycosylation	688.655	70.9851	10					GO:0006506	GPI anchor biosynthetic process	737.533	153.838	9
GO:0000027	ribosomal large subunit assembly and maintenance	690.079	112.03	20					GO:0008033	tRNA processing	687.257	155.286	6
GO:0007031	peroxisome organization and biogenesis	699.105	158.585	6					GO:0016571	histone methylation	557.022	157.393	8
GO:0000002	mitochondrial genome maintenance	702.542	116.065	14					GO:0007010	cytoskeleton organization and biogenesis	363.175	157.676	7
GO:0007020	microtubule nucleation	702.81	139.682	6					GO:0007131	meiotic recombination	591.193	157.814	8
GO:0006409	tRNA export from nucleus	703.97	81.0745	8					GO:0007031	peroxisome organization and biogenesis	699.105	158.585	6
GO:0006606	protein import into nucleus	709.99	68.6544	13					GO:0006301	postreplication repair	557.171	162.661	6
GO:0006783	heme biosynthetic process	714.543	139.951	6					GO:0006369	transcription termination from RNA polymerase II promoter	533.511	164.087	5
GO:0006310	DNA recombination	714.857	125.419	6					GO:0016568	chromatin modification	602.356	167.719	11
GO:0006506	GPI anchor biosynthetic process	737.533	153.838	9					GO:0006873	cell ion homeostasis	355.556	182.869	5
GO:0015986	ATP synthesis coupled proton transport	739.856	205.09	5					GO:0006396	RNA processing	525.633	200.299	5
GO:0007059	chromosome segregation	742.081	119.556	18					GO:0006384	transcription initiation from RNA polymerase III promoter	519.483	200.46	7
GO:0045047	protein targeting to ER	744.103	121.907	10					GO:0015986	ATP synthesis coupled proton transport	739.856	205.09	5
GO:0006696	ergosterol biosynthetic process	749.742	117.267	14					GO:0009082	branched chain family amino acid biosynthetic process	655.311	207.271	5
GO:0006099	tricarboxylic acid cycle	790.567	243.528	5					GO:0006099	tricarboxylic acid cycle	790.567	243.528	5
