# Supplementary material for: Co-evolutionary networks of genes and cellular processes across fungal species
Source: Genome Biol. 2009 May 5;10(5):R48. doi: 10.1186/gb-2009-10-5-r48 (PMC2718514; doi:10.1186/gb-2009-10-5-r48)
Supplement: Additional file 5 — Pairs of GO groups exhibiting a significant correlation between their rERPs. [file gb-2009-10-5-r48-S5.xls]

## Sheet: GO_rank_correlations
Supplementary Table 3: Pairs of GO groups exhibiting a significant correlation between their rERPs.
Each row is related to a different pair of GO groups. The first two columns include the name and description of the two GOs,
the third column includes the p-value for their correlation, the fourth shows the correlation,
the fifth includes the intersection score (see Methods), and the sixth and seventh describe the groups' sizes.
GO 1	GO 2	P-val	Correlation	Intersection	Size 1	Size 2
GO:0000288:"mRNA catabolic process, deadenylation-dependent decay":"A major pathway of mRNA degradation, that proceeds through a series of ordered steps: poly(A) tail shortening, deadenylylation-dependent decapping, and decay of the transcript body, and that can regulate mRNA stability."	GO:0000009:"alpha-1,6-mannosyltransferase activity":"Catalysis of the transfer of a mannose residue from GDP-mannose to an oligosaccharide, forming an alpha-1,6-linkage."	0.000991129	0.760714	0	4	3
GO:0004693:cyclin-dependent protein kinase activity:Catalysis of the reaction: ATP + a protein = ADP + a phosphoprotein; dependent on the binding of a regulatory cyclin subunit and full activity requires stimulatory phosphorylation by a CDK-activating kinase (CAK).	GO:0000086:G2/M transition of mitotic cell cycle:Progression from G2 phase to M phase of the mitotic cell cycle.	0.000991129	0.760714	0.090909	4	8
GO:0005625:soluble fraction:"That fraction of cells, prepared by disruptive biochemical methods, that is soluble in water."	GO:0003713:transcription coactivator activity:The function of a transcription cofactor that activates transcription from a RNA polymerase II promoter; does not bind DNA itself.	0.000991129	0.760714	0	11	5
GO:0005762:mitochondrial large ribosomal subunit:The larger of the two subunits of a mitochondrial ribosome. Two sites on the ribosomal large subunit are involved in translation: the aminoacyl site (A site) and peptidyl site (P site).	GO:0000710:meiotic mismatch repair:"A system for the identification and correction of base-base mismatches, small insertion-deletion loops, and regions of heterology that are present in duplex DNA formed with strands from two recombining molecules. Correction of the mismatch can result in non-Mendelian segregation of alleles following meiosis."	0.000991129	-0.760714	0	21	5
GO:0005843:cytosolic small ribosomal subunit (sensu Eukaryota):"The small subunit of a eukaryotic cytosolic ribosome; has a sedimentation coefficient of 40S. As in, but not restricted to, the eukaryotes (Eukaryota, ncbi_taxonomy_id:2759)."	GO:0005840:ribosome:"An intracellular organelle, about 200 A in diameter, consisting of RNA and protein. It is the site of protein biosynthesis resulting from translation of messenger RNA (mRNA). It consists of two subunits, one large and one small, each containing only protein and RNA. Both the ribosome and its subunits are characterized by their sedimentation coefficients, expressed in Svedberg…	0.000991129	0.760714	0.034483	8	22
GO:0005933:cellular bud:"A protuberance from a cell of an organism that reproduces by budding, which will grow larger and become a separate daughter cell after nuclear division, cytokinesis, and cell wall formation (when appropriate). The daughter cell may completely separate from the mother cell, or the mother and daughter cells may remain associated."	GO:0005525:GTP binding:"Interacting selectively with GTP, guanosine triphosphate."	0.000991129	-0.760714	0	5	6
GO:0006098:pentose-phosphate shunt:"The process by which glucose is oxidized, coupled to NADPH synthesis. Glucose 6-P is oxidized with the formation of carbon dioxide (CO2), ribulose 5-phosphate and reduced NADP; ribulose 5-P then enters a series of reactions interconverting sugar phosphates. The pentose phosphate pathway is a major source of reducing equivalents for biosynthesis reactions and is…	GO:0000054:ribosome export from nucleus:The directed movement of a ribosome from the nucleus into the cytoplasm.	0.000991129	0.760714	0	4	6
GO:0006312:mitotic recombination:"The exchange, reciprocal or nonreciprocal, of genetic material between one DNA molecule and a homologous region of DNA that occurs during mitotic cell cycles."	GO:0000110:nucleotide-excision repair factor 1 complex:"One of several protein complexes involved in nucleotide-excision repair; possesses DNA damage recognition and endodeoxynuclease activities. In S. cerevisiae, it is composed of Rad1p, Rad10p, and Rad14p."	0.000991129	0.760714	0.4	4	3
GO:0006388:tRNA splicing:"Splicing of tRNA substrates via recognition of the folded RNA structure that brings the 5' and 3' splice sites into proximity and cleavage of the RNA at both the 3' and 5' splice sites by an endonucleolytic mechanism, followed by ligation of the exons."	GO:0000070:mitotic sister chromatid segregation:"The cell cycle process whereby replicated homologous chromosomes are organized and then physically separated and apportioned to two sets during the mitotic cell cycle. Each replicated chromosome, composed of two sister chromatids, aligns at the cell equator, paired with its homologous partner. One homolog of each morphologic type goes into each of …	0.000991129	0.760714	0	6	10
GO:0001403:invasive growth (sensu Saccharomyces):"A growth pattern exhibited by haploid cells under certain growth conditions, in which cells retain the typical axial budding pattern of haploids, but become elongated and fail to separate after division; during growth on a solid substrate, this results in penetration of cells into the agar medium. As in, but not restricted to, the taxon Saccharomy…	GO:0000118:histone deacetylase complex:Complex that possesses histone deacetylase activity.	0.00090731	0.764286	0	10	4
GO:0003709:RNA polymerase III transcription factor activity:Functions to initiate or regulate RNA polymerase III transcription.	GO:0000126:transcription factor TFIIIB complex:A transcription factor for eukaryotic RNA polymerase III promoters that is an RNA polymerase binding protein.	0.00090731	0.764286	0.428571	7	3
GO:0005843:cytosolic small ribosomal subunit (sensu Eukaryota):"The small subunit of a eukaryotic cytosolic ribosome; has a sedimentation coefficient of 40S. As in, but not restricted to, the eukaryotes (Eukaryota, ncbi_taxonomy_id:2759)."	GO:0000183:chromatin silencing at rDNA:Repression of transcription of ribosomal DNA by the formation of heterochromatin.	0.00090731	-0.764286	0	8	4
GO:0005849:mRNA cleavage factor complex:Any macromolecular complex involved in cleavage or polyadenylation of mRNA molecules.	GO:0000818:MIND complex:"A multiprotein kinetochore subcomplex that binds to centromeric chromatin and forms part of the inner kinetochore. It helps to recruit outer kinetochore subunits that will bind to microtubules. The MIND complex is nuclear localized as the nuclear envelope is not broken down during mitosis. In S. cerevisiae, it consists of at least four proteins: Mtw1p, Nnf1p, Nsl1p, and D…	0.00090731	0.764286	0	6	3
GO:0005849:mRNA cleavage factor complex:Any macromolecular complex involved in cleavage or polyadenylation of mRNA molecules.	GO:0000922:spindle pole:"Either of the ends of a spindle, where spindle microtubules are organized; usually contains a microtubule organizing center and accessory molecules, spindle microtubules and astral microtubules."	0.00090731	0.764286	0	6	3
GO:0006094:gluconeogenesis:"The formation of glucose from noncarbohydrate precursors, such as pyruvate, amino acids and glycerol."	GO:0003743:translation initiation factor activity:Functions in the initiation of ribosome-mediated translation of mRNA into a polypeptide.	0.00090731	0.764286	0	4	14
GO:0006094:gluconeogenesis:"The formation of glucose from noncarbohydrate precursors, such as pyruvate, amino acids and glycerol."	GO:0005840:ribosome:"An intracellular organelle, about 200 A in diameter, consisting of RNA and protein. It is the site of protein biosynthesis resulting from translation of messenger RNA (mRNA). It consists of two subunits, one large and one small, each containing only protein and RNA. Both the ribosome and its subunits are characterized by their sedimentation coefficients, expressed in Svedberg…	0.00090731	0.764286	0	4	22
GO:0006348:chromatin silencing at telomere:Repression of transcription of telomeric DNA by the formation of heterochromatin.	GO:0005935:cellular bud neck:The constriction between the mother cell and daughter cell (bud) in an organism that reproduces by budding.	0.00090731	0.764286	0	11	16
GO:0006364:rRNA processing:Any process involved in the conversion of a primary ribosomal RNA (rRNA) transcript into a mature rRNA molecule.	GO:0004520:endodeoxyribonuclease activity:Catalysis of the hydrolysis of ester linkages within deoxyribonucleic acid by creating internal breaks.	0.00090731	-0.764286	0	32	3
GO:0006378:mRNA polyadenylation:The enzymatic addition of a sequence of 40-200 adenylyl residues at the 3' end of a eukaryotic mRNA primary transcript.	GO:0005750:mitochondrial respiratory chain complex III:"A part of the respiratory chain located in the mitochondrion, containing about 10 polypeptide subunits including four redox centers: cytochrome b/b6, cytochrome c1 and an 2Fe-2S cluster. Catalyzes the oxidation of ubiquinol by oxidized cytochrome c1."	0.00090731	-0.764286	0	12	3
GO:0006378:mRNA polyadenylation:The enzymatic addition of a sequence of 40-200 adenylyl residues at the 3' end of a eukaryotic mRNA primary transcript.	GO:0005792:microsome:"Any of the small, heterogeneous, artifactual, vesicular particles, 50-150 nm in diameter, that are formed when some eukaryotic cells are homogenized and that sediment on centrifugation at 100000 g."	0.00090731	-0.764286	0	12	6
GO:0006378:mRNA polyadenylation:The enzymatic addition of a sequence of 40-200 adenylyl residues at the 3' end of a eukaryotic mRNA primary transcript.	GO:0006122:"mitochondrial electron transport, ubiquinol to cytochrome c":"The transfer of electrons from ubiquinol to cytochrome c that occurs during oxidative phosphorylation, mediated by the multisubunit enzyme known as complex III."	0.00090731	-0.764286	0	12	3
GO:0006379:mRNA cleavage:Any process by which a pre-mRNA or mRNA molecule is cleaved at specific sites or in a regulated manner.	GO:0005792:microsome:"Any of the small, heterogeneous, artifactual, vesicular particles, 50-150 nm in diameter, that are formed when some eukaryotic cells are homogenized and that sediment on centrifugation at 100000 g."	0.00090731	-0.764286	0	14	6
GO:0006384:transcription initiation from RNA polymerase III promoter:*	GO:0000126:transcription factor TFIIIB complex:A transcription factor for eukaryotic RNA polymerase III promoters that is an RNA polymerase binding protein.	0.00090731	0.764286	0.428571	7	3
GO:0006412:translation:The chemical reactions and pathways resulting in the formation of a protein. This is a ribosome-mediated process in which the information in messenger RNA (mRNA) is used to specify the sequence of amino acids in the protein.	GO:0000502:proteasome complex (sensu Eukaryota):"A large multisubunit complex which catalyzes protein degradation. This complex consists of the barrel shaped proteasome core complex and the regulatory particle that caps the proteasome core complex. As in, but not restricted to, the eukaryotes (Eukaryota, ncbi_taxonomy_id:2759)."	0.00090731	0.764286	0	59	4
GO:0006413:translational initiation:"The process preceding formation of the peptide bond between the first two amino acids of a protein. This includes the formation of a complex of the ribosome, mRNA, and an initiation complex that contains the first aminoacyl-tRNA."	GO:0006094:gluconeogenesis:"The formation of glucose from noncarbohydrate precursors, such as pyruvate, amino acids and glycerol."	0.00090731	0.764286	0	14	4
GO:0006487:protein amino acid N-linked glycosylation:The posttranslational glycosylation of protein via the N4 atom of peptidyl-asparagine or the N1' atom peptidyl-tryptophan.	GO:0000811:GINS complex:A multisubunit complex that associates with replication origins and is required for the initiation of DNA replication.	0.00090731	-0.764286	0	11	3
GO:0006487:protein amino acid N-linked glycosylation:The posttranslational glycosylation of protein via the N4 atom of peptidyl-asparagine or the N1' atom peptidyl-tryptophan.	GO:0005525:GTP binding:"Interacting selectively with GTP, guanosine triphosphate."	0.00090731	0.764286	0	11	6
GO:0006986:response to unfolded protein:"A change in state or activity of a cell or an organism (in terms of movement, secretion, enzyme production, gene expression, etc.) as a result of an unfolded protein stimulus."	GO:0006606:protein import into nucleus:The directed movement of a protein from the cytoplasm to the nucleus.	0.00090731	0.764286	0	3	13
GO:0006997:nuclear organization and biogenesis:"A process that is carried out at the cellular level which results in the formation, arrangement of constituent parts, or disassembly of the nucleus."	GO:0005671:Ada2/Gcn5/Ada3 transcription activator complex:"A multiprotein complex that possesses histone acetyltransferase and is involved in regulation of transcription. The budding yeast complex includes Gcn5p, two proteins of the Ada family, and two TBP-associate proteins (TAFs); analogous complexes in other species have analogous compositions, and usually contain homologs of the yeast protein…	0.00090731	0.764286	0	3	3
GO:0008094:DNA-dependent ATPase activity:Catalysis of the reaction: ATP + H2O = ADP + phosphate in the presence of double-stranded DNA; drives another reaction.	GO:0007076:mitotic chromosome condensation:The cell cycle process whereby chromatin structure is compacted prior to mitosis in eukaryotic cells.	0.00090731	0.764286	0	8	3
GO:0008121:ubiquinol-cytochrome-c reductase activity:Catalysis of the reaction: CoQH2 + 2 ferricytochrome c = CoQ + 2 ferrocytochrome c.	GO:0006378:mRNA polyadenylation:The enzymatic addition of a sequence of 40-200 adenylyl residues at the 3' end of a eukaryotic mRNA primary transcript.	0.00090731	-0.764286	0	3	12
GO:0008143:poly(A) binding:"Interacting selectively with the poly(A) tail, a sequence of adenylyl residues at the 3' end of eukaryotic mRNA."	GO:0006473:protein amino acid acetylation:"The addition of an acetyl group to a protein amino acid. An acetyl group is CH3CO-, derived from acetic [ethanoic] acid."	0.00090731	0.764286	0	3	3
GO:0008150:biological_process:"Those processes specifically pertinent to the functioning of integrated living units: cells, tissues, organs, and organisms. A process is a collection of molecular events with a defined beginning and end."	GO:0006090:pyruvate metabolic process:"The chemical reactions and pathways involving pyruvate, 2-oxopropanoate."	0.00090731	-0.764286	0	135	3
GO:0008361:regulation of cell size:Any process that modulates the size of a cell.	GO:0006464:protein modification process:"The covalent alteration of one or more amino acids occurring in proteins, peptides and nascent polypeptides (co-translational, post-translational modifications). Includes the modification of charged tRNAs that are destined to occur in a protein (pre-translation modification)."	0.00090731	0.764286	0	9	6
GO:0009082:branched chain family amino acid biosynthetic process:"The chemical reactions and pathways resulting in the formation of amino acids containing a branched carbon skeleton, comprising isoleucine, leucine and valine."	GO:0000723:telomere maintenance:The maintenance of proper telomeric length and structure by processes that affect and monitor the activity of telomeric proteins and the length of telomeric DNA. These processes includes those that shorten and lengthen the telomeric DNA sequences.	0.00090731	-0.764286	0	5	61
GO:0015071:protein phosphatase type 2C activity:Catalysis of the reaction: a phosphoprotein + H2O = a protein + phosphate.	GO:0005967:mitochondrial pyruvate dehydrogenase complex:"Complex that carries out the oxidative decarboxylation of pyruvate to form acetyl-CoA in eukaryotes; includes subunits possessing three catalytic activities: pyruvate dehydrogenase (E1), dihydrolipoamide S-acetyltransferase (E2), and dihydrolipoamide dehydrogenase (E3). Usually contains more subunits than its bacterial counterpart; for exam…	0.00090731	-0.764286	0	3	3
GO:0016575:histone deacetylation:The modification of histones by removal of acetyl groups.	GO:0006999:nuclear pore organization and biogenesis:"A process that is carried out at the cellular level which results in the formation, arrangement of constituent parts, or disassembly of the nuclear pore."	0.00090731	0.764286	0	5	8
GO:0016887:ATPase activity:Catalysis of the reaction: ATP + H2O = ADP + phosphate. May or may not be coupled to another reaction.	GO:0006997:nuclear organization and biogenesis:"A process that is carried out at the cellular level which results in the formation, arrangement of constituent parts, or disassembly of the nucleus."	0.00090731	-0.764286	0	25	3
GO:0016925:protein sumoylation:The process by which a SUMO protein (small ubiquitin-related modifier) is conjugated to a target protein via an isopeptide bond between the carboxyl terminus of SUMO with an epsilon-amino group of a lysine residue of the target protein.	GO:0006355:"regulation of transcription, DNA-dependent":"Any process that modulates the frequency, rate or extent of DNA-dependent transcription."	0.00090731	0.764286	0	3	6
GO:0017056:structural constituent of nuclear pore:The action of a molecule that contributes to the structural integrity of the nuclear pore complex.	GO:0006090:pyruvate metabolic process:"The chemical reactions and pathways involving pyruvate, 2-oxopropanoate."	0.00090731	-0.764286	0	3	3
GO:0017102:methionyl glutamyl tRNA synthetase complex:A complex consisting of methionyl- and glutamyl-tRNA synthetases. The tRNA synthetases present in the complex bind to their cognate tRNAs more efficiently than they do as monomers.	GO:0005524:ATP binding:"Interacting selectively with ATP, adenosine 5'-triphosphate, a universally important coenzyme and enzyme regulator."	0.00090731	0.764286	0	3	7
GO:0017102:methionyl glutamyl tRNA synthetase complex:A complex consisting of methionyl- and glutamyl-tRNA synthetases. The tRNA synthetases present in the complex bind to their cognate tRNAs more efficiently than they do as monomers.	GO:0005750:mitochondrial respiratory chain complex III:"A part of the respiratory chain located in the mitochondrion, containing about 10 polypeptide subunits including four redox centers: cytochrome b/b6, cytochrome c1 and an 2Fe-2S cluster. Catalyzes the oxidation of ubiquinol by oxidized cytochrome c1."	0.00090731	0.764286	0	3	3
GO:0017102:methionyl glutamyl tRNA synthetase complex:A complex consisting of methionyl- and glutamyl-tRNA synthetases. The tRNA synthetases present in the complex bind to their cognate tRNAs more efficiently than they do as monomers.	GO:0005887:integral to plasma membrane:Penetrating at least one phospholipid bilayer of a plasma membrane. May also refer to the state of being buried in the bilayer with no exposure outside the bilayer.	0.00090731	-0.764286	0	3	4
GO:0003690:double-stranded DNA binding:Interacting selectively with double-stranded DNA.	GO:0000750:pheromone-dependent signal transduction during conjugation with cellular fusion:"A signal transduction process resulting in the relay, amplification or dampening of a signal generated in response to pheromone exposure in organisms that undergo conjugation with cellular fusion."	0.000848295	0.766964	0	4	5
GO:0006446:regulation of translational initiation:"Any process that modulates the frequency, rate or extent of translational initiation."	GO:0005777:peroxisome:"A small, membrane-bounded organelle that uses dioxygen (O2) to oxidize organic molecules; contains some enzymes that produce and others that degrade hydrogen peroxide (H2O2)."	0.000848295	-0.766964	0	5	4
GO:0001558:regulation of cell growth:"Any process that modulates the frequency, rate or extent of cell growth."	GO:0000014:single-stranded DNA specific endodeoxyribonuclease activity:Catalysis of the hydrolysis of ester linkages within a single-stranded deoxyribonucleic acid molecule by creating internal breaks.	0.00082933	0.767857	0	3	4
GO:0003743:translation initiation factor activity:Functions in the initiation of ribosome-mediated translation of mRNA into a polypeptide.	GO:0000329:membrane of vacuole with cell cycle-correlated morphology:"The lipid bilayer surrounding a vacuole, the shape of which correlates with cell cycle phase. The membrane separates its contents from the cytoplasm of the cell."	0.00082933	-0.767857	0	14	19
GO:0004674:protein serine/threonine kinase activity:Catalysis of the reaction: ATP + a protein serine/threonine = ADP + protein serine/threonine phosphate.	GO:0000054:ribosome export from nucleus:The directed movement of a ribosome from the nucleus into the cytoplasm.	0.00082933	-0.767857	0	5	6
GO:0005088:Ras guanyl-nucleotide exchange factor activity:"Stimulates the exchange of guanyl nucleotides by a GTPase of the Ras superfamily. Under normal cellular physiological conditions, the concentration of GTP is higher than that of GDP, favoring the replacement of GDP by GTP in association with the GTPase."	GO:0003712:transcription cofactor activity:The function that links a sequence-specific transcription factor to the core RNA polymerase II complex but does not bind DNA itself.	0.00082933	-0.767857	0	3	4
GO:0005525:GTP binding:"Interacting selectively with GTP, guanosine triphosphate."	GO:0000136:"alpha-1,6-mannosyltransferase complex":"A large, multiprotein complex with alpha-1,6 mannosyltransferase activity, located in the cis Golgi membrane; adds mannan to N-linked glycans on proteins."	0.00082933	0.767857	0	6	3
GO:0005643:nuclear pore:"Any of the numerous similar discrete openings in the nuclear envelope of a eukaryotic cell, where the inner and outer nuclear membranes are joined."	GO:0000118:histone deacetylase complex:Complex that possesses histone deacetylase activity.	0.00082933	0.767857	0	16	4
GO:0005643:nuclear pore:"Any of the numerous similar discrete openings in the nuclear envelope of a eukaryotic cell, where the inner and outer nuclear membranes are joined."	GO:0003682:chromatin binding:"Interacting selectively with chromatin, the network of fibers of DNA and protein that make up the chromosomes of the eukaryotic nucleus during interphase."	0.00082933	-0.767857	0	16	8
GO:0005671:Ada2/Gcn5/Ada3 transcription activator complex:"A multiprotein complex that possesses histone acetyltransferase and is involved in regulation of transcription. The budding yeast complex includes Gcn5p, two proteins of the Ada family, and two TBP-associate proteins (TAFs); analogous complexes in other species have analogous compositions, and usually contain homologs of the yeast protein…	GO:0005643:nuclear pore:"Any of the numerous similar discrete openings in the nuclear envelope of a eukaryotic cell, where the inner and outer nuclear membranes are joined."	0.00082933	0.767857	0	3	16
GO:0005967:mitochondrial pyruvate dehydrogenase complex:"Complex that carries out the oxidative decarboxylation of pyruvate to form acetyl-CoA in eukaryotes; includes subunits possessing three catalytic activities: pyruvate dehydrogenase (E1), dihydrolipoamide S-acetyltransferase (E2), and dihydrolipoamide dehydrogenase (E3). Usually contains more subunits than its bacterial counterpart; for exam…	GO:0000002:mitochondrial genome maintenance:The maintenance of the structure and integrity of the mitochondrial genome.	0.00082933	0.767857	0	3	14
GO:0006094:gluconeogenesis:"The formation of glucose from noncarbohydrate precursors, such as pyruvate, amino acids and glycerol."	GO:0000002:mitochondrial genome maintenance:The maintenance of the structure and integrity of the mitochondrial genome.	0.00082933	0.767857	0	4	14
GO:0006096:glycolysis:"The chemical reactions and pathways resulting in the breakdown of a monosaccharide (generally glucose) into pyruvate, with the concomitant production of a small amount of ATP. Pyruvate may be converted to ethanol, lactate, or other small molecules, or fed into the TCA cycle."	GO:0005847:mRNA cleavage and polyadenylation specificity factor complex:"A multisubunit complex that binds to the canonical AAUAAA hexamer and to U-rich upstream sequence elements on the pre-mRNA, thereby stimulating the otherwise weakly active and nonspecific polymerase to elongate efficiently RNAs containing a poly(A) signal."	0.00082933	-0.767857	0	3	9
GO:0006098:pentose-phosphate shunt:"The process by which glucose is oxidized, coupled to NADPH synthesis. Glucose 6-P is oxidized with the formation of carbon dioxide (CO2), ribulose 5-phosphate and reduced NADP; ribulose 5-P then enters a series of reactions interconverting sugar phosphates. The pentose phosphate pathway is a major source of reducing equivalents for biosynthesis reactions and is…	GO:0000055:ribosomal large subunit export from nucleus:The directed movement of a ribosomal large subunit from the nucleus into the cytoplasm.	0.00082933	0.767857	0	4	6
GO:0006355:"regulation of transcription, DNA-dependent":"Any process that modulates the frequency, rate or extent of DNA-dependent transcription."	GO:0005844:polysome:Several ribosomes bound to one mRNA.	0.00082933	-0.767857	0	6	3
GO:0006487:protein amino acid N-linked glycosylation:The posttranslational glycosylation of protein via the N4 atom of peptidyl-asparagine or the N1' atom peptidyl-tryptophan.	GO:0005625:soluble fraction:"That fraction of cells, prepared by disruptive biochemical methods, that is soluble in water."	0.00082933	-0.767857	0	11	11
GO:0006566:threonine metabolic process:"The chemical reactions and pathways involving threonine (2-amino-3-hydroxybutyric acid), a polar, uncharged, essential amino acid found in peptide linkage in proteins."	GO:0006379:mRNA cleavage:Any process by which a pre-mRNA or mRNA molecule is cleaved at specific sites or in a regulated manner.	0.00082933	-0.767857	0	4	14
GO:0006566:threonine metabolic process:"The chemical reactions and pathways involving threonine (2-amino-3-hydroxybutyric acid), a polar, uncharged, essential amino acid found in peptide linkage in proteins."	GO:0006396:RNA processing:Any process involved in the conversion of one or more primary RNA transcripts into one or more mature RNA molecules.	0.00082933	-0.767857	0	4	5
GO:0006566:threonine metabolic process:"The chemical reactions and pathways involving threonine (2-amino-3-hydroxybutyric acid), a polar, uncharged, essential amino acid found in peptide linkage in proteins."	GO:0006413:translational initiation:"The process preceding formation of the peptide bond between the first two amino acids of a protein. This includes the formation of a complex of the ribosome, mRNA, and an initiation complex that contains the first aminoacyl-tRNA."	0.00082933	0.767857	0	4	14
GO:0006879:iron ion homeostasis:"The regulation of the levels, transport, and metabolism of iron ions within a cell or between a cell and its external environment."	GO:0006303:double-strand break repair via nonhomologous end joining:The repair of a double-strand break in DNA in which the two broken ends are rejoined with little or no sequence complementarity. Information at the DNA ends may be lost due to the modification of broken DNA ends.	0.00082933	0.767857	0	6	4
GO:0006891:intra-Golgi vesicle-mediated transport:"The directed movement of substances within the Golgi, mediated by small transport vesicles. These either fuse with the cis-Golgi or with each other to form the membrane stacks known as the cis-Golgi reticulum (network)."	GO:0000903:cellular morphogenesis during vegetative growth:The change in form (cell shape and size) that occurs during the development of a cell as it progresses through a mitotic cell cycle when it is not undergoing terminal differentiation.	0.00082933	0.767857	0	6	3
GO:0006979:response to oxidative stress:"A change in state or activity of a cell or an organism (in terms of movement, secretion, enzyme production, gene expression, etc.) as a result of oxidative stress, a state often resulting from exposure to high levels of reactive oxygen species, e.g. superoxide anions, hydrogen peroxide (H2O2), and hydroxyl radicals."	GO:0000002:mitochondrial genome maintenance:The maintenance of the structure and integrity of the mitochondrial genome.	0.00082933	-0.767857	0	9	14
GO:0006986:response to unfolded protein:"A change in state or activity of a cell or an organism (in terms of movement, secretion, enzyme production, gene expression, etc.) as a result of an unfolded protein stimulus."	GO:0000054:ribosome export from nucleus:The directed movement of a ribosome from the nucleus into the cytoplasm.	0.00082933	0.767857	0	3	6
GO:0007005:mitochondrion organization and biogenesis:"A process that is carried out at the cellular level which results in the formation, arrangement of constituent parts, or disassembly of a mitochondrion; includes mitochondrial morphology and distribution, and replication of the mitochondrial genome as well as synthesis of new mitochondrial components."	GO:0006261:DNA-dependent DNA replication:"The process whereby new strands of DNA are synthesized, using parental DNA as a template for the DNA-dependent DNA polymerases that synthesize the new strands."	0.00082933	-0.767857	0	13	8
GO:0007035:vacuolar acidification:"Any process that reduces the pH of the vacuole, measured by the concentration of the hydrogen ion."	GO:0006879:iron ion homeostasis:"The regulation of the levels, transport, and metabolism of iron ions within a cell or between a cell and its external environment."	0.00082933	-0.767857	0	10	6
GO:0007049:cell cycle:"The progression of biochemical and morphological phases and events that occur in a cell during successive cell replication or nuclear replication events. Canonically, the cell cycle comprises the replication and segregation of genetic material followed by the division of the cell, but in endocycles or syncytial cells nuclear replication or nuclear division may not be follow…	GO:0006379:mRNA cleavage:Any process by which a pre-mRNA or mRNA molecule is cleaved at specific sites or in a regulated manner.	0.00082933	-0.767857	0	4	14
GO:0007059:chromosome segregation:"The process by which genetic material, in the form of chromosomes, is organized and then physically separated and apportioned to two or more sets."	GO:0006501:C-terminal protein lipidation:The covalent or non-covalent attachment of a lipid moiety to the carboxy terminus of a protein.	0.00082933	-0.767857	0	18	4
GO:0007094:mitotic spindle checkpoint:A signal transduction based surveillance mechanism that ensures the fidelity of cell division by preventing the premature advance of cells from metaphase to anaphase prior to the successful attachment of kinetochores to spindle microtubules (spindle assembly).	GO:0006986:response to unfolded protein:"A change in state or activity of a cell or an organism (in terms of movement, secretion, enzyme production, gene expression, etc.) as a result of an unfolded protein stimulus."	0.00082933	-0.767857	0	5	3
GO:0007131:meiotic recombination:The cell cycle process whereby double strand breaks are formed and repaired through a double Holliday junction intermediate. This results in the equal exchange of genetic material between non-sister chromatids in a pair of homologous chromosomes. These reciprocal recombinant products ensure the proper segregation of homologous chromosomes during meiosis I and crea…	GO:0006302:double-strand break repair:The repair of double-strand breaks in DNA via homologous and nonhomologous mechanisms to reform a continuous DNA helix.	0.00082933	0.767857	0	8	3
GO:0007165:signal transduction:"The cascade of processes by which a signal interacts with a receptor, causing a change in the level or activity of a second messenger or other downstream target, and ultimately effecting a change in the functioning of the cell."	GO:0006355:"regulation of transcription, DNA-dependent":"Any process that modulates the frequency, rate or extent of DNA-dependent transcription."	0.00082933	0.767857	0	9	6
GO:0008408:3'-5' exonuclease activity:Catalysis of the hydrolysis of ester linkages within nucleic acids by removing nucleotide residues from the 3' end.	GO:0006144:purine base metabolic process:"The chemical reactions and pathways involving purine bases, one of the two classes of nitrogen-containing ring compounds found in DNA and RNA, which include adenine and guanine."	0.00082933	0.767857	0	4	3
GO:0009082:branched chain family amino acid biosynthetic process:"The chemical reactions and pathways resulting in the formation of amino acids containing a branched carbon skeleton, comprising isoleucine, leucine and valine."	GO:0005843:cytosolic small ribosomal subunit (sensu Eukaryota):"The small subunit of a eukaryotic cytosolic ribosome; has a sedimentation coefficient of 40S. As in, but not restricted to, the eukaryotes (Eukaryota, ncbi_taxonomy_id:2759)."	0.00082933	0.767857	0	5	8
GO:0009082:branched chain family amino acid biosynthetic process:"The chemical reactions and pathways resulting in the formation of amino acids containing a branched carbon skeleton, comprising isoleucine, leucine and valine."	GO:0006396:RNA processing:Any process involved in the conversion of one or more primary RNA transcripts into one or more mature RNA molecules.	0.00082933	-0.767857	0	5	5
GO:0016021:integral to membrane:"Penetrating at least one phospholipid bilayer of a membrane. May also refer to the state of being buried in the bilayer with no exposure outside the bilayer. When used to describe a protein, indicates that all or part of the peptide sequence is embedded in the membrane."	GO:0006506:GPI anchor biosynthetic process:"The chemical reactions and pathways resulting in the formation of a glycosylphosphatidylinositol (GPI) anchor that attaches some membrane proteins to the lipid bilayer of the cell membrane. The phosphatidylinositol moiety is linked via the C-6 hydroxyl residue of inositol to a carbohydrate chain which is itself linked to the protein via an ethanolamine …	0.00082933	0.767857	0.043478	15	9
GO:0016571:histone methylation:The modification of histones by addition of methyl groups.	GO:0000055:ribosomal large subunit export from nucleus:The directed movement of a ribosomal large subunit from the nucleus into the cytoplasm.	0.00082933	-0.767857	0	8	6
GO:0017102:methionyl glutamyl tRNA synthetase complex:A complex consisting of methionyl- and glutamyl-tRNA synthetases. The tRNA synthetases present in the complex bind to their cognate tRNAs more efficiently than they do as monomers.	GO:0004871:signal transducer activity:Mediates the transfer of a signal from the outside to the inside of a cell by means other than the introduction of the signal molecule itself into the cell.	0.00082933	-0.767857	0	3	7
GO:0017102:methionyl glutamyl tRNA synthetase complex:A complex consisting of methionyl- and glutamyl-tRNA synthetases. The tRNA synthetases present in the complex bind to their cognate tRNAs more efficiently than they do as monomers.	GO:0006090:pyruvate metabolic process:"The chemical reactions and pathways involving pyruvate, 2-oxopropanoate."	0.00082933	0.767857	0	3	3
GO:0017102:methionyl glutamyl tRNA synthetase complex:A complex consisting of methionyl- and glutamyl-tRNA synthetases. The tRNA synthetases present in the complex bind to their cognate tRNAs more efficiently than they do as monomers.	GO:0006348:chromatin silencing at telomere:Repression of transcription of telomeric DNA by the formation of heterochromatin.	0.00082933	-0.767857	0	3	11
GO:0019773:"proteasome core complex, alpha-subunit complex (sensu Eukaryota)":"Refers to the subunits that constitute the outer rings of the proteasome core complex, as in, but not restricted to, the eukaryotes (Eukaryota, ncbi_taxonomy_id:2759)."	GO:0007089:traversing start control point of mitotic cell cycle:"Passage through a cell cycle control point late in G1 phase of the mitotic cell cycle just before entry into S phase; in most organisms studied, including budding yeast and animal cells, passage through start normally commits the cell to progressing through the entire cell cycle."	0.00082933	0.767857	0	7	3
GO:0019774:"proteasome core complex, beta-subunit complex (sensu Eukaryota)":"Refers to the subunits that constitute the inner rings of the proteasome core complex, as in, but not restricted to, the eukaryotes (Eukaryota, ncbi_taxonomy_id:2759)."	GO:0005525:GTP binding:"Interacting selectively with GTP, guanosine triphosphate."	0.00082933	0.767857	0	6	6
GO:0030472:mitotic spindle organization and biogenesis in nucleus:"A process that is carried out at the cellular level which results in the formation, arrangement of constituent parts, or disassembly of the microtubule spindle in the nucleus during a mitotic cell cycle, as seen in Fungi."	GO:0007096:regulation of exit from mitosis:Any process involved in the progression from anaphase/telophase to G1 that is associated with a conversion from high to low mitotic CDK activity.	0.00082933	0.767857	0	5	7
GO:0030687:"nucleolar preribosome, large subunit precursor":"A preribosomal complex consisting of 27SA, 27SB, and/or 7S pre-rRNA, 5S rRNA, ribosomal proteins including late-associating large subunit proteins, and associated proteins; a precursor of the eukaryotic cytoplasmic large ribosomal subunit."	GO:0006696:ergosterol biosynthetic process:"The chemical reactions and pathways resulting in the formation of ergosterol, (22E)-ergosta-5,7,22-trien-3-beta-ol, a sterol found in ergot, yeast and moulds."	0.00082933	0.767857	0	3	14
GO:0032040:small subunit processome:A large ribonuclear protein complex containing the U3 snoRNA and associated proteins (28 in S. cerevisiae) that is involved in processing of the pre-18S rRNA to form the small ribosomal subunit.	GO:0015940:pantothenate biosynthetic process:"The chemical reactions and pathways resulting in the formation of pantothenate, the anion of pantothenic acid. It is a B complex vitamin that is a constituent of coenzyme A and is distributed ubiquitously in foods."	0.00082933	0.767857	0	4	4
GO:0042645:mitochondrial nucleoid:The region of a mitochondrion to which the DNA is confined.	GO:0030433:ER-associated protein catabolic process:The chemical reactions and pathways resulting in the breakdown of unfolded or misfolded proteins transported from the endoplasmic reticulum and targeted to cytoplasmic proteasomes for degradation.	0.00082933	0.767857	0	10	9
GO:0043614:multi-eIF complex:"A multifactor complex composed of multiple translation initiation factors and the initiatior tRNAiMet, which is ready to bind to the small (40S) ribosome to form the 43S preintiation complex. In S. cerevisiae, this complex is composed of eIF1, eIF2, eIF3, and eIF5."	GO:0009086:methionine biosynthetic process:"The chemical reactions and pathways resulting in the formation of methionine (2-amino-4-(methylthio)butanoic acid), a sulfur-containing, essential amino acid found in peptide linkage in proteins."	0.00082933	0.767857	0	6	3
GO:0043614:multi-eIF complex:"A multifactor complex composed of multiple translation initiation factors and the initiatior tRNAiMet, which is ready to bind to the small (40S) ribosome to form the 43S preintiation complex. In S. cerevisiae, this complex is composed of eIF1, eIF2, eIF3, and eIF5."	GO:0017056:structural constituent of nuclear pore:The action of a molecule that contributes to the structural integrity of the nuclear pore complex.	0.00082933	-0.767857	0	6	3
GO:0045047:protein targeting to ER:"The process of directing proteins towards the endoplasmic reticulum (ER) using signals contained within the protein. One common mechanism uses a 16- to 30-residue signal sequence, typically located at the N-terminus of the protein and containing positively charged amino acids followed by a continuous stretch of hydrophobic residues, which directs the ribosome t…	GO:0005786:"signal recognition particle, endoplasmic reticulum targeting":"A ribonucleoprotein particle of 325 kDa composed of a 7S (300 nucleotide) RNA molecule and a complex of six different polypeptides. This binds both to the N-terminal signal peptide for proteins destined for the endoplasmic reticulum as they emerge from the large ribosomal subunit and also to the ribosome. This binding arre…	0.00082933	0.767857	0.4	10	4
GO:0045047:protein targeting to ER:"The process of directing proteins towards the endoplasmic reticulum (ER) using signals contained within the protein. One common mechanism uses a 16- to 30-residue signal sequence, typically located at the N-terminus of the protein and containing positively charged amino acids followed by a continuous stretch of hydrophobic residues, which directs the ribosome t…	GO:0006617:"SRP-dependent cotranslational protein targeting to membrane, signal sequence recognition":"The process by which SRP binds to the signal peptide in a nascent protein, causing protein elongation to pause, during cotranslational membrane targeting."	0.00082933	0.767857	0.4	10	4
GO:0046695:SLIK (SAGA-like) complex:"A protein complex similar to the SAGA complex but with a smaller form of Spt7 and no Spt8. Although little is known about the SLIK complex, evidence suggests involvement of the general amino acid control pathway."	GO:0030847:"transcription termination from Pol II promoter, RNA polymerase(A)-independent":The process by which transcription of nonpolyadenylated RNA polymerase II transcripts is terminated; coupled to the maturation of the RNA 3'-end.	0.00082933	0.767857	0	8	4
GO:0006696:ergosterol biosynthetic process:"The chemical reactions and pathways resulting in the formation of ergosterol, (22E)-ergosta-5,7,22-trien-3-beta-ol, a sterol found in ergot, yeast and moulds."	GO:0000750:pheromone-dependent signal transduction during conjugation with cellular fusion:"A signal transduction process resulting in the relay, amplification or dampening of a signal generated in response to pheromone exposure in organisms that undergo conjugation with cellular fusion."	0.00081071	-0.76875	0	14	5
GO:0006164:purine nucleotide biosynthetic process:"The chemical reactions and pathways resulting in the formation of a purine nucleotide, a compound consisting of nucleoside (a purine base linked to a deoxyribose or ribose sugar) esterified with a phosphate moiety at either the 3' or 5'-hydroxyl group of its glycose moiety."	GO:0005849:mRNA cleavage factor complex:Any macromolecular complex involved in cleavage or polyadenylation of mRNA molecules.	0.000774487	-0.770536	0	8	6
GO:0006627:mitochondrial protein processing:"The cleavage of proteins, usually near the N terminus, during the process of import into the mitochondrion; several different peptidases mediate cleavage of proteins destined for different mitochondrial compartments."	GO:0001403:invasive growth (sensu Saccharomyces):"A growth pattern exhibited by haploid cells under certain growth conditions, in which cells retain the typical axial budding pattern of haploids, but become elongated and fail to separate after division; during growth on a solid substrate, this results in penetration of cells into the agar medium. As in, but not restricted to, the taxon Saccharomy…	0.000774487	0.770536	0	3	10
GO:0016571:histone methylation:The modification of histones by addition of methyl groups.	GO:0000407:pre-autophagosomal structure:A punctate structure localized in the vicinity of the vacuole that is required for the formation of autophagosomes.	0.000774487	0.770536	0	8	3
GO:0000228:nuclear chromosome:A chromosome found in the nucleus of a eukaryotic cell.	GO:0000001:mitochondrion inheritance:"The distribution of mitochondria, including the mitochondrial genome, into daughter cells after mitosis or meiosis, mediated by interactions between mitochondria and the cytoskeleton."	0.000756875	-0.771429	0	4	12
GO:0004871:signal transducer activity:Mediates the transfer of a signal from the outside to the inside of a cell by means other than the introduction of the signal molecule itself into the cell.	GO:0000118:histone deacetylase complex:Complex that possesses histone deacetylase activity.	0.000756875	0.771429	0	7	4
GO:0005525:GTP binding:"Interacting selectively with GTP, guanosine triphosphate."	GO:0000131:incipient cellular bud site:The portion of the budding yeast plasma membrane where a daughter cell will emerge. The yeast marks this spot with bud-site selection proteins before bud emergence occurs. Actin is polarized to this spot just prior to and during bud emergence.	0.000756875	-0.771429	0	6	9
GO:0005656:pre-replicative complex:"A multiprotein complex assembled at eukaryotic DNA replication origins during late mitosis and G1, allowing the origin to become competent, or 'licensed', for replication. The complex normally includes the origin recognition complex (ORC), Cdc6, Cdt1 and the MiniChromosome Maintenance (Mcm2-7) proteins."	GO:0003682:chromatin binding:"Interacting selectively with chromatin, the network of fibers of DNA and protein that make up the chromosomes of the eukaryotic nucleus during interphase."	0.000756875	0.771429	0.363636	7	8
GO:0005669:transcription factor TFIID complex:"A complex composed of TATA binding protein (TBP) and TBP associated factors (TAFs); the total mass is typically about 800 kDa. Most of the TAFs are conserved across species. In TATA-containing promoters for RNA polymerase II (Pol II), TFIID is believed to recognize at least two distinct elements, the TATA element and a downstream promoter element. TF…	GO:0003924:GTPase activity:Catalysis of the reaction: GTP + H2O = GDP + phosphate.	0.000756875	-0.771429	0	6	19
GO:0005762:mitochondrial large ribosomal subunit:The larger of the two subunits of a mitochondrial ribosome. Two sites on the ribosomal large subunit are involved in translation: the aminoacyl site (A site) and peptidyl site (P site).	GO:0000014:single-stranded DNA specific endodeoxyribonuclease activity:Catalysis of the hydrolysis of ester linkages within a single-stranded deoxyribonucleic acid molecule by creating internal breaks.	0.000756875	-0.771429	0	21	4
GO:0005786:"signal recognition particle, endoplasmic reticulum targeting":"A ribonucleoprotein particle of 325 kDa composed of a 7S (300 nucleotide) RNA molecule and a complex of six different polypeptides. This binds both to the N-terminal signal peptide for proteins destined for the endoplasmic reticulum as they emerge from the large ribosomal subunit and also to the ribosome. This binding arre…	GO:0003677:DNA binding:Interacting selectively with DNA (deoxyribonucleic acid).	0.000756875	0.771429	0	4	7
GO:0006090:pyruvate metabolic process:"The chemical reactions and pathways involving pyruvate, 2-oxopropanoate."	GO:0000329:membrane of vacuole with cell cycle-correlated morphology:"The lipid bilayer surrounding a vacuole, the shape of which correlates with cell cycle phase. The membrane separates its contents from the cytoplasm of the cell."	0.000756875	-0.771429	0	3	19
GO:0006207:'de novo' pyrimidine base biosynthetic process:"The chemical reactions and pathways resulting in the formation of pyrimidine bases, 1,3-diazine, organic nitrogenous bases, beginning with the synthesis of a pyrimidine ring from simpler precursors."	GO:0004842:ubiquitin-protein ligase activity:Catalysis of the reaction: ATP + ubiquitin + protein lysine = AMP + diphosphate + protein N-ubiquityllysine.	0.000756875	-0.771429	0	4	14
GO:0006267:pre-replicative complex assembly:"The aggregation and bonding together of a set of components to form the pre-replicative complex, multiprotein complex that forms at eukaryotic DNA replication origins during late M phase; its presence is required for replication initiation."	GO:0003682:chromatin binding:"Interacting selectively with chromatin, the network of fibers of DNA and protein that make up the chromosomes of the eukaryotic nucleus during interphase."	0.000756875	0.771429	0.363636	7	8
GO:0006413:translational initiation:"The process preceding formation of the peptide bond between the first two amino acids of a protein. This includes the formation of a complex of the ribosome, mRNA, and an initiation complex that contains the first aminoacyl-tRNA."	GO:0005843:cytosolic small ribosomal subunit (sensu Eukaryota):"The small subunit of a eukaryotic cytosolic ribosome; has a sedimentation coefficient of 40S. As in, but not restricted to, the eukaryotes (Eukaryota, ncbi_taxonomy_id:2759)."	0.000756875	0.771429	0.157895	14	8
GO:0006470:protein amino acid dephosphorylation:The process of removing one or more phosphoric residues from a protein.	GO:0006259:DNA metabolic process:"The chemical reactions and pathways involving DNA, deoxyribonucleic acid, one of the two main types of nucleic acid, consisting of a long, unbranched macromolecule formed from one, or more commonly, two, strands of linked deoxyribonucleotides."	0.000756875	-0.771429	0	9	3
GO:0006555:methionine metabolic process:"The chemical reactions and pathways involving methionine (2-amino-4-(methylthio)butanoic acid), a sulfur-containing, essential amino acid found in peptide linkage in proteins."	GO:0000183:chromatin silencing at rDNA:Repression of transcription of ribosomal DNA by the formation of heterochromatin.	0.000756875	-0.771429	0	10	4
GO:0006617:"SRP-dependent cotranslational protein targeting to membrane, signal sequence recognition":"The process by which SRP binds to the signal peptide in a nascent protein, causing protein elongation to pause, during cotranslational membrane targeting."	GO:0003677:DNA binding:Interacting selectively with DNA (deoxyribonucleic acid).	0.000756875	0.771429	0	4	7
GO:0006623:protein targeting to vacuole:The process of directing proteins towards the vacuole using signals contained within the protein.	GO:0006302:double-strand break repair:The repair of double-strand breaks in DNA via homologous and nonhomologous mechanisms to reform a continuous DNA helix.	0.000756875	0.771429	0	19	3
GO:0006696:ergosterol biosynthetic process:"The chemical reactions and pathways resulting in the formation of ergosterol, (22E)-ergosta-5,7,22-trien-3-beta-ol, a sterol found in ergot, yeast and moulds."	GO:0004004:ATP-dependent RNA helicase activity:"Catalysis of the reaction: ATP + H2O = ADP + phosphate, driving the unwinding of an RNA helix."	0.000756875	0.771429	0	14	12
GO:0006997:nuclear organization and biogenesis:"A process that is carried out at the cellular level which results in the formation, arrangement of constituent parts, or disassembly of the nucleus."	GO:0005643:nuclear pore:"Any of the numerous similar discrete openings in the nuclear envelope of a eukaryotic cell, where the inner and outer nuclear membranes are joined."	0.000756875	0.771429	0	3	16
GO:0007114:cell budding:"A form of asexual reproduction, occurring in certain bacteria and fungi (e.g. yeasts) and some primitive animals in which an individual arises from a daughter cell formed by pinching off a part of the parent cell. The budlike outgrowths so formed may sometimes remain attached to the parent cell."	GO:0000727:double-strand break repair via break-induced replication:"The error-free repair of a double-strand break in DNA in which the centromere-proximal end of a broken chromosome searches for a homologous region in an intact chromosome. DNA synthesis initiates from the 3' end of the invading DNA strand, using the intact chromosome as the template, and progresses to the end of the chromosome."	0.000756875	0.771429	0	4	3
GO:0007131:meiotic recombination:The cell cycle process whereby double strand breaks are formed and repaired through a double Holliday junction intermediate. This results in the equal exchange of genetic material between non-sister chromatids in a pair of homologous chromosomes. These reciprocal recombinant products ensure the proper segregation of homologous chromosomes during meiosis I and crea…	GO:0006261:DNA-dependent DNA replication:"The process whereby new strands of DNA are synthesized, using parental DNA as a template for the DNA-dependent DNA polymerases that synthesize the new strands."	0.000756875	0.771429	0	8	8
GO:0008054:cyclin catabolic process:"The chemical reactions and pathways resulting in the breakdown of cyclins, proteins whose levels in a cell varies markedly during the cell cycle, and which play key roles in regulating cell cycle phase transitions."	GO:0005575:cellular_component:"The part of a cell or its extracellular environment in which a gene product is located. A gene product may be located in one or more parts of a cell and its location may be as specific as a particular macromolecular complex, that is, a stable, persistent association of macromolecules that function together."	0.000756875	0.771429	0	4	55
GO:0008060:ARF GTPase activator activity:Increases the rate of GTP hydrolysis by the GTPase ARF.	GO:0006303:double-strand break repair via nonhomologous end joining:The repair of a double-strand break in DNA in which the two broken ends are rejoined with little or no sequence complementarity. Information at the DNA ends may be lost due to the modification of broken DNA ends.	0.000756875	0.771429	0	3	4
GO:0008094:DNA-dependent ATPase activity:Catalysis of the reaction: ATP + H2O = ADP + phosphate in the presence of double-stranded DNA; drives another reaction.	GO:0006368:RNA elongation from RNA polymerase II promoter:The extension of an RNA molecule after transcription initiation at an RNA polymerase II-specific promoter by the addition of ribonucleotides catalyzed by RNA polymerase II.	0.000756875	0.771429	0.15	8	15
GO:0008143:poly(A) binding:"Interacting selectively with the poly(A) tail, a sequence of adenylyl residues at the 3' end of eukaryotic mRNA."	GO:0006606:protein import into nucleus:The directed movement of a protein from the cytoplasm to the nucleus.	0.000756875	0.771429	0	3	13
GO:0008536:Ran GTPase binding:"Interacting selectively with Ran, a conserved Ras-like GTP-binding protein, implicated in nucleocytoplasmic transport, cell cycle progression, spindle assembly, nuclear organization and nuclear envelope (NE) assembly."	GO:0000027:ribosomal large subunit assembly and maintenance:The aggregation and bonding together of constituent RNAs and proteins to form and maintain the large ribosomal subunit.	0.000756875	0.771429	0	3	20
GO:0008540:"proteasome regulatory particle, base subcomplex (sensu Eukaryota)":"Refers to the subunits of the regulatory particle that directly associates with the proteasome core complex, as in, but not restricted to, the eukaryotes (Eukaryota, ncbi_taxonomy_id:2759)."	GO:0004222:metalloendopeptidase activity:Catalysis of the hydrolysis of nonterminal peptide linkages in oligopeptides or polypeptides. Enzymes of this class contain a chelated metal ion essential to their catalytic activity at their active sites.	0.000756875	-0.771429	0	7	6
GO:0009082:branched chain family amino acid biosynthetic process:"The chemical reactions and pathways resulting in the formation of amino acids containing a branched carbon skeleton, comprising isoleucine, leucine and valine."	GO:0006379:mRNA cleavage:Any process by which a pre-mRNA or mRNA molecule is cleaved at specific sites or in a regulated manner.	0.000756875	-0.771429	0	5	14
GO:0009086:methionine biosynthetic process:"The chemical reactions and pathways resulting in the formation of methionine (2-amino-4-(methylthio)butanoic acid), a sulfur-containing, essential amino acid found in peptide linkage in proteins."	GO:0004222:metalloendopeptidase activity:Catalysis of the hydrolysis of nonterminal peptide linkages in oligopeptides or polypeptides. Enzymes of this class contain a chelated metal ion essential to their catalytic activity at their active sites.	0.000756875	-0.771429	0	3	6
GO:0009086:methionine biosynthetic process:"The chemical reactions and pathways resulting in the formation of methionine (2-amino-4-(methylthio)butanoic acid), a sulfur-containing, essential amino acid found in peptide linkage in proteins."	GO:0005788:endoplasmic reticulum lumen:The volume enclosed by the membranes of the endoplasmic reticulum.	0.000756875	-0.771429	0	3	4
GO:0009086:methionine biosynthetic process:"The chemical reactions and pathways resulting in the formation of methionine (2-amino-4-(methylthio)butanoic acid), a sulfur-containing, essential amino acid found in peptide linkage in proteins."	GO:0006096:glycolysis:"The chemical reactions and pathways resulting in the breakdown of a monosaccharide (generally glucose) into pyruvate, with the concomitant production of a small amount of ATP. Pyruvate may be converted to ethanol, lactate, or other small molecules, or fed into the TCA cycle."	0.000756875	0.771429	0	3	3
GO:0009086:methionine biosynthetic process:"The chemical reactions and pathways resulting in the formation of methionine (2-amino-4-(methylthio)butanoic acid), a sulfur-containing, essential amino acid found in peptide linkage in proteins."	GO:0006099:tricarboxylic acid cycle:"A nearly universal metabolic pathway in which the acetyl group of acetyl coenzyme A is effectively oxidized to two C02 and four pairs of electrons are transferred to coenzymes. The acetyl group combines with oxaloacetate to form citrate, which undergoes successive transformations to isocitrate, 2-oxoglutarate, succinyl-CoA, succinate, fumarate, malate, and oxa…	0.000756875	0.771429	0	3	5
GO:0015986:ATP synthesis coupled proton transport:The transport of protons across a membrane to generate an electrochemical gradient (proton-motive force) that powers ATP synthesis.	GO:0009082:branched chain family amino acid biosynthetic process:"The chemical reactions and pathways resulting in the formation of amino acids containing a branched carbon skeleton, comprising isoleucine, leucine and valine."	0.000756875	0.771429	0	5	5
GO:0016020:membrane:"Double layer of lipid molecules that encloses all cells, and, in eukaryotes, many organelles; may be a single or double lipid bilayer; also includes associated proteins."	GO:0005789:endoplasmic reticulum membrane:The lipid bilayer surrounding the endoplasmic reticulum.	0.000756875	-0.771429	0	11	22
GO:0016567:protein ubiquitination:The process by which one or more ubiquitin moieties are added to a protein.	GO:0000001:mitochondrion inheritance:"The distribution of mitochondria, including the mitochondrial genome, into daughter cells after mitosis or meiosis, mediated by interactions between mitochondria and the cytoskeleton."	0.000756875	-0.771429	0	7	12
GO:0016567:protein ubiquitination:The process by which one or more ubiquitin moieties are added to a protein.	GO:0007029:endoplasmic reticulum organization and biogenesis:"A process that is carried out at the cellular level which results in the formation, arrangement of constituent parts, or disassembly of the endoplasmic reticulum."	0.000756875	0.771429	0	7	3
GO:0016568:chromatin modification:"The alteration of DNA or protein in chromatin, which may result in changing the chromatin structure."	GO:0000502:proteasome complex (sensu Eukaryota):"A large multisubunit complex which catalyzes protein degradation. This complex consists of the barrel shaped proteasome core complex and the regulatory particle that caps the proteasome core complex. As in, but not restricted to, the eukaryotes (Eukaryota, ncbi_taxonomy_id:2759)."	0.000756875	0.771429	0	11	4
GO:0017056:structural constituent of nuclear pore:The action of a molecule that contributes to the structural integrity of the nuclear pore complex.	GO:0004871:signal transducer activity:Mediates the transfer of a signal from the outside to the inside of a cell by means other than the introduction of the signal molecule itself into the cell.	0.000756875	0.771429	0	3	7
GO:0019843:rRNA binding:Interacting selectively with ribosomal RNA.	GO:0006606:protein import into nucleus:The directed movement of a protein from the cytoplasm to the nucleus.	0.000756875	0.771429	0	3	13
GO:0030150:protein import into mitochondrial matrix:The import of proteins across the outer and inner mitochondrial membranes into the matrix. Unfolded proteins enter the mitochondrial matrix with a chaperone protein; the information required to target the precursor protein from the cytosol to the mitochondrial matrix is contained within its N-terminal matrix-targeting sequence. Translocation of …	GO:0008540:"proteasome regulatory particle, base subcomplex (sensu Eukaryota)":"Refers to the subunits of the regulatory particle that directly associates with the proteasome core complex, as in, but not restricted to, the eukaryotes (Eukaryota, ncbi_taxonomy_id:2759)."	0.000756875	0.771429	0	11	7
GO:0030176:integral to endoplasmic reticulum membrane:Penetrating at least one phospholipid bilayer of an endoplasmic reticulum membrane. May also refer to the state of being buried in the bilayer with no exposure outside the bilayer.	GO:0006412:translation:The chemical reactions and pathways resulting in the formation of a protein. This is a ribosome-mediated process in which the information in messenger RNA (mRNA) is used to specify the sequence of amino acids in the protein.	0.000756875	0.771429	0	9	59
GO:0030489:processing of 27S pre-rRNA:*	GO:0000027:ribosomal large subunit assembly and maintenance:The aggregation and bonding together of constituent RNAs and proteins to form and maintain the large ribosomal subunit.	0.000756875	0.771429	0.115385	9	20
GO:0030687:"nucleolar preribosome, large subunit precursor":"A preribosomal complex consisting of 27SA, 27SB, and/or 7S pre-rRNA, 5S rRNA, ribosomal proteins including late-associating large subunit proteins, and associated proteins; a precursor of the eukaryotic cytoplasmic large ribosomal subunit."	GO:0005832:chaperonin-containing T-complex:A multisubunit ring-shaped complex that mediates protein folding in the cytosol without a cofactor.	0.000756875	0.771429	0	3	6
GO:0030687:"nucleolar preribosome, large subunit precursor":"A preribosomal complex consisting of 27SA, 27SB, and/or 7S pre-rRNA, 5S rRNA, ribosomal proteins including late-associating large subunit proteins, and associated proteins; a precursor of the eukaryotic cytoplasmic large ribosomal subunit."	GO:0030489:processing of 27S pre-rRNA:*	0.000756875	0.771429	0.090909	3	9
GO:0042134:rRNA primary transcript binding:Interacting selectively with an unprocessed ribosomal RNA transcript.	GO:0005885:Arp2/3 protein complex:"A stable complex of seven subunits, two actin-related proteins, Arp2 and Arp3, and five novel proteins (ARPC1-5). Functions in the nucleation of actin filaments."	0.000756875	0.771429	0	3	6
GO:0042138:meiotic DNA double-strand break formation:The cell cycle process whereby double-strand breaks are generated at defined hotspots throughout the genome during meiosis I. This results in the initiation of meiotic recombination.	GO:0000014:single-stranded DNA specific endodeoxyribonuclease activity:Catalysis of the hydrolysis of ester linkages within a single-stranded deoxyribonucleic acid molecule by creating internal breaks.	0.000756875	0.771429	0	4	4
GO:0042800:histone lysine N-methyltransferase activity (H3-K4 specific):Catalysis of the addition of a methyl group onto lysine at position 4 of the histone H3 protein.	GO:0017102:methionyl glutamyl tRNA synthetase complex:A complex consisting of methionyl- and glutamyl-tRNA synthetases. The tRNA synthetases present in the complex bind to their cognate tRNAs more efficiently than they do as monomers.	0.000756875	-0.771429	0	3	3
GO:0043614:multi-eIF complex:"A multifactor complex composed of multiple translation initiation factors and the initiatior tRNAiMet, which is ready to bind to the small (40S) ribosome to form the 43S preintiation complex. In S. cerevisiae, this complex is composed of eIF1, eIF2, eIF3, and eIF5."	GO:0005750:mitochondrial respiratory chain complex III:"A part of the respiratory chain located in the mitochondrion, containing about 10 polypeptide subunits including four redox centers: cytochrome b/b6, cytochrome c1 and an 2Fe-2S cluster. Catalyzes the oxidation of ubiquinol by oxidized cytochrome c1."	0.000756875	0.771429	0	6	3
GO:0043614:multi-eIF complex:"A multifactor complex composed of multiple translation initiation factors and the initiatior tRNAiMet, which is ready to bind to the small (40S) ribosome to form the 43S preintiation complex. In S. cerevisiae, this complex is composed of eIF1, eIF2, eIF3, and eIF5."	GO:0006122:"mitochondrial electron transport, ubiquinol to cytochrome c":"The transfer of electrons from ubiquinol to cytochrome c that occurs during oxidative phosphorylation, mediated by the multisubunit enzyme known as complex III."	0.000756875	0.771429	0	6	3
GO:0043614:multi-eIF complex:"A multifactor complex composed of multiple translation initiation factors and the initiatior tRNAiMet, which is ready to bind to the small (40S) ribosome to form the 43S preintiation complex. In S. cerevisiae, this complex is composed of eIF1, eIF2, eIF3, and eIF5."	GO:0008121:ubiquinol-cytochrome-c reductase activity:Catalysis of the reaction: CoQH2 + 2 ferricytochrome c = CoQ + 2 ferrocytochrome c.	0.000756875	0.771429	0	6	3
GO:0045053:protein retention in Golgi:"The retention of proteins within the Golgi apparatus. Golgi-localized carbohydrate-modifying enzymes have a short N-terminal domain that faces the cytosol, a single transmembrane alpha helix, and a large C-terminal domain that faces the Golgi lumen and that contains the catalytic site. How the membrane-spanning alpha helix in a Golgi enzyme causes its locali…	GO:0000735:removal of nonhomologous ends:The removal of nonhomologous sequences at the broken 3' single-strand DNA end before DNA repair synthesis can occur.	0.000756875	-0.771429	0	5	3
GO:0046933:"hydrogen ion transporting ATP synthase activity, rotational mechanism":"Catalysis of the reaction: ADP + phosphate = ATP + H2O, coupled with transport of H+ down a concentration gradient, by a rotational mechanism."	GO:0009082:branched chain family amino acid biosynthetic process:"The chemical reactions and pathways resulting in the formation of amino acids containing a branched carbon skeleton, comprising isoleucine, leucine and valine."	0.000756875	0.771429	0	5	5
GO:0048188:COMPASS complex:"A conserved protein complex that catalyzes methylation of histone H3. In Saccharomyces the complex contains Shg1p, Sdc1p, Swd1p, Swd2p, Swd3p, Spp1p, Bre2p, and the trithorax-related Set1p."	GO:0017102:methionyl glutamyl tRNA synthetase complex:A complex consisting of methionyl- and glutamyl-tRNA synthetases. The tRNA synthetases present in the complex bind to their cognate tRNAs more efficiently than they do as monomers.	0.000756875	-0.771429	0	3	3
GO:0051082:unfolded protein binding:Interacting selectively with an unfolded protein.	GO:0006099:tricarboxylic acid cycle:"A nearly universal metabolic pathway in which the acetyl group of acetyl coenzyme A is effectively oxidized to two C02 and four pairs of electrons are transferred to coenzymes. The acetyl group combines with oxaloacetate to form citrate, which undergoes successive transformations to isocitrate, 2-oxoglutarate, succinyl-CoA, succinate, fumarate, malate, and oxa…	0.000756875	0.771429	0	23	5
GO:0051082:unfolded protein binding:Interacting selectively with an unfolded protein.	GO:0006506:GPI anchor biosynthetic process:"The chemical reactions and pathways resulting in the formation of a glycosylphosphatidylinositol (GPI) anchor that attaches some membrane proteins to the lipid bilayer of the cell membrane. The phosphatidylinositol moiety is linked via the C-6 hydroxyl residue of inositol to a carbohydrate chain which is itself linked to the protein via an ethanolamine …	0.000756875	-0.771429	0	23	9
GO:0051082:unfolded protein binding:Interacting selectively with an unfolded protein.	GO:0008150:biological_process:"Those processes specifically pertinent to the functioning of integrated living units: cells, tissues, organs, and organisms. A process is a collection of molecular events with a defined beginning and end."	0.000756875	-0.771429	0	23	135
GO:0005485:v-SNARE activity:*	GO:0000750:pheromone-dependent signal transduction during conjugation with cellular fusion:"A signal transduction process resulting in the relay, amplification or dampening of a signal generated in response to pheromone exposure in organisms that undergo conjugation with cellular fusion."	0.000739589	0.772321	0	4	5
GO:0000030:mannosyltransferase activity:"Catalysis of the transfer of a mannosyl group to an acceptor molecule, typically another carbohydrate or a lipid."	GO:0000001:mitochondrion inheritance:"The distribution of mitochondria, including the mitochondrial genome, into daughter cells after mitosis or meiosis, mediated by interactions between mitochondria and the cytoskeleton."	0.000689645	0.775	0	4	12
GO:0000818:MIND complex:"A multiprotein kinetochore subcomplex that binds to centromeric chromatin and forms part of the inner kinetochore. It helps to recruit outer kinetochore subunits that will bind to microtubules. The MIND complex is nuclear localized as the nuclear envelope is not broken down during mitosis. In S. cerevisiae, it consists of at least four proteins: Mtw1p, Nnf1p, Nsl1p, and D…	GO:0000055:ribosomal large subunit export from nucleus:The directed movement of a ribosomal large subunit from the nucleus into the cytoplasm.	0.000689645	-0.775	0	3	6
GO:0000922:spindle pole:"Either of the ends of a spindle, where spindle microtubules are organized; usually contains a microtubule organizing center and accessory molecules, spindle microtubules and astral microtubules."	GO:0000055:ribosomal large subunit export from nucleus:The directed movement of a ribosomal large subunit from the nucleus into the cytoplasm.	0.000689645	-0.775	0	3	6
GO:0004004:ATP-dependent RNA helicase activity:"Catalysis of the reaction: ATP + H2O = ADP + phosphate, driving the unwinding of an RNA helix."	GO:0000136:"alpha-1,6-mannosyltransferase complex":"A large, multiprotein complex with alpha-1,6 mannosyltransferase activity, located in the cis Golgi membrane; adds mannan to N-linked glycans on proteins."	0.000689645	0.775	0	12	3
GO:0005656:pre-replicative complex:"A multiprotein complex assembled at eukaryotic DNA replication origins during late mitosis and G1, allowing the origin to become competent, or 'licensed', for replication. The complex normally includes the origin recognition complex (ORC), Cdc6, Cdt1 and the MiniChromosome Maintenance (Mcm2-7) proteins."	GO:0005524:ATP binding:"Interacting selectively with ATP, adenosine 5'-triphosphate, a universally important coenzyme and enzyme regulator."	0.000689645	0.775	0.076923	7	7
GO:0005737:cytoplasm:"All of the contents of a cell excluding the plasma membrane and nucleus, but including other subcellular structures."	GO:0000798:nuclear cohesin complex:A protein complex required for cohesion between sister chromatids that remain in the nucleus.	0.000689645	-0.775	0	358	5
GO:0005762:mitochondrial large ribosomal subunit:The larger of the two subunits of a mitochondrial ribosome. Two sites on the ribosomal large subunit are involved in translation: the aminoacyl site (A site) and peptidyl site (P site).	GO:0005575:cellular_component:"The part of a cell or its extracellular environment in which a gene product is located. A gene product may be located in one or more parts of a cell and its location may be as specific as a particular macromolecular complex, that is, a stable, persistent association of macromolecules that function together."	0.000689645	-0.775	0	21	55
GO:0005843:cytosolic small ribosomal subunit (sensu Eukaryota):"The small subunit of a eukaryotic cytosolic ribosome; has a sedimentation coefficient of 40S. As in, but not restricted to, the eukaryotes (Eukaryota, ncbi_taxonomy_id:2759)."	GO:0005774:vacuolar membrane:The lipid bilayer surrounding the vacuole and separating its contents from the cytoplasm of the cell.	0.000689645	-0.775	0	8	6
GO:0005844:polysome:Several ribosomes bound to one mRNA.	GO:0000502:proteasome complex (sensu Eukaryota):"A large multisubunit complex which catalyzes protein degradation. This complex consists of the barrel shaped proteasome core complex and the regulatory particle that caps the proteasome core complex. As in, but not restricted to, the eukaryotes (Eukaryota, ncbi_taxonomy_id:2759)."	0.000689645	0.775	0	3	4
GO:0005847:mRNA cleavage and polyadenylation specificity factor complex:"A multisubunit complex that binds to the canonical AAUAAA hexamer and to U-rich upstream sequence elements on the pre-mRNA, thereby stimulating the otherwise weakly active and nonspecific polymerase to elongate efficiently RNAs containing a poly(A) signal."	GO:0004222:metalloendopeptidase activity:Catalysis of the hydrolysis of nonterminal peptide linkages in oligopeptides or polypeptides. Enzymes of this class contain a chelated metal ion essential to their catalytic activity at their active sites.	0.000689645	0.775	0	9	6
GO:0006267:pre-replicative complex assembly:"The aggregation and bonding together of a set of components to form the pre-replicative complex, multiprotein complex that forms at eukaryotic DNA replication origins during late M phase; its presence is required for replication initiation."	GO:0005524:ATP binding:"Interacting selectively with ATP, adenosine 5'-triphosphate, a universally important coenzyme and enzyme regulator."	0.000689645	0.775	0.076923	7	7
GO:0006355:"regulation of transcription, DNA-dependent":"Any process that modulates the frequency, rate or extent of DNA-dependent transcription."	GO:0006281:DNA repair:"The process of restoring DNA after damage. Genomes are subject to damage by chemical and physical agents in the environment (e.g. UV and ionizing radiations, chemical mutagens, fungal and bacterial toxins, etc.) and by free radicals or alkylating agents endogenously generated in metabolism. DNA is also damaged because of errors during its replication. A variety of different…	0.000689645	0.775	0	6	25
GO:0006413:translational initiation:"The process preceding formation of the peptide bond between the first two amino acids of a protein. This includes the formation of a complex of the ribosome, mRNA, and an initiation complex that contains the first aminoacyl-tRNA."	GO:0006090:pyruvate metabolic process:"The chemical reactions and pathways involving pyruvate, 2-oxopropanoate."	0.000689645	0.775	0	14	3
GO:0006413:translational initiation:"The process preceding formation of the peptide bond between the first two amino acids of a protein. This includes the formation of a complex of the ribosome, mRNA, and an initiation complex that contains the first aminoacyl-tRNA."	GO:0006096:glycolysis:"The chemical reactions and pathways resulting in the breakdown of a monosaccharide (generally glucose) into pyruvate, with the concomitant production of a small amount of ATP. Pyruvate may be converted to ethanol, lactate, or other small molecules, or fed into the TCA cycle."	0.000689645	0.775	0	14	3
GO:0006555:methionine metabolic process:"The chemical reactions and pathways involving methionine (2-amino-4-(methylthio)butanoic acid), a sulfur-containing, essential amino acid found in peptide linkage in proteins."	GO:0005777:peroxisome:"A small, membrane-bounded organelle that uses dioxygen (O2) to oxidize organic molecules; contains some enzymes that produce and others that degrade hydrogen peroxide (H2O2)."	0.000689645	-0.775	0	10	4
GO:0006555:methionine metabolic process:"The chemical reactions and pathways involving methionine (2-amino-4-(methylthio)butanoic acid), a sulfur-containing, essential amino acid found in peptide linkage in proteins."	GO:0006096:glycolysis:"The chemical reactions and pathways resulting in the breakdown of a monosaccharide (generally glucose) into pyruvate, with the concomitant production of a small amount of ATP. Pyruvate may be converted to ethanol, lactate, or other small molecules, or fed into the TCA cycle."	0.000689645	0.775	0	10	3
GO:0007005:mitochondrion organization and biogenesis:"A process that is carried out at the cellular level which results in the formation, arrangement of constituent parts, or disassembly of a mitochondrion; includes mitochondrial morphology and distribution, and replication of the mitochondrial genome as well as synthesis of new mitochondrial components."	GO:0006506:GPI anchor biosynthetic process:"The chemical reactions and pathways resulting in the formation of a glycosylphosphatidylinositol (GPI) anchor that attaches some membrane proteins to the lipid bilayer of the cell membrane. The phosphatidylinositol moiety is linked via the C-6 hydroxyl residue of inositol to a carbohydrate chain which is itself linked to the protein via an ethanolamine …	0.000689645	-0.775	0	13	9
GO:0007064:mitotic sister chromatid cohesion:The cell cycle process whereby the sister chromatids of a replicated chromosome are joined along the entire length of the chromosome during mitosis. This cohesion cycle is critical for high fidelity chromosome transmission.	GO:0000054:ribosome export from nucleus:The directed movement of a ribosome from the nucleus into the cytoplasm.	0.000689645	-0.775	0	7	6
GO:0007094:mitotic spindle checkpoint:A signal transduction based surveillance mechanism that ensures the fidelity of cell division by preventing the premature advance of cells from metaphase to anaphase prior to the successful attachment of kinetochores to spindle microtubules (spindle assembly).	GO:0005732:small nucleolar ribonucleoprotein complex:"A complex composed of RNA of the small nucleolar RNA (snoRNA) and protein, found in the nucleolus of a eukaryotic cell. Most are involved in a step of processing of rRNA: cleavage, 2'-O-methylation, or pseudouridylation. The majority, though not all, fall into one of two classes, box C/D type or box H/ACA type."	0.000689645	-0.775	0	5	26
GO:0008143:poly(A) binding:"Interacting selectively with the poly(A) tail, a sequence of adenylyl residues at the 3' end of eukaryotic mRNA."	GO:0006508:proteolysis:The hydrolysis of a peptide bond or bonds within a protein.	0.000689645	-0.775	0	3	10
GO:0008408:3'-5' exonuclease activity:Catalysis of the hydrolysis of ester linkages within nucleic acids by removing nucleotide residues from the 3' end.	GO:0006396:RNA processing:Any process involved in the conversion of one or more primary RNA transcripts into one or more mature RNA molecules.	0.000689645	0.775	0.285714	4	5
GO:0015940:pantothenate biosynthetic process:"The chemical reactions and pathways resulting in the formation of pantothenate, the anion of pantothenic acid. It is a B complex vitamin that is a constituent of coenzyme A and is distributed ubiquitously in foods."	GO:0007089:traversing start control point of mitotic cell cycle:"Passage through a cell cycle control point late in G1 phase of the mitotic cell cycle just before entry into S phase; in most organisms studied, including budding yeast and animal cells, passage through start normally commits the cell to progressing through the entire cell cycle."	0.000689645	-0.775	0	4	3
GO:0016571:histone methylation:The modification of histones by addition of methyl groups.	GO:0000753:cellular morphogenesis during conjugation with cellular fusion:The change in form (cell shape and size) that occurs during sexual reproduction in order to facilitate direct contact between the compatible mating types in organisms that undergo conjugation cellular fusion.	0.000689645	0.775	0	8	3
GO:0016575:histone deacetylation:The modification of histones by removal of acetyl groups.	GO:0016568:chromatin modification:"The alteration of DNA or protein in chromatin, which may result in changing the chromatin structure."	0.000689645	0.775	0	5	11
GO:0016585:chromatin remodeling complex:Any complex that mediates dynamic changes in eukaryotic chromatin.	GO:0006887:exocytosis:"The release of intracellular molecules (e.g. hormones, matrix proteins) contained within a membrane-bounded vesicle by fusion of the vesicle with the plasma membrane of a cell. This is the process whereby most molecules are secreted from eukaryotic cells."	0.000689645	0.775	0	3	7
GO:0016887:ATPase activity:Catalysis of the reaction: ATP + H2O = ADP + phosphate. May or may not be coupled to another reaction.	GO:0000131:incipient cellular bud site:The portion of the budding yeast plasma membrane where a daughter cell will emerge. The yeast marks this spot with bud-site selection proteins before bud emergence occurs. Actin is polarized to this spot just prior to and during bud emergence.	0.000689645	-0.775	0	25	9
GO:0017056:structural constituent of nuclear pore:The action of a molecule that contributes to the structural integrity of the nuclear pore complex.	GO:0006099:tricarboxylic acid cycle:"A nearly universal metabolic pathway in which the acetyl group of acetyl coenzyme A is effectively oxidized to two C02 and four pairs of electrons are transferred to coenzymes. The acetyl group combines with oxaloacetate to form citrate, which undergoes successive transformations to isocitrate, 2-oxoglutarate, succinyl-CoA, succinate, fumarate, malate, and oxa…	0.000689645	-0.775	0	3	5
GO:0017102:methionyl glutamyl tRNA synthetase complex:A complex consisting of methionyl- and glutamyl-tRNA synthetases. The tRNA synthetases present in the complex bind to their cognate tRNAs more efficiently than they do as monomers.	GO:0005849:mRNA cleavage factor complex:Any macromolecular complex involved in cleavage or polyadenylation of mRNA molecules.	0.000689645	-0.775	0	3	6
GO:0018348:protein amino acid geranylgeranylation:The covalent attachment of a geranylgeranyl moiety to a protein amino acid.	GO:0006368:RNA elongation from RNA polymerase II promoter:The extension of an RNA molecule after transcription initiation at an RNA polymerase II-specific promoter by the addition of ribonucleotides catalyzed by RNA polymerase II.	0.000689645	0.775	0	4	15
GO:0019005:SCF ubiquitin ligase complex:"A ubiquitin ligase complex in which a cullin from the Cul1 subfamily and a RING domain protein form the catalytic core; substrate specificity is conferred by a Skp1 adaptor and an F-box protein. SCF complexes are involved in targeting proteins for degradation by the proteasome. The best characterized complexes are those from yeast and mammals (with core su…	GO:0000124:SAGA complex:"A large multiprotein complex that possesses histone acetyltransferase and in involved in regulation of transcription. The budding yeast complex includes Gcn5p, several proteins of the Spt and Ada families, and several TBP-associate proteins (TAFs); analogous complexes in other species have analogous compositions, and usually contain homologs of the yeast proteins."	0.000689645	0.775	0	3	11
GO:0019878:lysine biosynthetic process via aminoadipic acid:The chemical reactions and pathways resulting in the formation of lysine by the aminoadipic pathway.	GO:0000723:telomere maintenance:The maintenance of proper telomeric length and structure by processes that affect and monitor the activity of telomeric proteins and the length of telomeric DNA. These processes includes those that shorten and lengthen the telomeric DNA sequences.	0.000689645	-0.775	0	3	61
GO:0030176:integral to endoplasmic reticulum membrane:Penetrating at least one phospholipid bilayer of an endoplasmic reticulum membrane. May also refer to the state of being buried in the bilayer with no exposure outside the bilayer.	GO:0005852:eukaryotic translation initiation factor 3 complex:"A complex of several polypeptides that plays at least two important roles in protein synthesis: First, eIF3 binds to the 40S ribosome and facilitates loading of the Met-tRNA/eIF2.GTP ternary complex to form the 43S preinitiation complex. Subsequently, eIF3 apparently assists eIF4 in recruiting mRNAs to the 43S complex."	0.000689645	0.775	0	9	6
GO:0030433:ER-associated protein catabolic process:The chemical reactions and pathways resulting in the breakdown of unfolded or misfolded proteins transported from the endoplasmic reticulum and targeted to cytoplasmic proteasomes for degradation.	GO:0017102:methionyl glutamyl tRNA synthetase complex:A complex consisting of methionyl- and glutamyl-tRNA synthetases. The tRNA synthetases present in the complex bind to their cognate tRNAs more efficiently than they do as monomers.	0.000689645	0.775	0	9	3
GO:0030687:"nucleolar preribosome, large subunit precursor":"A preribosomal complex consisting of 27SA, 27SB, and/or 7S pre-rRNA, 5S rRNA, ribosomal proteins including late-associating large subunit proteins, and associated proteins; a precursor of the eukaryotic cytoplasmic large ribosomal subunit."	GO:0006413:translational initiation:"The process preceding formation of the peptide bond between the first two amino acids of a protein. This includes the formation of a complex of the ribosome, mRNA, and an initiation complex that contains the first aminoacyl-tRNA."	0.000689645	0.775	0	3	14
GO:0042138:meiotic DNA double-strand break formation:The cell cycle process whereby double-strand breaks are generated at defined hotspots throughout the genome during meiosis I. This results in the initiation of meiotic recombination.	GO:0005680:anaphase-promoting complex:"A ubiquitin ligase complex that degrades mitotic cyclins and anaphase inhibitory protein, thereby triggering sister chromatid separation and exit from mitosis. Substrate recognition by APC occurs through degradation signals, the most common of which is termed the Dbox degradation motif, originally discovered in cyclin B."	0.000689645	0.775	0	4	5
GO:0042138:meiotic DNA double-strand break formation:The cell cycle process whereby double-strand breaks are generated at defined hotspots throughout the genome during meiosis I. This results in the initiation of meiotic recombination.	GO:0007091:mitotic metaphase/anaphase transition:"The cell cycle process whereby a cell progresses from metaphase to anaphase during mitosis, triggered by the destruction of mitotic cyclins."	0.000689645	0.775	0	4	5
GO:0042138:meiotic DNA double-strand break formation:The cell cycle process whereby double-strand breaks are generated at defined hotspots throughout the genome during meiosis I. This results in the initiation of meiotic recombination.	GO:0031145:anaphase-promoting complex-dependent proteasomal ubiquitin-dependent protein catabolic process:"The chemical reactions and pathways resulting in the breakdown of a protein or peptide by hydrolysis of its peptide bonds, initiated by the covalent attachment of ubiquitin, with ubiquitin-protein ligation catalyzed by the anaphase-promoting complex, and mediated by the proteasome."	0.000689645	0.775	0	4	3
GO:0042144:"vacuole fusion, non-autophagic":The fusion of two vacuole membranes to form a single vacuole.	GO:0000747:conjugation with cellular fusion:A conjugation process that results in the union of cellular and genetic information from compatible mating types.	0.000689645	-0.775	0	9	5
GO:0042645:mitochondrial nucleoid:The region of a mitochondrion to which the DNA is confined.	GO:0005852:eukaryotic translation initiation factor 3 complex:"A complex of several polypeptides that plays at least two important roles in protein synthesis: First, eIF3 binds to the 40S ribosome and facilitates loading of the Met-tRNA/eIF2.GTP ternary complex to form the 43S preinitiation complex. Subsequently, eIF3 apparently assists eIF4 in recruiting mRNAs to the 43S complex."	0.000689645	0.775	0	10	6
GO:0042800:histone lysine N-methyltransferase activity (H3-K4 specific):Catalysis of the addition of a methyl group onto lysine at position 4 of the histone H3 protein.	GO:0006096:glycolysis:"The chemical reactions and pathways resulting in the breakdown of a monosaccharide (generally glucose) into pyruvate, with the concomitant production of a small amount of ATP. Pyruvate may be converted to ethanol, lactate, or other small molecules, or fed into the TCA cycle."	0.000689645	-0.775	0	3	3
GO:0042800:histone lysine N-methyltransferase activity (H3-K4 specific):Catalysis of the addition of a methyl group onto lysine at position 4 of the histone H3 protein.	GO:0015986:ATP synthesis coupled proton transport:The transport of protons across a membrane to generate an electrochemical gradient (proton-motive force) that powers ATP synthesis.	0.000689645	-0.775	0	3	5
GO:0043141:ATP-dependent 5' to 3' DNA helicase activity:Catalysis of the reaction: ATP + H2O = ADP + phosphate; drives the unwinding of the DNA helix in the direction 5' to 3'.	GO:0005774:vacuolar membrane:The lipid bilayer surrounding the vacuole and separating its contents from the cytoplasm of the cell.	0.000689645	0.775	0	4	6
GO:0043162:ubiquitin-dependent protein catabolic process via the multivesicular body pathway:"The chemical reactions and pathways resulting in the breakdown of a protein or peptide covalently tagged with a ubiquitin, via the multivesicular body (MVB) sorting pathway; ubiquitin-tagged proteins are sorted into MVBs, and delivered to a lysosome/vacuole for degradation."	GO:0005792:microsome:"Any of the small, heterogeneous, artifactual, vesicular particles, 50-150 nm in diameter, that are formed when some eukaryotic cells are homogenized and that sediment on centrifugation at 100000 g."	0.000689645	-0.775	0	7	6
GO:0043614:multi-eIF complex:"A multifactor complex composed of multiple translation initiation factors and the initiatior tRNAiMet, which is ready to bind to the small (40S) ribosome to form the 43S preintiation complex. In S. cerevisiae, this complex is composed of eIF1, eIF2, eIF3, and eIF5."	GO:0006656:phosphatidylcholine biosynthetic process:"The chemical reactions and pathways resulting in the formation of phosphatidylcholines, any of a class of glycerophospholipids in which the phosphatidyl group is esterified to the hydroxyl group of choline."	0.000689645	-0.775	0	6	4
GO:0046933:"hydrogen ion transporting ATP synthase activity, rotational mechanism":"Catalysis of the reaction: ADP + phosphate = ATP + H2O, coupled with transport of H+ down a concentration gradient, by a rotational mechanism."	GO:0042800:histone lysine N-methyltransferase activity (H3-K4 specific):Catalysis of the addition of a methyl group onto lysine at position 4 of the histone H3 protein.	0.000689645	-0.775	0	5	3
GO:0048188:COMPASS complex:"A conserved protein complex that catalyzes methylation of histone H3. In Saccharomyces the complex contains Shg1p, Sdc1p, Swd1p, Swd2p, Swd3p, Spp1p, Bre2p, and the trithorax-related Set1p."	GO:0006096:glycolysis:"The chemical reactions and pathways resulting in the breakdown of a monosaccharide (generally glucose) into pyruvate, with the concomitant production of a small amount of ATP. Pyruvate may be converted to ethanol, lactate, or other small molecules, or fed into the TCA cycle."	0.000689645	-0.775	0	3	3
GO:0048188:COMPASS complex:"A conserved protein complex that catalyzes methylation of histone H3. In Saccharomyces the complex contains Shg1p, Sdc1p, Swd1p, Swd2p, Swd3p, Spp1p, Bre2p, and the trithorax-related Set1p."	GO:0015986:ATP synthesis coupled proton transport:The transport of protons across a membrane to generate an electrochemical gradient (proton-motive force) that powers ATP synthesis.	0.000689645	-0.775	0	3	5
GO:0048188:COMPASS complex:"A conserved protein complex that catalyzes methylation of histone H3. In Saccharomyces the complex contains Shg1p, Sdc1p, Swd1p, Swd2p, Swd3p, Spp1p, Bre2p, and the trithorax-related Set1p."	GO:0046933:"hydrogen ion transporting ATP synthase activity, rotational mechanism":"Catalysis of the reaction: ADP + phosphate = ATP + H2O, coupled with transport of H+ down a concentration gradient, by a rotational mechanism."	0.000689645	-0.775	0	3	5
GO:0007005:mitochondrion organization and biogenesis:"A process that is carried out at the cellular level which results in the formation, arrangement of constituent parts, or disassembly of a mitochondrion; includes mitochondrial morphology and distribution, and replication of the mitochondrial genome as well as synthesis of new mitochondrial components."	GO:0000407:pre-autophagosomal structure:A punctate structure localized in the vicinity of the vacuole that is required for the formation of autophagosomes.	0.00067362	-0.775893	0	13	3
GO:0032777:Piccolo NuA4 histone acetyltransferase complex:"A heterotrimeric H4/H2A histone acetyltransferase complex with a substrate preference of chromatin over free histones. It contains a subset of the proteins found in the larger NuA4 histone acetyltransferase complex; for example, the S. cerevisiae complex contains Esa1p, Yng2p, and Epl1p."	GO:0005656:pre-replicative complex:"A multiprotein complex assembled at eukaryotic DNA replication origins during late mitosis and G1, allowing the origin to become competent, or 'licensed', for replication. The complex normally includes the origin recognition complex (ORC), Cdc6, Cdt1 and the MiniChromosome Maintenance (Mcm2-7) proteins."	0.00067362	-0.775893	0	3	7
GO:0032777:Piccolo NuA4 histone acetyltransferase complex:"A heterotrimeric H4/H2A histone acetyltransferase complex with a substrate preference of chromatin over free histones. It contains a subset of the proteins found in the larger NuA4 histone acetyltransferase complex; for example, the S. cerevisiae complex contains Esa1p, Yng2p, and Epl1p."	GO:0006267:pre-replicative complex assembly:"The aggregation and bonding together of a set of components to form the pre-replicative complex, multiprotein complex that forms at eukaryotic DNA replication origins during late M phase; its presence is required for replication initiation."	0.00067362	-0.775893	0	3	7
GO:0043166:H4/H2A histone acetyltransferase activity:"Catalysis of the addition of an acetyl group to a histone, specific for histones H4 and (to a lesser extent) H2A."	GO:0005656:pre-replicative complex:"A multiprotein complex assembled at eukaryotic DNA replication origins during late mitosis and G1, allowing the origin to become competent, or 'licensed', for replication. The complex normally includes the origin recognition complex (ORC), Cdc6, Cdt1 and the MiniChromosome Maintenance (Mcm2-7) proteins."	0.00067362	-0.775893	0	3	7
GO:0043166:H4/H2A histone acetyltransferase activity:"Catalysis of the addition of an acetyl group to a histone, specific for histones H4 and (to a lesser extent) H2A."	GO:0006267:pre-replicative complex assembly:"The aggregation and bonding together of a set of components to form the pre-replicative complex, multiprotein complex that forms at eukaryotic DNA replication origins during late M phase; its presence is required for replication initiation."	0.00067362	-0.775893	0	3	7
GO:0004406:H3/H4 histone acetyltransferase activity:"Catalysis of the addition of an acetyl group to a histone, specific for histones H3 and H4."	GO:0000027:ribosomal large subunit assembly and maintenance:The aggregation and bonding together of constituent RNAs and proteins to form and maintain the large ribosomal subunit.	0.000642477	-0.777679	0	3	20
GO:0006446:regulation of translational initiation:"Any process that modulates the frequency, rate or extent of translational initiation."	GO:0000226:microtubule cytoskeleton organization and biogenesis:"A process that is carried out at the cellular level which results in the formation, arrangement of constituent parts, or disassembly of cytoskeletal structures comprising microtubules and their associated proteins."	0.000642477	0.777679	0	5	3
GO:0006446:regulation of translational initiation:"Any process that modulates the frequency, rate or extent of translational initiation."	GO:0006348:chromatin silencing at telomere:Repression of transcription of telomeric DNA by the formation of heterochromatin.	0.000642477	-0.777679	0	5	11
GO:0042555:MCM complex:A hexameric protein complex required for the initiation and regulation of DNA replication.	GO:0000750:pheromone-dependent signal transduction during conjugation with cellular fusion:"A signal transduction process resulting in the relay, amplification or dampening of a signal generated in response to pheromone exposure in organisms that undergo conjugation with cellular fusion."	0.000642477	-0.777679	0	4	5
GO:0000124:SAGA complex:"A large multiprotein complex that possesses histone acetyltransferase and in involved in regulation of transcription. The budding yeast complex includes Gcn5p, several proteins of the Spt and Ada families, and several TBP-associate proteins (TAFs); analogous complexes in other species have analogous compositions, and usually contain homologs of the yeast proteins."	GO:0000114:G1-specific transcription in mitotic cell cycle:Any process that regulates transcription such that the target genes are transcribed during the G1 phase of the mitotic cell cycle.	0.00062735	0.778571	0.230769	11	5
GO:0001302:replicative cell aging:The process associated with progression of the cell from its inception to the end of its lifespan that occurs as the cell continues cycles of growth and division.	GO:0000105:histidine biosynthetic process:"The chemical reactions and pathways resulting in the formation of histidine, 2-amino-3-(1H-imidazol-4-yl)propanoic acid."	0.00062735	0.778571	0	9	4
GO:0003682:chromatin binding:"Interacting selectively with chromatin, the network of fibers of DNA and protein that make up the chromosomes of the eukaryotic nucleus during interphase."	GO:0000118:histone deacetylase complex:Complex that possesses histone deacetylase activity.	0.00062735	-0.778571	0	8	4
GO:0003743:translation initiation factor activity:Functions in the initiation of ribosome-mediated translation of mRNA into a polypeptide.	GO:0000054:ribosome export from nucleus:The directed movement of a ribosome from the nucleus into the cytoplasm.	0.00062735	0.778571	0	14	6
GO:0003924:GTPase activity:Catalysis of the reaction: GTP + H2O = GDP + phosphate.	GO:0003709:RNA polymerase III transcription factor activity:Functions to initiate or regulate RNA polymerase III transcription.	0.00062735	-0.778571	0	19	7
GO:0005686:snRNP U2:Ribonucleoprotein complex containing small nuclear RNA U2; a component of the major spliceosome complex.	GO:0005663:DNA replication factor C complex:"A complex of five polypeptides in eukaryotes, and two in prokaryotes, that loads the DNA polymerase processivity factor proliferating cell nuclear antigen (PCNA) onto DNA, thereby permitting processive DNA synthesis catalyzed by DNA polymerase."	0.00062735	0.778571	0	4	6
GO:0005730:nucleolus:"A small, dense body one or more of which are present in the nucleus of eukaryotic cells. It is rich in RNA and protein, is not bounded by a limiting membrane, and is not seen during mitosis. Its prime function is the transcription of the nucleolar DNA into 45S ribosomal-precursor RNA, the processing of this RNA into 5.8S, 18S, and 28S components of ribosomal RNA, and the ass…	GO:0000027:ribosomal large subunit assembly and maintenance:The aggregation and bonding together of constituent RNAs and proteins to form and maintain the large ribosomal subunit.	0.00062735	0.778571	0.133333	82	20
GO:0005737:cytoplasm:"All of the contents of a cell excluding the plasma membrane and nucleus, but including other subcellular structures."	GO:0005671:Ada2/Gcn5/Ada3 transcription activator complex:"A multiprotein complex that possesses histone acetyltransferase and is involved in regulation of transcription. The budding yeast complex includes Gcn5p, two proteins of the Ada family, and two TBP-associate proteins (TAFs); analogous complexes in other species have analogous compositions, and usually contain homologs of the yeast protein…	0.00062735	-0.778571	0	358	3
GO:0005843:cytosolic small ribosomal subunit (sensu Eukaryota):"The small subunit of a eukaryotic cytosolic ribosome; has a sedimentation coefficient of 40S. As in, but not restricted to, the eukaryotes (Eukaryota, ncbi_taxonomy_id:2759)."	GO:0004674:protein serine/threonine kinase activity:Catalysis of the reaction: ATP + a protein serine/threonine = ADP + protein serine/threonine phosphate.	0.00062735	-0.778571	0	8	5
GO:0005844:polysome:Several ribosomes bound to one mRNA.	GO:0005048:signal sequence binding:"Interacting selectively with a signal sequence, a specific peptide sequence found on protein precursors or mature proteins that dictates where the mature protein is localized."	0.00062735	0.778571	0	3	5
GO:0006096:glycolysis:"The chemical reactions and pathways resulting in the breakdown of a monosaccharide (generally glucose) into pyruvate, with the concomitant production of a small amount of ATP. Pyruvate may be converted to ethanol, lactate, or other small molecules, or fed into the TCA cycle."	GO:0000054:ribosome export from nucleus:The directed movement of a ribosome from the nucleus into the cytoplasm.	0.00062735	0.778571	0	3	6
GO:0006348:chromatin silencing at telomere:Repression of transcription of telomeric DNA by the formation of heterochromatin.	GO:0005643:nuclear pore:"Any of the numerous similar discrete openings in the nuclear envelope of a eukaryotic cell, where the inner and outer nuclear membranes are joined."	0.00062735	0.778571	0	11	16
GO:0006384:transcription initiation from RNA polymerase III promoter:*	GO:0003924:GTPase activity:Catalysis of the reaction: GTP + H2O = GDP + phosphate.	0.00062735	-0.778571	0	7	19
GO:0006400:tRNA modification:"The covalent alteration of one or more nucleotides within tRNA, resulting in a change in the properties of the tRNA."	GO:0000049:tRNA binding:Interacting selectively with transfer RNA.	0.00062735	0.778571	0	15	4
GO:0006950:response to stress:"A change in state or activity of a cell or an organism (in terms of movement, secretion, enzyme production, gene expression, etc.) as a result of a stimulus indicating the organism is under stress. The stress is usually, but not necessarily, exogenous (e.g. temperature, humidity, ionizing radiation)."	GO:0000001:mitochondrion inheritance:"The distribution of mitochondria, including the mitochondrial genome, into daughter cells after mitosis or meiosis, mediated by interactions between mitochondria and the cytoskeleton."	0.00062735	0.778571	0	11	12
GO:0007020:microtubule nucleation:"The 'de novo' formation of a microtubule, in which tubulin heterodimers form metastable oligomeric aggregates, some of which go on to support formation of a complete microtubule. Microtubule nucleation usually occurs from a specific site within a cell."	GO:0005743:mitochondrial inner membrane:"The inner, i.e. lumen-facing, lipid bilayer of the mitochondrial envelope. It is highly folded to form cristae."	0.00062735	-0.778571	0	6	35
GO:0007049:cell cycle:"The progression of biochemical and morphological phases and events that occur in a cell during successive cell replication or nuclear replication events. Canonically, the cell cycle comprises the replication and segregation of genetic material followed by the division of the cell, but in endocycles or syncytial cells nuclear replication or nuclear division may not be follow…	GO:0005847:mRNA cleavage and polyadenylation specificity factor complex:"A multisubunit complex that binds to the canonical AAUAAA hexamer and to U-rich upstream sequence elements on the pre-mRNA, thereby stimulating the otherwise weakly active and nonspecific polymerase to elongate efficiently RNAs containing a poly(A) signal."	0.00062735	-0.778571	0	4	9
GO:0007059:chromosome segregation:"The process by which genetic material, in the form of chromosomes, is organized and then physically separated and apportioned to two or more sets."	GO:0005622:intracellular:"The living contents of a cell; the matter contained within (but not including) the plasma membrane, usually taken to exclude large vacuoles and masses of secretory or ingested material. In eukaryotes it includes the nucleus and cytoplasm."	0.00062735	-0.778571	0	18	14
GO:0007264:small GTPase mediated signal transduction:Any series of molecular signals in which a small monomeric GTPase relays one or more of the signals.	GO:0005849:mRNA cleavage factor complex:Any macromolecular complex involved in cleavage or polyadenylation of mRNA molecules.	0.00062735	0.778571	0	7	6
GO:0008536:Ran GTPase binding:"Interacting selectively with Ran, a conserved Ras-like GTP-binding protein, implicated in nucleocytoplasmic transport, cell cycle progression, spindle assembly, nuclear organization and nuclear envelope (NE) assembly."	GO:0003682:chromatin binding:"Interacting selectively with chromatin, the network of fibers of DNA and protein that make up the chromosomes of the eukaryotic nucleus during interphase."	0.00062735	0.778571	0	3	8
GO:0008540:"proteasome regulatory particle, base subcomplex (sensu Eukaryota)":"Refers to the subunits of the regulatory particle that directly associates with the proteasome core complex, as in, but not restricted to, the eukaryotes (Eukaryota, ncbi_taxonomy_id:2759)."	GO:0000723:telomere maintenance:The maintenance of proper telomeric length and structure by processes that affect and monitor the activity of telomeric proteins and the length of telomeric DNA. These processes includes those that shorten and lengthen the telomeric DNA sequences.	0.00062735	-0.778571	0	7	61
GO:0009082:branched chain family amino acid biosynthetic process:"The chemical reactions and pathways resulting in the formation of amino acids containing a branched carbon skeleton, comprising isoleucine, leucine and valine."	GO:0006094:gluconeogenesis:"The formation of glucose from noncarbohydrate precursors, such as pyruvate, amino acids and glycerol."	0.00062735	0.778571	0	5	4
GO:0017056:structural constituent of nuclear pore:The action of a molecule that contributes to the structural integrity of the nuclear pore complex.	GO:0006997:nuclear organization and biogenesis:"A process that is carried out at the cellular level which results in the formation, arrangement of constituent parts, or disassembly of the nucleus."	0.00062735	0.778571	0	3	3
GO:0017102:methionyl glutamyl tRNA synthetase complex:A complex consisting of methionyl- and glutamyl-tRNA synthetases. The tRNA synthetases present in the complex bind to their cognate tRNAs more efficiently than they do as monomers.	GO:0004222:metalloendopeptidase activity:Catalysis of the hydrolysis of nonterminal peptide linkages in oligopeptides or polypeptides. Enzymes of this class contain a chelated metal ion essential to their catalytic activity at their active sites.	0.00062735	-0.778571	0	3	6
GO:0030150:protein import into mitochondrial matrix:The import of proteins across the outer and inner mitochondrial membranes into the matrix. Unfolded proteins enter the mitochondrial matrix with a chaperone protein; the information required to target the precursor protein from the cytosol to the mitochondrial matrix is contained within its N-terminal matrix-targeting sequence. Translocation of …	GO:0005759:mitochondrial matrix:"The gel-like material, with considerable fine structure, that lies in the matrix space, or lumen, of a mitochondrion. It contains the enzymes of the tricarboxylic acid cycle and, in some organisms, the enzymes concerned with fatty-acid oxidation."	0.00062735	0.778571	0.133333	11	23
GO:0030447:filamentous growth:"The process by which a multicellular organism or a group of unicellular organisms grow in a threadlike, filamentous shape."	GO:0006997:nuclear organization and biogenesis:"A process that is carried out at the cellular level which results in the formation, arrangement of constituent parts, or disassembly of the nucleus."	0.00062735	-0.778571	0	5	3
GO:0030687:"nucleolar preribosome, large subunit precursor":"A preribosomal complex consisting of 27SA, 27SB, and/or 7S pre-rRNA, 5S rRNA, ribosomal proteins including late-associating large subunit proteins, and associated proteins; a precursor of the eukaryotic cytoplasmic large ribosomal subunit."	GO:0006098:pentose-phosphate shunt:"The process by which glucose is oxidized, coupled to NADPH synthesis. Glucose 6-P is oxidized with the formation of carbon dioxide (CO2), ribulose 5-phosphate and reduced NADP; ribulose 5-P then enters a series of reactions interconverting sugar phosphates. The pentose phosphate pathway is a major source of reducing equivalents for biosynthesis reactions and is…	0.00062735	0.778571	0	3	4
GO:0042134:rRNA primary transcript binding:Interacting selectively with an unprocessed ribosomal RNA transcript.	GO:0000027:ribosomal large subunit assembly and maintenance:The aggregation and bonding together of constituent RNAs and proteins to form and maintain the large ribosomal subunit.	0.00062735	0.778571	0.095238	3	20
GO:0042138:meiotic DNA double-strand break formation:The cell cycle process whereby double-strand breaks are generated at defined hotspots throughout the genome during meiosis I. This results in the initiation of meiotic recombination.	GO:0006513:protein monoubiquitination:Addition of a single ubiquitin moiety to a protein.	0.00062735	-0.778571	0	4	5
GO:0042144:"vacuole fusion, non-autophagic":The fusion of two vacuole membranes to form a single vacuole.	GO:0000300:peripheral to membrane of membrane fraction:"Peripheral to that fraction of cells, prepared by disruptive biochemical methods, that includes the plasma and other membranes; can be extracted from membrane fraction with high concentrations of salt or high pH."	0.00062735	0.778571	0.076923	9	5
GO:0042645:mitochondrial nucleoid:The region of a mitochondrion to which the DNA is confined.	GO:0006566:threonine metabolic process:"The chemical reactions and pathways involving threonine (2-amino-3-hydroxybutyric acid), a polar, uncharged, essential amino acid found in peptide linkage in proteins."	0.00062735	0.778571	0	10	4
GO:0042800:histone lysine N-methyltransferase activity (H3-K4 specific):Catalysis of the addition of a methyl group onto lysine at position 4 of the histone H3 protein.	GO:0000055:ribosomal large subunit export from nucleus:The directed movement of a ribosomal large subunit from the nucleus into the cytoplasm.	0.00062735	-0.778571	0	3	6
GO:0042800:histone lysine N-methyltransferase activity (H3-K4 specific):Catalysis of the addition of a methyl group onto lysine at position 4 of the histone H3 protein.	GO:0030433:ER-associated protein catabolic process:The chemical reactions and pathways resulting in the breakdown of unfolded or misfolded proteins transported from the endoplasmic reticulum and targeted to cytoplasmic proteasomes for degradation.	0.00062735	-0.778571	0	3	9
GO:0043162:ubiquitin-dependent protein catabolic process via the multivesicular body pathway:"The chemical reactions and pathways resulting in the breakdown of a protein or peptide covalently tagged with a ubiquitin, via the multivesicular body (MVB) sorting pathway; ubiquitin-tagged proteins are sorted into MVBs, and delivered to a lysosome/vacuole for degradation."	GO:0000288:"mRNA catabolic process, deadenylation-dependent decay":"A major pathway of mRNA degradation, that proceeds through a series of ordered steps: poly(A) tail shortening, deadenylylation-dependent decapping, and decay of the transcript body, and that can regulate mRNA stability."	0.00062735	-0.778571	0	7	4
GO:0043332:mating projection tip:The apex of the mating projection in unicellular fungi exposed to mating pheromone; site of polarized growth.	GO:0006506:GPI anchor biosynthetic process:"The chemical reactions and pathways resulting in the formation of a glycosylphosphatidylinositol (GPI) anchor that attaches some membrane proteins to the lipid bilayer of the cell membrane. The phosphatidylinositol moiety is linked via the C-6 hydroxyl residue of inositol to a carbohydrate chain which is itself linked to the protein via an ethanolamine …	0.00062735	0.778571	0	7	9
GO:0046695:SLIK (SAGA-like) complex:"A protein complex similar to the SAGA complex but with a smaller form of Spt7 and no Spt8. Although little is known about the SLIK complex, evidence suggests involvement of the general amino acid control pathway."	GO:0000114:G1-specific transcription in mitotic cell cycle:Any process that regulates transcription such that the target genes are transcribed during the G1 phase of the mitotic cell cycle.	0.00062735	0.778571	0.3	8	5
GO:0046695:SLIK (SAGA-like) complex:"A protein complex similar to the SAGA complex but with a smaller form of Spt7 and no Spt8. Although little is known about the SLIK complex, evidence suggests involvement of the general amino acid control pathway."	GO:0006473:protein amino acid acetylation:"The addition of an acetyl group to a protein amino acid. An acetyl group is CH3CO-, derived from acetic [ethanoic] acid."	0.00062735	0.778571	0.375	8	3
GO:0046961:"hydrogen ion transporting ATPase activity, rotational mechanism":"Catalysis of the reaction: ATP + H2O + H+(in) = ADP + phosphate + H+(out), by a rotational mechanism."	GO:0006298:mismatch repair:"A system for the correction of errors introduced during DNA replication when an incorrect base, which cannot form hydrogen bonds with the corresponding base in the parent strand, is incorporated into the daughter strand. The mismatch repair system promotes genomic fidelity by repairing base-base mismatches, insertion-deletion loops and heterologies generated during DNA…	0.00062735	-0.778571	0	7	13
GO:0048188:COMPASS complex:"A conserved protein complex that catalyzes methylation of histone H3. In Saccharomyces the complex contains Shg1p, Sdc1p, Swd1p, Swd2p, Swd3p, Spp1p, Bre2p, and the trithorax-related Set1p."	GO:0000055:ribosomal large subunit export from nucleus:The directed movement of a ribosomal large subunit from the nucleus into the cytoplasm.	0.00062735	-0.778571	0	3	6
GO:0048188:COMPASS complex:"A conserved protein complex that catalyzes methylation of histone H3. In Saccharomyces the complex contains Shg1p, Sdc1p, Swd1p, Swd2p, Swd3p, Spp1p, Bre2p, and the trithorax-related Set1p."	GO:0030433:ER-associated protein catabolic process:The chemical reactions and pathways resulting in the breakdown of unfolded or misfolded proteins transported from the endoplasmic reticulum and targeted to cytoplasmic proteasomes for degradation.	0.00062735	-0.778571	0	3	9
GO:0000750:pheromone-dependent signal transduction during conjugation with cellular fusion:"A signal transduction process resulting in the relay, amplification or dampening of a signal generated in response to pheromone exposure in organisms that undergo conjugation with cellular fusion."	GO:0000027:ribosomal large subunit assembly and maintenance:The aggregation and bonding together of constituent RNAs and proteins to form and maintain the large ribosomal subunit.	0.000612514	-0.779464	0	5	20
GO:0006350:transcription:The synthesis of either RNA on a template of DNA or DNA on a template of RNA.	GO:0004406:H3/H4 histone acetyltransferase activity:"Catalysis of the addition of an acetyl group to a histone, specific for histones H3 and H4."	0.000583698	-0.78125	0	6	3
GO:0006620:posttranslational protein targeting to membrane:"The targeting of proteins to a membrane that occurs after their translation. Some secretory proteins exhibit posttranslational transport into the endoplasmic reticulum (ER) lumen: they are synthesized in their entirety on free cytosolic ribosomes and then released into the cytosol, where they are bound by chaperones which keep them in an…	GO:0006388:tRNA splicing:"Splicing of tRNA substrates via recognition of the folded RNA structure that brings the 5' and 3' splice sites into proximity and cleavage of the RNA at both the 3' and 5' splice sites by an endonucleolytic mechanism, followed by ligation of the exons."	0.000583698	-0.78125	0	4	6
GO:0008536:Ran GTPase binding:"Interacting selectively with Ran, a conserved Ras-like GTP-binding protein, implicated in nucleocytoplasmic transport, cell cycle progression, spindle assembly, nuclear organization and nuclear envelope (NE) assembly."	GO:0000750:pheromone-dependent signal transduction during conjugation with cellular fusion:"A signal transduction process resulting in the relay, amplification or dampening of a signal generated in response to pheromone exposure in organisms that undergo conjugation with cellular fusion."	0.000583698	-0.78125	0	3	5
GO:0031207:Sec62/Sec63 complex:"A protein complex involved in the posttranslational targeting of proteins to the ER. In yeast, it is a tetrameric complex consisting of Sec62p, Sec63p, Sec71p and Sec72p."	GO:0006388:tRNA splicing:"Splicing of tRNA substrates via recognition of the folded RNA structure that brings the 5' and 3' splice sites into proximity and cleavage of the RNA at both the 3' and 5' splice sites by an endonucleolytic mechanism, followed by ligation of the exons."	0.000583698	-0.78125	0	4	6
GO:0000329:membrane of vacuole with cell cycle-correlated morphology:"The lipid bilayer surrounding a vacuole, the shape of which correlates with cell cycle phase. The membrane separates its contents from the cytoplasm of the cell."	GO:0000054:ribosome export from nucleus:The directed movement of a ribosome from the nucleus into the cytoplasm.	0.00056971	-0.782143	0	19	6
GO:0005654:nucleoplasm:That part of the nuclear content other than the chromosomes or the nucleolus.	GO:0000114:G1-specific transcription in mitotic cell cycle:Any process that regulates transcription such that the target genes are transcribed during the G1 phase of the mitotic cell cycle.	0.00056971	0.782143	0	10	5
GO:0005777:peroxisome:"A small, membrane-bounded organelle that uses dioxygen (O2) to oxidize organic molecules; contains some enzymes that produce and others that degrade hydrogen peroxide (H2O2)."	GO:0000027:ribosomal large subunit assembly and maintenance:The aggregation and bonding together of constituent RNAs and proteins to form and maintain the large ribosomal subunit.	0.00056971	-0.782143	0	4	20
GO:0005777:peroxisome:"A small, membrane-bounded organelle that uses dioxygen (O2) to oxidize organic molecules; contains some enzymes that produce and others that degrade hydrogen peroxide (H2O2)."	GO:0000798:nuclear cohesin complex:A protein complex required for cohesion between sister chromatids that remain in the nucleus.	0.00056971	0.782143	0	4	5
GO:0005801:cis-Golgi network:"The network of interconnected tubular and cisternal structures located at the convex side of the Golgi apparatus, which abuts the endoplasmic reticulum."	GO:0005792:microsome:"Any of the small, heterogeneous, artifactual, vesicular particles, 50-150 nm in diameter, that are formed when some eukaryotic cells are homogenized and that sediment on centrifugation at 100000 g."	0.00056971	0.782143	0	3	6
GO:0005832:chaperonin-containing T-complex:A multisubunit ring-shaped complex that mediates protein folding in the cytosol without a cofactor.	GO:0000778:condensed nuclear chromosome kinetochore:A multisubunit complex that is located at the pericentric region of a condensed chromosome in the nucleus and provides an attachment point for the spindle microtubules.	0.00056971	-0.782143	0	6	12
GO:0005843:cytosolic small ribosomal subunit (sensu Eukaryota):"The small subunit of a eukaryotic cytosolic ribosome; has a sedimentation coefficient of 40S. As in, but not restricted to, the eukaryotes (Eukaryota, ncbi_taxonomy_id:2759)."	GO:0005786:"signal recognition particle, endoplasmic reticulum targeting":"A ribonucleoprotein particle of 325 kDa composed of a 7S (300 nucleotide) RNA molecule and a complex of six different polypeptides. This binds both to the N-terminal signal peptide for proteins destined for the endoplasmic reticulum as they emerge from the large ribosomal subunit and also to the ribosome. This binding arre…	0.00056971	0.782143	0	8	4
GO:0005849:mRNA cleavage factor complex:Any macromolecular complex involved in cleavage or polyadenylation of mRNA molecules.	GO:0000127:transcription factor TFIIIC complex:A heterotrimeric transcription factor for eukaryotic RNA polymerase III promoters.	0.00056971	0.782143	0	6	3
GO:0005967:mitochondrial pyruvate dehydrogenase complex:"Complex that carries out the oxidative decarboxylation of pyruvate to form acetyl-CoA in eukaryotes; includes subunits possessing three catalytic activities: pyruvate dehydrogenase (E1), dihydrolipoamide S-acetyltransferase (E2), and dihydrolipoamide dehydrogenase (E3). Usually contains more subunits than its bacterial counterpart; for exam…	GO:0003743:translation initiation factor activity:Functions in the initiation of ribosome-mediated translation of mRNA into a polypeptide.	0.00056971	0.782143	0	3	14
GO:0006096:glycolysis:"The chemical reactions and pathways resulting in the breakdown of a monosaccharide (generally glucose) into pyruvate, with the concomitant production of a small amount of ATP. Pyruvate may be converted to ethanol, lactate, or other small molecules, or fed into the TCA cycle."	GO:0003677:DNA binding:Interacting selectively with DNA (deoxyribonucleic acid).	0.00056971	0.782143	0	3	7
GO:0006099:tricarboxylic acid cycle:"A nearly universal metabolic pathway in which the acetyl group of acetyl coenzyme A is effectively oxidized to two C02 and four pairs of electrons are transferred to coenzymes. The acetyl group combines with oxaloacetate to form citrate, which undergoes successive transformations to isocitrate, 2-oxoglutarate, succinyl-CoA, succinate, fumarate, malate, and oxa…	GO:0004871:signal transducer activity:Mediates the transfer of a signal from the outside to the inside of a cell by means other than the introduction of the signal molecule itself into the cell.	0.00056971	-0.782143	0	5	7
GO:0006099:tricarboxylic acid cycle:"A nearly universal metabolic pathway in which the acetyl group of acetyl coenzyme A is effectively oxidized to two C02 and four pairs of electrons are transferred to coenzymes. The acetyl group combines with oxaloacetate to form citrate, which undergoes successive transformations to isocitrate, 2-oxoglutarate, succinyl-CoA, succinate, fumarate, malate, and oxa…	GO:0005777:peroxisome:"A small, membrane-bounded organelle that uses dioxygen (O2) to oxidize organic molecules; contains some enzymes that produce and others that degrade hydrogen peroxide (H2O2)."	0.00056971	-0.782143	0	5	4
GO:0006511:ubiquitin-dependent protein catabolic process:"The chemical reactions and pathways resulting in the breakdown of a protein or peptide by hydrolysis of its peptide bonds, initiated by the covalent attachment of a ubiquitin moiety, or multiple ubiquitin moieties, to the protein."	GO:0005515:protein binding:Interacting selectively with any protein or protein complex (a complex of two or more proteins that may include other nonprotein molecules).	0.00056971	-0.782143	0.035714	35	52
GO:0006612:protein targeting to membrane:The process of directing proteins towards a membrane using signals contained within the protein.	GO:0006490:oligosaccharide-lipid intermediate assembly:The cellular metabolic process by which an intermediate molecule of dolichol-P-man or dolicol-P-Glc is assembled to be used in N-linked glycosylation.	0.00056971	0.782143	0	4	4
GO:0006617:"SRP-dependent cotranslational protein targeting to membrane, signal sequence recognition":"The process by which SRP binds to the signal peptide in a nascent protein, causing protein elongation to pause, during cotranslational membrane targeting."	GO:0005843:cytosolic small ribosomal subunit (sensu Eukaryota):"The small subunit of a eukaryotic cytosolic ribosome; has a sedimentation coefficient of 40S. As in, but not restricted to, the eukaryotes (Eukaryota, ncbi_taxonomy_id:2759)."	0.00056971	0.782143	0	4	8
GO:0006874:calcium ion homeostasis:"The regulation of the levels, transport, and metabolism of calcium ions within a cell or between a cell and its external environment."	GO:0006144:purine base metabolic process:"The chemical reactions and pathways involving purine bases, one of the two classes of nitrogen-containing ring compounds found in DNA and RNA, which include adenine and guanine."	0.00056971	-0.782143	0	3	3
GO:0006896:Golgi to vacuole transport:The directed movement of substances from the Golgi to the vacuole.	GO:0000027:ribosomal large subunit assembly and maintenance:The aggregation and bonding together of constituent RNAs and proteins to form and maintain the large ribosomal subunit.	0.00056971	-0.782143	0	10	20
GO:0006896:Golgi to vacuole transport:The directed movement of substances from the Golgi to the vacuole.	GO:0006656:phosphatidylcholine biosynthetic process:"The chemical reactions and pathways resulting in the formation of phosphatidylcholines, any of a class of glycerophospholipids in which the phosphatidyl group is esterified to the hydroxyl group of choline."	0.00056971	0.782143	0	10	4
GO:0008541:"proteasome regulatory particle, lid subcomplex (sensu Eukaryota)":"Refers to the subunits of the regulatory particle that forms the peripheral lid, as in, but not restricted to, the eukaryotes (Eukaryota, ncbi_taxonomy_id:2759)."	GO:0000506:glycosylphosphatidylinositol-N-acetylglucosaminyltransferase (GPI-GnT) complex:"An enzyme complex that catalyzes the transfer of GlcNAc from UDP-GlcNAc to an acceptor phosphatidylinositol, the first step in the production of GPI anchors for cell surface proteins. The complex contains PIG-A, PIG-C, PIG-H, PIG-Q, PIG-P, and DPM2 in human, and Eri1p, Gpi1p, Gpi2p, Gpi15p, Gpi19p, and Spt1…	0.00056971	-0.782143	0	8	3
GO:0008541:"proteasome regulatory particle, lid subcomplex (sensu Eukaryota)":"Refers to the subunits of the regulatory particle that forms the peripheral lid, as in, but not restricted to, the eukaryotes (Eukaryota, ncbi_taxonomy_id:2759)."	GO:0008194:UDP-glycosyltransferase activity:Catalysis of the transfer of a glycosyl group from a UDP-sugar to a small hydrophobic molecule.	0.00056971	-0.782143	0	8	3
GO:0016586:RSC complex:"A protein complex similar to, but more abundant than, the Swi/Snf complex. The RSC complex is generally recruited to RNA polymerase III promoters and is specifically recruited to RNA polymerase II promoters by transcriptional activators and repressors; it is also involved in non-homologous end joining."	GO:0008094:DNA-dependent ATPase activity:Catalysis of the reaction: ATP + H2O = ADP + phosphate in the presence of double-stranded DNA; drives another reaction.	0.00056971	0.782143	0.375	3	8
GO:0017056:structural constituent of nuclear pore:The action of a molecule that contributes to the structural integrity of the nuclear pore complex.	GO:0005849:mRNA cleavage factor complex:Any macromolecular complex involved in cleavage or polyadenylation of mRNA molecules.	0.00056971	0.782143	0	3	6
GO:0017102:methionyl glutamyl tRNA synthetase complex:A complex consisting of methionyl- and glutamyl-tRNA synthetases. The tRNA synthetases present in the complex bind to their cognate tRNAs more efficiently than they do as monomers.	GO:0000055:ribosomal large subunit export from nucleus:The directed movement of a ribosomal large subunit from the nucleus into the cytoplasm.	0.00056971	0.782143	0	3	6
GO:0017102:methionyl glutamyl tRNA synthetase complex:A complex consisting of methionyl- and glutamyl-tRNA synthetases. The tRNA synthetases present in the complex bind to their cognate tRNAs more efficiently than they do as monomers.	GO:0008150:biological_process:"Those processes specifically pertinent to the functioning of integrated living units: cells, tissues, organs, and organisms. A process is a collection of molecular events with a defined beginning and end."	0.00056971	-0.782143	0	3	135
GO:0018348:protein amino acid geranylgeranylation:The covalent attachment of a geranylgeranyl moiety to a protein amino acid.	GO:0008094:DNA-dependent ATPase activity:Catalysis of the reaction: ATP + H2O = ADP + phosphate in the presence of double-stranded DNA; drives another reaction.	0.00056971	0.782143	0	4	8
GO:0042134:rRNA primary transcript binding:Interacting selectively with an unprocessed ribosomal RNA transcript.	GO:0030137:COPI-coated vesicle:"A vesicle with a coat formed of the COPI coat complex proteins. COPI-coated vesicles are found associated with Golgi membranes at steady state, are involved in Golgi to endoplasmic reticulum (retrograde) vesicle transport, and possibly also in intra-Golgi transport."	0.00056971	-0.782143	0	3	4
GO:0042138:meiotic DNA double-strand break formation:The cell cycle process whereby double-strand breaks are generated at defined hotspots throughout the genome during meiosis I. This results in the initiation of meiotic recombination.	GO:0005575:cellular_component:"The part of a cell or its extracellular environment in which a gene product is located. A gene product may be located in one or more parts of a cell and its location may be as specific as a particular macromolecular complex, that is, a stable, persistent association of macromolecules that function together."	0.00056971	0.782143	0	4	55
GO:0042493:response to drug:"A change in state or activity of a cell or an organism (in terms of movement, secretion, enzyme production, gene expression, etc.) as a result of a drug stimulus. A drug is a substance used in the diagnosis, treatment or prevention of a disease."	GO:0006464:protein modification process:"The covalent alteration of one or more amino acids occurring in proteins, peptides and nascent polypeptides (co-translational, post-translational modifications). Includes the modification of charged tRNAs that are destined to occur in a protein (pre-translation modification)."	0.00056971	-0.782143	0	32	6
GO:0043044:ATP-dependent chromatin remodeling:"Dynamic structural changes to eukaryotic chromatin that require energy from the hydrolysis of ATP, ranging from local changes necessary for transcriptional regulation to global changes necessary for chromosome segregation, mediated by ATP-dependent chromatin-remodelling factors."	GO:0008094:DNA-dependent ATPase activity:Catalysis of the reaction: ATP + H2O = ADP + phosphate in the presence of double-stranded DNA; drives another reaction.	0.00056971	0.782143	0.375	3	8
GO:0043614:multi-eIF complex:"A multifactor complex composed of multiple translation initiation factors and the initiatior tRNAiMet, which is ready to bind to the small (40S) ribosome to form the 43S preintiation complex. In S. cerevisiae, this complex is composed of eIF1, eIF2, eIF3, and eIF5."	GO:0006090:pyruvate metabolic process:"The chemical reactions and pathways involving pyruvate, 2-oxopropanoate."	0.00056971	0.782143	0	6	3
GO:0043614:multi-eIF complex:"A multifactor complex composed of multiple translation initiation factors and the initiatior tRNAiMet, which is ready to bind to the small (40S) ribosome to form the 43S preintiation complex. In S. cerevisiae, this complex is composed of eIF1, eIF2, eIF3, and eIF5."	GO:0030687:"nucleolar preribosome, large subunit precursor":"A preribosomal complex consisting of 27SA, 27SB, and/or 7S pre-rRNA, 5S rRNA, ribosomal proteins including late-associating large subunit proteins, and associated proteins; a precursor of the eukaryotic cytoplasmic large ribosomal subunit."	0.00056971	0.782143	0	6	3
GO:0045324:late endosome to vacuole transport:"The directed movement of substances from late endosomes to the vacuole. In yeast, after transport to the prevacuolar compartment, endocytic content is delivered to the late endosome and on to the vacuole. This pathway is analogous to endosome to lysosome transport."	GO:0005811:lipid particle:Any particle of coalesced lipids in the cytoplasm of a cell. May include associated proteins.	0.00056971	-0.782143	0	7	3
GO:0051233:spindle midzone:The area in the center of the spindle where the spindle microtubules from opposite poles overlap.	GO:0006401:RNA catabolic process:"The chemical reactions and pathways resulting in the breakdown of RNA, ribonucleic acid, one of the two main type of nucleic acid, consisting of a long, unbranched macromolecule formed from ribonucleotides joined in 3',5'-phosphodiester linkage."	0.00056971	0.782143	0	3	3
GO:0006446:regulation of translational initiation:"Any process that modulates the frequency, rate or extent of translational initiation."	GO:0000027:ribosomal large subunit assembly and maintenance:The aggregation and bonding together of constituent RNAs and proteins to form and maintain the large ribosomal subunit.	0.000555995	0.783036	0	5	20
GO:0006730:one-carbon compound metabolic process:The chemical reactions and pathways involving compounds containing a single carbon atom.	GO:0000407:pre-autophagosomal structure:A punctate structure localized in the vicinity of the vacuole that is required for the formation of autophagosomes.	0.000555995	-0.783036	0	6	3
GO:0007047:cell wall organization and biogenesis:"A process that is carried out at the cellular level which results in the formation, arrangement of constituent parts, or disassembly of the cell wall, the rigid or semi-rigid envelope lying outside the cell membrane of plant, fungal and most prokaryotic cells, maintaining their shape and protecting them from osmotic lysis."	GO:0005097:Rab GTPase activator activity:Increases the rate of GTP hydrolysis by a GTPase of the Rab family.	0.000555995	-0.783036	0	17	4
GO:0004871:signal transducer activity:Mediates the transfer of a signal from the outside to the inside of a cell by means other than the introduction of the signal molecule itself into the cell.	GO:0001403:invasive growth (sensu Saccharomyces):"A growth pattern exhibited by haploid cells under certain growth conditions, in which cells retain the typical axial budding pattern of haploids, but become elongated and fail to separate after division; during growth on a solid substrate, this results in penetration of cells into the agar medium. As in, but not restricted to, the taxon Saccharomy…	0.000516455	0.785714	0.133333	7	10
GO:0006099:tricarboxylic acid cycle:"A nearly universal metabolic pathway in which the acetyl group of acetyl coenzyme A is effectively oxidized to two C02 and four pairs of electrons are transferred to coenzymes. The acetyl group combines with oxaloacetate to form citrate, which undergoes successive transformations to isocitrate, 2-oxoglutarate, succinyl-CoA, succinate, fumarate, malate, and oxa…	GO:0000723:telomere maintenance:The maintenance of proper telomeric length and structure by processes that affect and monitor the activity of telomeric proteins and the length of telomeric DNA. These processes includes those that shorten and lengthen the telomeric DNA sequences.	0.000516455	-0.785714	0	5	61
GO:0006355:"regulation of transcription, DNA-dependent":"Any process that modulates the frequency, rate or extent of DNA-dependent transcription."	GO:0000502:proteasome complex (sensu Eukaryota):"A large multisubunit complex which catalyzes protein degradation. This complex consists of the barrel shaped proteasome core complex and the regulatory particle that caps the proteasome core complex. As in, but not restricted to, the eukaryotes (Eukaryota, ncbi_taxonomy_id:2759)."	0.000516455	-0.785714	0	6	4
GO:0006406:mRNA export from nucleus:The directed movement of mRNA from the nucleus to the cytoplasm.	GO:0005665:"DNA-directed RNA polymerase II, core complex":"RNA polymerase II, one of three nuclear DNA-directed RNA polymerases found in all eukaryotes, is a multisubunit complex; typically it produces mRNAs, snoRNAs, and some of the snRNAs. Two large subunits comprise the most conserved portion including the catalytic site and share similarity with other eukaryotic and bacterial multisubunit RNA…	0.000516455	0.785714	0.047619	17	5
GO:0006410:"transcription, RNA-dependent":The synthesis of DNA on a template of RNA.	GO:0006284:base-excision repair:"In base excision repair, an altered base is removed by a DNA glycosylase enzyme, followed by excision of the resulting sugar phosphate. The small gap left in the DNA helix is filled in by the sequential action of DNA polymerase and DNA ligase."	0.000516455	0.785714	0.4	3	4
GO:0006501:C-terminal protein lipidation:The covalent or non-covalent attachment of a lipid moiety to the carboxy terminus of a protein.	GO:0005774:vacuolar membrane:The lipid bilayer surrounding the vacuole and separating its contents from the cytoplasm of the cell.	0.000516455	0.785714	0	4	6
GO:0006506:GPI anchor biosynthetic process:"The chemical reactions and pathways resulting in the formation of a glycosylphosphatidylinositol (GPI) anchor that attaches some membrane proteins to the lipid bilayer of the cell membrane. The phosphatidylinositol moiety is linked via the C-6 hydroxyl residue of inositol to a carbohydrate chain which is itself linked to the protein via an ethanolamine …	GO:0005525:GTP binding:"Interacting selectively with GTP, guanosine triphosphate."	0.000516455	-0.785714	0	9	6
GO:0006508:proteolysis:The hydrolysis of a peptide bond or bonds within a protein.	GO:0006470:protein amino acid dephosphorylation:The process of removing one or more phosphoric residues from a protein.	0.000516455	0.785714	0	10	9
GO:0006515:misfolded or incompletely synthesized protein catabolic process:The chemical reactions and pathways resulting in the breakdown of misfolded or attenuated proteins.	GO:0000045:autophagic vacuole formation:"The formation of a double membrane-bound structure, the autophagosome, that occurs when a specialized membrane sac, called the isolation membrane, starts to enclose a portion of the cytoplasm."	0.000516455	0.785714	0	3	3
GO:0006656:phosphatidylcholine biosynthetic process:"The chemical reactions and pathways resulting in the formation of phosphatidylcholines, any of a class of glycerophospholipids in which the phosphatidyl group is esterified to the hydroxyl group of choline."	GO:0006261:DNA-dependent DNA replication:"The process whereby new strands of DNA are synthesized, using parental DNA as a template for the DNA-dependent DNA polymerases that synthesize the new strands."	0.000516455	0.785714	0	4	8
GO:0006730:one-carbon compound metabolic process:The chemical reactions and pathways involving compounds containing a single carbon atom.	GO:0006099:tricarboxylic acid cycle:"A nearly universal metabolic pathway in which the acetyl group of acetyl coenzyme A is effectively oxidized to two C02 and four pairs of electrons are transferred to coenzymes. The acetyl group combines with oxaloacetate to form citrate, which undergoes successive transformations to isocitrate, 2-oxoglutarate, succinyl-CoA, succinate, fumarate, malate, and oxa…	0.000516455	0.785714	0	6	5
GO:0006904:vesicle docking during exocytosis:"The initial attachment of a vesicle membrane to a target membrane, mediated by proteins protruding from the membrane of the vesicle and the target membrane, during exocytosis."	GO:0000136:"alpha-1,6-mannosyltransferase complex":"A large, multiprotein complex with alpha-1,6 mannosyltransferase activity, located in the cis Golgi membrane; adds mannan to N-linked glycans on proteins."	0.000516455	-0.785714	0	4	3
GO:0007089:traversing start control point of mitotic cell cycle:"Passage through a cell cycle control point late in G1 phase of the mitotic cell cycle just before entry into S phase; in most organisms studied, including budding yeast and animal cells, passage through start normally commits the cell to progressing through the entire cell cycle."	GO:0005744:mitochondrial inner membrane presequence translocase complex:The protein transport machinery of the mitochondrial inner membrane that contains three essential Tim proteins: Tim17 and Tim23 are thought to build a preprotein translocation channel while Tim44 interacts transiently with the matrix heat-shock protein Hsp70 to form an ATP-driven import motor.	0.000516455	0.785714	0	3	3
GO:0008047:enzyme activator activity:Increases the activity of an enzyme.	GO:0005085:guanyl-nucleotide exchange factor activity:"Stimulates the exchange of guanyl nucleotides by a GTPase. Under normal cellular physiological conditions, the concentration of GTP is higher than that of GDP, favoring the replacement of GDP by GTP in association with the GTPase."	0.000516455	-0.785714	0	5	4
GO:0015986:ATP synthesis coupled proton transport:The transport of protons across a membrane to generate an electrochemical gradient (proton-motive force) that powers ATP synthesis.	GO:0015071:protein phosphatase type 2C activity:Catalysis of the reaction: a phosphoprotein + H2O = a protein + phosphate.	0.000516455	-0.785714	0	5	3
GO:0016571:histone methylation:The modification of histones by addition of methyl groups.	GO:0003743:translation initiation factor activity:Functions in the initiation of ribosome-mediated translation of mRNA into a polypeptide.	0.000516455	-0.785714	0	8	14
GO:0016586:RSC complex:"A protein complex similar to, but more abundant than, the Swi/Snf complex. The RSC complex is generally recruited to RNA polymerase III promoters and is specifically recruited to RNA polymerase II promoters by transcriptional activators and repressors; it is also involved in non-homologous end joining."	GO:0006368:RNA elongation from RNA polymerase II promoter:The extension of an RNA molecule after transcription initiation at an RNA polymerase II-specific promoter by the addition of ribonucleotides catalyzed by RNA polymerase II.	0.000516455	0.785714	0.2	3	15
GO:0019774:"proteasome core complex, beta-subunit complex (sensu Eukaryota)":"Refers to the subunits that constitute the inner rings of the proteasome core complex, as in, but not restricted to, the eukaryotes (Eukaryota, ncbi_taxonomy_id:2759)."	GO:0004175:endopeptidase activity:"Catalysis of the hydrolysis of nonterminal peptide linkages in oligopeptides or polypeptides, and comprising any enzyme of sub-subclasses EC:3.4.21-99. They are classfied according to the presence of essential catalytic residues or ions at their active sites."	0.000516455	0.785714	0.26087	6	23
GO:0019878:lysine biosynthetic process via aminoadipic acid:The chemical reactions and pathways resulting in the formation of lysine by the aminoadipic pathway.	GO:0007029:endoplasmic reticulum organization and biogenesis:"A process that is carried out at the cellular level which results in the formation, arrangement of constituent parts, or disassembly of the endoplasmic reticulum."	0.000516455	-0.785714	0	3	3
GO:0030150:protein import into mitochondrial matrix:The import of proteins across the outer and inner mitochondrial membranes into the matrix. Unfolded proteins enter the mitochondrial matrix with a chaperone protein; the information required to target the precursor protein from the cytosol to the mitochondrial matrix is contained within its N-terminal matrix-targeting sequence. Translocation of …	GO:0006511:ubiquitin-dependent protein catabolic process:"The chemical reactions and pathways resulting in the breakdown of a protein or peptide by hydrolysis of its peptide bonds, initiated by the covalent attachment of a ubiquitin moiety, or multiple ubiquitin moieties, to the protein."	0.000516455	0.785714	0	11	35
GO:0030150:protein import into mitochondrial matrix:The import of proteins across the outer and inner mitochondrial membranes into the matrix. Unfolded proteins enter the mitochondrial matrix with a chaperone protein; the information required to target the precursor protein from the cytosol to the mitochondrial matrix is contained within its N-terminal matrix-targeting sequence. Translocation of …	GO:0008150:biological_process:"Those processes specifically pertinent to the functioning of integrated living units: cells, tissues, organs, and organisms. A process is a collection of molecular events with a defined beginning and end."	0.000516455	-0.785714	0	11	135
GO:0030846:"transcription termination from Pol II promoter, RNA polymerase(A) coupled":The process by which transcription of polyadenylated RNA polymerase II transcripts is terminated; cleavage and polyadenylylation of the mRNA 3' end is coupled to transcription termination.	GO:0005849:mRNA cleavage factor complex:Any macromolecular complex involved in cleavage or polyadenylation of mRNA molecules.	0.000516455	0.785714	0.1	5	6
GO:0031011:INO80 complex:A multisubunit protein complex that contains the Ino80p ATPase; exhibits chromatin remodeling activity and 3' to 5' DNA helicase activity.	GO:0006369:transcription termination from RNA polymerase II promoter:Any process by which transcription by RNA polymerase II is terminated.	0.000516455	0.785714	0	4	5
GO:0042162:telomeric DNA binding:"Interacting selectively with telomere-associated DNA, usually characterized by highly repetitive sequences."	GO:0006890:"retrograde vesicle-mediated transport, Golgi to ER":"The directed movement of substances from the Golgi back to the endoplasmic reticulum, mediated by COP I vesicles."	0.000516455	0.785714	0	3	9
GO:0042162:telomeric DNA binding:"Interacting selectively with telomere-associated DNA, usually characterized by highly repetitive sequences."	GO:0007031:peroxisome organization and biogenesis:"A process that is carried out at the cellular level which results in the formation, arrangement of constituent parts, or disassembly of a peroxisome."	0.000516455	0.785714	0	3	6
GO:0042493:response to drug:"A change in state or activity of a cell or an organism (in terms of movement, secretion, enzyme production, gene expression, etc.) as a result of a drug stimulus. A drug is a substance used in the diagnosis, treatment or prevention of a disease."	GO:0004175:endopeptidase activity:"Catalysis of the hydrolysis of nonterminal peptide linkages in oligopeptides or polypeptides, and comprising any enzyme of sub-subclasses EC:3.4.21-99. They are classfied according to the presence of essential catalytic residues or ions at their active sites."	0.000516455	0.785714	0	32	23
GO:0042645:mitochondrial nucleoid:The region of a mitochondrion to which the DNA is confined.	GO:0004222:metalloendopeptidase activity:Catalysis of the hydrolysis of nonterminal peptide linkages in oligopeptides or polypeptides. Enzymes of this class contain a chelated metal ion essential to their catalytic activity at their active sites.	0.000516455	-0.785714	0	10	6
GO:0043044:ATP-dependent chromatin remodeling:"Dynamic structural changes to eukaryotic chromatin that require energy from the hydrolysis of ATP, ranging from local changes necessary for transcriptional regulation to global changes necessary for chromosome segregation, mediated by ATP-dependent chromatin-remodelling factors."	GO:0006368:RNA elongation from RNA polymerase II promoter:The extension of an RNA molecule after transcription initiation at an RNA polymerase II-specific promoter by the addition of ribonucleotides catalyzed by RNA polymerase II.	0.000516455	0.785714	0.2	3	15
GO:0043141:ATP-dependent 5' to 3' DNA helicase activity:Catalysis of the reaction: ATP + H2O = ADP + phosphate; drives the unwinding of the DNA helix in the direction 5' to 3'.	GO:0000045:autophagic vacuole formation:"The formation of a double membrane-bound structure, the autophagosome, that occurs when a specialized membrane sac, called the isolation membrane, starts to enclose a portion of the cytoplasm."	0.000516455	0.785714	0	4	3
GO:0043141:ATP-dependent 5' to 3' DNA helicase activity:Catalysis of the reaction: ATP + H2O = ADP + phosphate; drives the unwinding of the DNA helix in the direction 5' to 3'.	GO:0006490:oligosaccharide-lipid intermediate assembly:The cellular metabolic process by which an intermediate molecule of dolichol-P-man or dolicol-P-Glc is assembled to be used in N-linked glycosylation.	0.000516455	0.785714	0	4	4
GO:0043141:ATP-dependent 5' to 3' DNA helicase activity:Catalysis of the reaction: ATP + H2O = ADP + phosphate; drives the unwinding of the DNA helix in the direction 5' to 3'.	GO:0015986:ATP synthesis coupled proton transport:The transport of protons across a membrane to generate an electrochemical gradient (proton-motive force) that powers ATP synthesis.	0.000516455	-0.785714	0	4	5
GO:0045047:protein targeting to ER:"The process of directing proteins towards the endoplasmic reticulum (ER) using signals contained within the protein. One common mechanism uses a 16- to 30-residue signal sequence, typically located at the N-terminus of the protein and containing positively charged amino acids followed by a continuous stretch of hydrophobic residues, which directs the ribosome t…	GO:0006096:glycolysis:"The chemical reactions and pathways resulting in the breakdown of a monosaccharide (generally glucose) into pyruvate, with the concomitant production of a small amount of ATP. Pyruvate may be converted to ethanol, lactate, or other small molecules, or fed into the TCA cycle."	0.000516455	0.785714	0	10	3
GO:0045047:protein targeting to ER:"The process of directing proteins towards the endoplasmic reticulum (ER) using signals contained within the protein. One common mechanism uses a 16- to 30-residue signal sequence, typically located at the N-terminus of the protein and containing positively charged amino acids followed by a continuous stretch of hydrophobic residues, which directs the ribosome t…	GO:0006526:arginine biosynthetic process:"The chemical reactions and pathways resulting in the formation of arginine, 2-amino-5-guanidinopentanoic acid, a chiral alpha-amino acid found in peptide linkage in proteins."	0.000516455	-0.785714	0	10	4
GO:0045047:protein targeting to ER:"The process of directing proteins towards the endoplasmic reticulum (ER) using signals contained within the protein. One common mechanism uses a 16- to 30-residue signal sequence, typically located at the N-terminus of the protein and containing positively charged amino acids followed by a continuous stretch of hydrophobic residues, which directs the ribosome t…	GO:0006592:ornithine biosynthetic process:"The chemical reactions and pathways resulting in the formation of ornithine, an amino acid only rarely found in proteins, but which is important in living organisms as an intermediate in the reactions of the urea cycle and in arginine biosynthesis."	0.000516455	-0.785714	0	10	4
GO:0046933:"hydrogen ion transporting ATP synthase activity, rotational mechanism":"Catalysis of the reaction: ADP + phosphate = ATP + H2O, coupled with transport of H+ down a concentration gradient, by a rotational mechanism."	GO:0015071:protein phosphatase type 2C activity:Catalysis of the reaction: a phosphoprotein + H2O = a protein + phosphate.	0.000516455	-0.785714	0	5	3
GO:0046933:"hydrogen ion transporting ATP synthase activity, rotational mechanism":"Catalysis of the reaction: ADP + phosphate = ATP + H2O, coupled with transport of H+ down a concentration gradient, by a rotational mechanism."	GO:0043141:ATP-dependent 5' to 3' DNA helicase activity:Catalysis of the reaction: ATP + H2O = ADP + phosphate; drives the unwinding of the DNA helix in the direction 5' to 3'.	0.000516455	-0.785714	0	5	4
GO:0048017:inositol lipid-mediated signaling:A series of molecular signals in which a cell uses an inositol lipid to convert an extracellular signal into a response.	GO:0005788:endoplasmic reticulum lumen:The volume enclosed by the membranes of the endoplasmic reticulum.	0.000516455	0.785714	0	3	4
GO:0051082:unfolded protein binding:Interacting selectively with an unfolded protein.	GO:0004004:ATP-dependent RNA helicase activity:"Catalysis of the reaction: ATP + H2O = ADP + phosphate, driving the unwinding of an RNA helix."	0.000516455	0.785714	0	23	12
GO:0051082:unfolded protein binding:Interacting selectively with an unfolded protein.	GO:0006511:ubiquitin-dependent protein catabolic process:"The chemical reactions and pathways resulting in the breakdown of a protein or peptide by hydrolysis of its peptide bonds, initiated by the covalent attachment of a ubiquitin moiety, or multiple ubiquitin moieties, to the protein."	0.000516455	0.785714	0	23	35
GO:0006164:purine nucleotide biosynthetic process:"The chemical reactions and pathways resulting in the formation of a purine nucleotide, a compound consisting of nucleoside (a purine base linked to a deoxyribose or ribose sugar) esterified with a phosphate moiety at either the 3' or 5'-hydroxyl group of its glycose moiety."	GO:0003690:double-stranded DNA binding:Interacting selectively with double-stranded DNA.	0.000503796	-0.786607	0	8	4
GO:0035064:methylated histone residue binding:Interacting selectively with a methylated residue on a histone protein. Histones are any of a group of water-soluble proteins found in association with the DNA of plant and animal chromosomes.	GO:0000750:pheromone-dependent signal transduction during conjugation with cellular fusion:"A signal transduction process resulting in the relay, amplification or dampening of a signal generated in response to pheromone exposure in organisms that undergo conjugation with cellular fusion."	0.000503796	0.786607	0	3	5
GO:0042254:ribosome biogenesis and assembly:"The process of the formation of the constituents of the ribosome subunits, their assembly, and their transport to the sites of protein synthesis."	GO:0000209:protein polyubiquitination:"Addition of multiple ubiquitin moieties to a protein, forming a ubiquitin chain."	0.000503796	0.786607	0	116	5
GO:0004406:H3/H4 histone acetyltransferase activity:"Catalysis of the addition of an acetyl group to a histone, specific for histones H3 and H4."	GO:0004004:ATP-dependent RNA helicase activity:"Catalysis of the reaction: ATP + H2O = ADP + phosphate, driving the unwinding of an RNA helix."	0.000479236	-0.788393	0	3	12
GO:0000710:meiotic mismatch repair:"A system for the identification and correction of base-base mismatches, small insertion-deletion loops, and regions of heterology that are present in duplex DNA formed with strands from two recombining molecules. Correction of the mismatch can result in non-Mendelian segregation of alleles following meiosis."	GO:0000502:proteasome complex (sensu Eukaryota):"A large multisubunit complex which catalyzes protein degradation. This complex consists of the barrel shaped proteasome core complex and the regulatory particle that caps the proteasome core complex. As in, but not restricted to, the eukaryotes (Eukaryota, ncbi_taxonomy_id:2759)."	0.000467327	-0.789286	0	5	4
GO:0004004:ATP-dependent RNA helicase activity:"Catalysis of the reaction: ATP + H2O = ADP + phosphate, driving the unwinding of an RNA helix."	GO:0000811:GINS complex:A multisubunit complex that associates with replication origins and is required for the initiation of DNA replication.	0.000467327	-0.789286	0	12	3
GO:0005624:membrane fraction:"That fraction of cells, prepared by disruptive biochemical methods, that includes the plasma and other membranes."	GO:0005485:v-SNARE activity:*	0.000467327	-0.789286	0	6	4
GO:0005762:mitochondrial large ribosomal subunit:The larger of the two subunits of a mitochondrial ribosome. Two sites on the ribosomal large subunit are involved in translation: the aminoacyl site (A site) and peptidyl site (P site).	GO:0005680:anaphase-promoting complex:"A ubiquitin ligase complex that degrades mitotic cyclins and anaphase inhibitory protein, thereby triggering sister chromatid separation and exit from mitosis. Substrate recognition by APC occurs through degradation signals, the most common of which is termed the Dbox degradation motif, originally discovered in cyclin B."	0.000467327	-0.789286	0	21	5
GO:0005933:cellular bud:"A protuberance from a cell of an organism that reproduces by budding, which will grow larger and become a separate daughter cell after nuclear division, cytokinesis, and cell wall formation (when appropriate). The daughter cell may completely separate from the mother cell, or the mother and daughter cells may remain associated."	GO:0000131:incipient cellular bud site:The portion of the budding yeast plasma membrane where a daughter cell will emerge. The yeast marks this spot with bud-site selection proteins before bud emergence occurs. Actin is polarized to this spot just prior to and during bud emergence.	0.000467327	0.789286	0.272727	5	9
GO:0006090:pyruvate metabolic process:"The chemical reactions and pathways involving pyruvate, 2-oxopropanoate."	GO:0000118:histone deacetylase complex:Complex that possesses histone deacetylase activity.	0.000467327	-0.789286	0	3	4
GO:0006096:glycolysis:"The chemical reactions and pathways resulting in the breakdown of a monosaccharide (generally glucose) into pyruvate, with the concomitant production of a small amount of ATP. Pyruvate may be converted to ethanol, lactate, or other small molecules, or fed into the TCA cycle."	GO:0000002:mitochondrial genome maintenance:The maintenance of the structure and integrity of the mitochondrial genome.	0.000467327	0.789286	0	3	14
GO:0006099:tricarboxylic acid cycle:"A nearly universal metabolic pathway in which the acetyl group of acetyl coenzyme A is effectively oxidized to two C02 and four pairs of electrons are transferred to coenzymes. The acetyl group combines with oxaloacetate to form citrate, which undergoes successive transformations to isocitrate, 2-oxoglutarate, succinyl-CoA, succinate, fumarate, malate, and oxa…	GO:0006090:pyruvate metabolic process:"The chemical reactions and pathways involving pyruvate, 2-oxopropanoate."	0.000467327	0.789286	0	5	3
GO:0006333:chromatin assembly or disassembly:The formation or destruction of chromatin structures.	GO:0000054:ribosome export from nucleus:The directed movement of a ribosome from the nucleus into the cytoplasm.	0.000467327	0.789286	0	5	6
GO:0006365:35S primary transcript processing:*	GO:0006348:chromatin silencing at telomere:Repression of transcription of telomeric DNA by the formation of heterochromatin.	0.000467327	-0.789286	0	50	11
GO:0006408:snRNA export from nucleus:The directed movement of snRNA from the nucleus to the cytoplasm.	GO:0006310:DNA recombination:"The processes by which a new genotype is formed by reassortment of genes resulting in gene combinations different from those that were present in the parents. In eukaryotes genetic recombination can occur by chromosome assortment, intrachromosomal recombination, or nonreciprocal interchromosomal recombination. Intrachromosomal recombination occurs by crossing over. I…	0.000467327	0.789286	0	6	6
GO:0006488:dolichol-linked oligosaccharide biosynthetic process:"The chemical reactions and pathways resulting in the formation of dolichol-linked oligosaccharide, usually by a stepwise addition of glycosyl chains to endoplasmic reticulum membrane-bound dolichol-P."	GO:0005669:transcription factor TFIID complex:"A complex composed of TATA binding protein (TBP) and TBP associated factors (TAFs); the total mass is typically about 800 kDa. Most of the TAFs are conserved across species. In TATA-containing promoters for RNA polymerase II (Pol II), TFIID is believed to recognize at least two distinct elements, the TATA element and a downstream promoter element. TF…	0.000467327	0.789286	0	4	6
GO:0006607:NLS-bearing substrate import into nucleus:"The directed movement of a protein bearing a nuclear localization signal (NLS) from the cytoplasm into the nucleus, across the nuclear membrane."	GO:0006310:DNA recombination:"The processes by which a new genotype is formed by reassortment of genes resulting in gene combinations different from those that were present in the parents. In eukaryotes genetic recombination can occur by chromosome assortment, intrachromosomal recombination, or nonreciprocal interchromosomal recombination. Intrachromosomal recombination occurs by crossing over. I…	0.000467327	0.789286	0	6	6
GO:0006608:snRNP protein import into nucleus:"The directed movement of a small nuclear ribonucleoprotein from the cytoplasm into the nucleus, across the nuclear membrane."	GO:0006310:DNA recombination:"The processes by which a new genotype is formed by reassortment of genes resulting in gene combinations different from those that were present in the parents. In eukaryotes genetic recombination can occur by chromosome assortment, intrachromosomal recombination, or nonreciprocal interchromosomal recombination. Intrachromosomal recombination occurs by crossing over. I…	0.000467327	0.789286	0	6	6
GO:0006610:ribosomal protein import into nucleus:"The directed movement of a ribosomal protein from the cytoplasm into the nucleus, across the nuclear membrane."	GO:0006310:DNA recombination:"The processes by which a new genotype is formed by reassortment of genes resulting in gene combinations different from those that were present in the parents. In eukaryotes genetic recombination can occur by chromosome assortment, intrachromosomal recombination, or nonreciprocal interchromosomal recombination. Intrachromosomal recombination occurs by crossing over. I…	0.000467327	0.789286	0	6	6
GO:0007089:traversing start control point of mitotic cell cycle:"Passage through a cell cycle control point late in G1 phase of the mitotic cell cycle just before entry into S phase; in most organisms studied, including budding yeast and animal cells, passage through start normally commits the cell to progressing through the entire cell cycle."	GO:0000001:mitochondrion inheritance:"The distribution of mitochondria, including the mitochondrial genome, into daughter cells after mitosis or meiosis, mediated by interactions between mitochondria and the cytoskeleton."	0.000467327	0.789286	0	3	12
GO:0007091:mitotic metaphase/anaphase transition:"The cell cycle process whereby a cell progresses from metaphase to anaphase during mitosis, triggered by the destruction of mitotic cyclins."	GO:0005762:mitochondrial large ribosomal subunit:The larger of the two subunits of a mitochondrial ribosome. Two sites on the ribosomal large subunit are involved in translation: the aminoacyl site (A site) and peptidyl site (P site).	0.000467327	-0.789286	0	5	21
GO:0007119:budding cell isotropic bud growth:"Unlocalized bud growth such that the entire surface of the bud expands evenly, in a cell that reproduces by budding."	GO:0003674:molecular_function:"Elemental activities, such as catalysis or binding, describing the actions of a gene product at the molecular level. A given gene product may exhibit one or more molecular functions."	0.000467327	0.789286	0	3	311
GO:0008565:protein transporter activity:"Enables the directed movement of proteins into, out of, within or between cells."	GO:0006464:protein modification process:"The covalent alteration of one or more amino acids occurring in proteins, peptides and nascent polypeptides (co-translational, post-translational modifications). Includes the modification of charged tRNAs that are destined to occur in a protein (pre-translation modification)."	0.000467327	-0.789286	0	14	6
GO:0009082:branched chain family amino acid biosynthetic process:"The chemical reactions and pathways resulting in the formation of amino acids containing a branched carbon skeleton, comprising isoleucine, leucine and valine."	GO:0005750:mitochondrial respiratory chain complex III:"A part of the respiratory chain located in the mitochondrion, containing about 10 polypeptide subunits including four redox centers: cytochrome b/b6, cytochrome c1 and an 2Fe-2S cluster. Catalyzes the oxidation of ubiquinol by oxidized cytochrome c1."	0.000467327	0.789286	0	5	3
GO:0009082:branched chain family amino acid biosynthetic process:"The chemical reactions and pathways resulting in the formation of amino acids containing a branched carbon skeleton, comprising isoleucine, leucine and valine."	GO:0006122:"mitochondrial electron transport, ubiquinol to cytochrome c":"The transfer of electrons from ubiquinol to cytochrome c that occurs during oxidative phosphorylation, mediated by the multisubunit enzyme known as complex III."	0.000467327	0.789286	0	5	3
GO:0009082:branched chain family amino acid biosynthetic process:"The chemical reactions and pathways resulting in the formation of amino acids containing a branched carbon skeleton, comprising isoleucine, leucine and valine."	GO:0008121:ubiquinol-cytochrome-c reductase activity:Catalysis of the reaction: CoQH2 + 2 ferricytochrome c = CoQ + 2 ferrocytochrome c.	0.000467327	0.789286	0	5	3
GO:0015986:ATP synthesis coupled proton transport:The transport of protons across a membrane to generate an electrochemical gradient (proton-motive force) that powers ATP synthesis.	GO:0003735:structural constituent of ribosome:The action of a molecule that contributes to the structural integrity of the ribosome.	0.000467327	0.789286	0	5	41
GO:0015986:ATP synthesis coupled proton transport:The transport of protons across a membrane to generate an electrochemical gradient (proton-motive force) that powers ATP synthesis.	GO:0006378:mRNA polyadenylation:The enzymatic addition of a sequence of 40-200 adenylyl residues at the 3' end of a eukaryotic mRNA primary transcript.	0.000467327	-0.789286	0	5	12
GO:0016571:histone methylation:The modification of histones by addition of methyl groups.	GO:0005750:mitochondrial respiratory chain complex III:"A part of the respiratory chain located in the mitochondrion, containing about 10 polypeptide subunits including four redox centers: cytochrome b/b6, cytochrome c1 and an 2Fe-2S cluster. Catalyzes the oxidation of ubiquinol by oxidized cytochrome c1."	0.000467327	-0.789286	0	8	3
GO:0016571:histone methylation:The modification of histones by addition of methyl groups.	GO:0006122:"mitochondrial electron transport, ubiquinol to cytochrome c":"The transfer of electrons from ubiquinol to cytochrome c that occurs during oxidative phosphorylation, mediated by the multisubunit enzyme known as complex III."	0.000467327	-0.789286	0	8	3
GO:0016571:histone methylation:The modification of histones by addition of methyl groups.	GO:0008121:ubiquinol-cytochrome-c reductase activity:Catalysis of the reaction: CoQH2 + 2 ferricytochrome c = CoQ + 2 ferrocytochrome c.	0.000467327	-0.789286	0	8	3
GO:0017056:structural constituent of nuclear pore:The action of a molecule that contributes to the structural integrity of the nuclear pore complex.	GO:0005671:Ada2/Gcn5/Ada3 transcription activator complex:"A multiprotein complex that possesses histone acetyltransferase and is involved in regulation of transcription. The budding yeast complex includes Gcn5p, two proteins of the Ada family, and two TBP-associate proteins (TAFs); analogous complexes in other species have analogous compositions, and usually contain homologs of the yeast protein…	0.000467327	0.789286	0	3	3
GO:0019773:"proteasome core complex, alpha-subunit complex (sensu Eukaryota)":"Refers to the subunits that constitute the outer rings of the proteasome core complex, as in, but not restricted to, the eukaryotes (Eukaryota, ncbi_taxonomy_id:2759)."	GO:0006950:response to stress:"A change in state or activity of a cell or an organism (in terms of movement, secretion, enzyme production, gene expression, etc.) as a result of a stimulus indicating the organism is under stress. The stress is usually, but not necessarily, exogenous (e.g. temperature, humidity, ionizing radiation)."	0.000467327	0.789286	0.058824	7	11
GO:0019898:extrinsic to membrane:"Loosely bound to one surface of a membrane, but not integrated into the hydrophobic region."	GO:0000753:cellular morphogenesis during conjugation with cellular fusion:The change in form (cell shape and size) that occurs during sexual reproduction in order to facilitate direct contact between the compatible mating types in organisms that undergo conjugation cellular fusion.	0.000467327	0.789286	0.083333	10	3
GO:0030150:protein import into mitochondrial matrix:The import of proteins across the outer and inner mitochondrial membranes into the matrix. Unfolded proteins enter the mitochondrial matrix with a chaperone protein; the information required to target the precursor protein from the cytosol to the mitochondrial matrix is contained within its N-terminal matrix-targeting sequence. Translocation of …	GO:0006413:translational initiation:"The process preceding formation of the peptide bond between the first two amino acids of a protein. This includes the formation of a complex of the ribosome, mRNA, and an initiation complex that contains the first aminoacyl-tRNA."	0.000467327	0.789286	0	11	14
GO:0030674:"protein binding, bridging":"Interacting selectively with two or more protein molecules, or a protein and another macromolecule or complex, simultaneously, thereby physically linking the bound proteins or complexes to each other."	GO:0006891:intra-Golgi vesicle-mediated transport:"The directed movement of substances within the Golgi, mediated by small transport vesicles. These either fuse with the cis-Golgi or with each other to form the membrane stacks known as the cis-Golgi reticulum (network)."	0.000467327	-0.789286	0	9	6
GO:0031145:anaphase-promoting complex-dependent proteasomal ubiquitin-dependent protein catabolic process:"The chemical reactions and pathways resulting in the breakdown of a protein or peptide by hydrolysis of its peptide bonds, initiated by the covalent attachment of ubiquitin, with ubiquitin-protein ligation catalyzed by the anaphase-promoting complex, and mediated by the proteasome."	GO:0016567:protein ubiquitination:The process by which one or more ubiquitin moieties are added to a protein.	0.000467327	0.789286	0.428571	3	7
GO:0042645:mitochondrial nucleoid:The region of a mitochondrion to which the DNA is confined.	GO:0006378:mRNA polyadenylation:The enzymatic addition of a sequence of 40-200 adenylyl residues at the 3' end of a eukaryotic mRNA primary transcript.	0.000467327	-0.789286	0	10	12
GO:0043332:mating projection tip:The apex of the mating projection in unicellular fungi exposed to mating pheromone; site of polarized growth.	GO:0016887:ATPase activity:Catalysis of the reaction: ATP + H2O = ADP + phosphate. May or may not be coupled to another reaction.	0.000467327	-0.789286	0	7	25
GO:0045449:regulation of transcription:"Any process that modulates the frequency, rate or extent of the synthesis of either RNA on a template of DNA or DNA on a template of RNA."	GO:0030847:"transcription termination from Pol II promoter, RNA polymerase(A)-independent":The process by which transcription of nonpolyadenylated RNA polymerase II transcripts is terminated; coupled to the maturation of the RNA 3'-end.	0.000467327	-0.789286	0	4	4
GO:0045944:positive regulation of transcription from RNA polymerase II promoter:"Any process that activates or increases the frequency, rate or extent of transcription from the RNA polymerase II promoter."	GO:0006873:cell ion homeostasis:"The regulation of the levels, transport, and metabolism of ions within a cell or between a cell and its external environment."	0.000467327	0.789286	0	8	5
GO:0046933:"hydrogen ion transporting ATP synthase activity, rotational mechanism":"Catalysis of the reaction: ADP + phosphate = ATP + H2O, coupled with transport of H+ down a concentration gradient, by a rotational mechanism."	GO:0003735:structural constituent of ribosome:The action of a molecule that contributes to the structural integrity of the ribosome.	0.000467327	0.789286	0	5	41
GO:0046933:"hydrogen ion transporting ATP synthase activity, rotational mechanism":"Catalysis of the reaction: ADP + phosphate = ATP + H2O, coupled with transport of H+ down a concentration gradient, by a rotational mechanism."	GO:0006378:mRNA polyadenylation:The enzymatic addition of a sequence of 40-200 adenylyl residues at the 3' end of a eukaryotic mRNA primary transcript.	0.000467327	-0.789286	0	5	12
GO:0005486:t-SNARE activity:*	GO:0000715:"nucleotide-excision repair, DNA damage recognition":"The identification of lesions in DNA, such as pyrimidine-dimers, intrastrand cross-links, and bulky adducts. The wide range of substrate specificity suggests the repair complex recognizes distortions in the DNA helix."	0.00045566	-0.790179	0	3	3
GO:0019878:lysine biosynthetic process via aminoadipic acid:The chemical reactions and pathways resulting in the formation of lysine by the aminoadipic pathway.	GO:0004406:H3/H4 histone acetyltransferase activity:"Catalysis of the addition of an acetyl group to a histone, specific for histones H3 and H4."	0.000433039	-0.791964	0	3	3
GO:0000329:membrane of vacuole with cell cycle-correlated morphology:"The lipid bilayer surrounding a vacuole, the shape of which correlates with cell cycle phase. The membrane separates its contents from the cytoplasm of the cell."	GO:0000226:microtubule cytoskeleton organization and biogenesis:"A process that is carried out at the cellular level which results in the formation, arrangement of constituent parts, or disassembly of cytoskeletal structures comprising microtubules and their associated proteins."	0.000422077	-0.792857	0	19	3
GO:0003682:chromatin binding:"Interacting selectively with chromatin, the network of fibers of DNA and protein that make up the chromosomes of the eukaryotic nucleus during interphase."	GO:0000027:ribosomal large subunit assembly and maintenance:The aggregation and bonding together of constituent RNAs and proteins to form and maintain the large ribosomal subunit.	0.000422077	0.792857	0	8	20
GO:0003779:actin binding:"Interacting selectively with monomeric or multimeric forms of actin, including actin filaments."	GO:0000147:actin cortical patch assembly:"Assembly of an actin cortical patch, a discrete actin-containing structure found at the plasma membrane of fungal cells."	0.000422077	0.792857	0.142857	3	5
GO:0004004:ATP-dependent RNA helicase activity:"Catalysis of the reaction: ATP + H2O = ADP + phosphate, driving the unwinding of an RNA helix."	GO:0003682:chromatin binding:"Interacting selectively with chromatin, the network of fibers of DNA and protein that make up the chromosomes of the eukaryotic nucleus during interphase."	0.000422077	0.792857	0	12	8
GO:0005777:peroxisome:"A small, membrane-bounded organelle that uses dioxygen (O2) to oxidize organic molecules; contains some enzymes that produce and others that degrade hydrogen peroxide (H2O2)."	GO:0000742:karyogamy during conjugation with cellular fusion:"During sexual reproduction, the creation of a single nucleus from multiple nuclei as a result of fusing the lipid bilayers that surround each nuclei. This occurs after cytogamy."	0.000422077	-0.792857	0	4	4
GO:0005849:mRNA cleavage factor complex:Any macromolecular complex involved in cleavage or polyadenylation of mRNA molecules.	GO:0004871:signal transducer activity:Mediates the transfer of a signal from the outside to the inside of a cell by means other than the introduction of the signal molecule itself into the cell.	0.000422077	0.792857	0	6	7
GO:0006348:chromatin silencing at telomere:Repression of transcription of telomeric DNA by the formation of heterochromatin.	GO:0000027:ribosomal large subunit assembly and maintenance:The aggregation and bonding together of constituent RNAs and proteins to form and maintain the large ribosomal subunit.	0.000422077	-0.792857	0	11	20
GO:0006488:dolichol-linked oligosaccharide biosynthetic process:"The chemical reactions and pathways resulting in the formation of dolichol-linked oligosaccharide, usually by a stepwise addition of glycosyl chains to endoplasmic reticulum membrane-bound dolichol-P."	GO:0000114:G1-specific transcription in mitotic cell cycle:Any process that regulates transcription such that the target genes are transcribed during the G1 phase of the mitotic cell cycle.	0.000422077	0.792857	0	4	5
GO:0006515:misfolded or incompletely synthesized protein catabolic process:The chemical reactions and pathways resulting in the breakdown of misfolded or attenuated proteins.	GO:0005048:signal sequence binding:"Interacting selectively with a signal sequence, a specific peptide sequence found on protein precursors or mature proteins that dictates where the mature protein is localized."	0.000422077	-0.792857	0	3	5
GO:0006515:misfolded or incompletely synthesized protein catabolic process:The chemical reactions and pathways resulting in the breakdown of misfolded or attenuated proteins.	GO:0006413:translational initiation:"The process preceding formation of the peptide bond between the first two amino acids of a protein. This includes the formation of a complex of the ribosome, mRNA, and an initiation complex that contains the first aminoacyl-tRNA."	0.000422077	-0.792857	0	3	14
GO:0006566:threonine metabolic process:"The chemical reactions and pathways involving threonine (2-amino-3-hydroxybutyric acid), a polar, uncharged, essential amino acid found in peptide linkage in proteins."	GO:0006378:mRNA polyadenylation:The enzymatic addition of a sequence of 40-200 adenylyl residues at the 3' end of a eukaryotic mRNA primary transcript.	0.000422077	-0.792857	0	4	12
GO:0006891:intra-Golgi vesicle-mediated transport:"The directed movement of substances within the Golgi, mediated by small transport vesicles. These either fuse with the cis-Golgi or with each other to form the membrane stacks known as the cis-Golgi reticulum (network)."	GO:0000715:"nucleotide-excision repair, DNA damage recognition":"The identification of lesions in DNA, such as pyrimidine-dimers, intrastrand cross-links, and bulky adducts. The wide range of substrate specificity suggests the repair complex recognizes distortions in the DNA helix."	0.000422077	-0.792857	0	6	3
GO:0006997:nuclear organization and biogenesis:"A process that is carried out at the cellular level which results in the formation, arrangement of constituent parts, or disassembly of the nucleus."	GO:0003674:molecular_function:"Elemental activities, such as catalysis or binding, describing the actions of a gene product at the molecular level. A given gene product may exhibit one or more molecular functions."	0.000422077	0.792857	0	3	311
GO:0007029:endoplasmic reticulum organization and biogenesis:"A process that is carried out at the cellular level which results in the formation, arrangement of constituent parts, or disassembly of the endoplasmic reticulum."	GO:0000811:GINS complex:A multisubunit complex that associates with replication origins and is required for the initiation of DNA replication.	0.000422077	0.792857	0	3	3
GO:0007131:meiotic recombination:The cell cycle process whereby double strand breaks are formed and repaired through a double Holliday junction intermediate. This results in the equal exchange of genetic material between non-sister chromatids in a pair of homologous chromosomes. These reciprocal recombinant products ensure the proper segregation of homologous chromosomes during meiosis I and crea…	GO:0005844:polysome:Several ribosomes bound to one mRNA.	0.000422077	-0.792857	0	8	3
GO:0007165:signal transduction:"The cascade of processes by which a signal interacts with a receptor, causing a change in the level or activity of a second messenger or other downstream target, and ultimately effecting a change in the functioning of the cell."	GO:0006470:protein amino acid dephosphorylation:The process of removing one or more phosphoric residues from a protein.	0.000422077	0.792857	0	9	9
GO:0007323:peptide pheromone maturation:"The generation of a mature, active peptide pheromone via processes unique to its processing and modification."	GO:0006368:RNA elongation from RNA polymerase II promoter:The extension of an RNA molecule after transcription initiation at an RNA polymerase II-specific promoter by the addition of ribonucleotides catalyzed by RNA polymerase II.	0.000422077	0.792857	0	5	15
GO:0009231:riboflavin biosynthetic process:"The chemical reactions and pathways resulting in the formation of riboflavin (vitamin B2), the precursor for the coenzymes flavin mononucleotide (FMN) and flavin adenine dinucleotide (FAD)."	GO:0006350:transcription:The synthesis of either RNA on a template of DNA or DNA on a template of RNA.	0.000422077	0.792857	0	3	6
GO:0017102:methionyl glutamyl tRNA synthetase complex:A complex consisting of methionyl- and glutamyl-tRNA synthetases. The tRNA synthetases present in the complex bind to their cognate tRNAs more efficiently than they do as monomers.	GO:0006656:phosphatidylcholine biosynthetic process:"The chemical reactions and pathways resulting in the formation of phosphatidylcholines, any of a class of glycerophospholipids in which the phosphatidyl group is esterified to the hydroxyl group of choline."	0.000422077	-0.792857	0	3	4
GO:0030176:integral to endoplasmic reticulum membrane:Penetrating at least one phospholipid bilayer of an endoplasmic reticulum membrane. May also refer to the state of being buried in the bilayer with no exposure outside the bilayer.	GO:0005774:vacuolar membrane:The lipid bilayer surrounding the vacuole and separating its contents from the cytoplasm of the cell.	0.000422077	-0.792857	0	9	6
GO:0030479:actin cortical patch:"Discrete actin-containing structure found at the plasma membrane in cells; formed of networks of branched actin filaments that lie just beneath the plasma membrane and assemble, move, and disassemble rapidly. As in, but not restricted to, the fungi (Fungi, ncbi_taxonomy_id:4751)."	GO:0005730:nucleolus:"A small, dense body one or more of which are present in the nucleus of eukaryotic cells. It is rich in RNA and protein, is not bounded by a limiting membrane, and is not seen during mitosis. Its prime function is the transcription of the nucleolar DNA into 45S ribosomal-precursor RNA, the processing of this RNA into 5.8S, 18S, and 28S components of ribosomal RNA, and the ass…	0.000422077	-0.792857	0	14	82
GO:0031428:box C/D snoRNP complex:A ribonucleoprotein complex containing small nucleolar RNA of the box C/D type.	GO:0017102:methionyl glutamyl tRNA synthetase complex:A complex consisting of methionyl- and glutamyl-tRNA synthetases. The tRNA synthetases present in the complex bind to their cognate tRNAs more efficiently than they do as monomers.	0.000422077	0.792857	0	4	3
GO:0032040:small subunit processome:A large ribonuclear protein complex containing the U3 snoRNA and associated proteins (28 in S. cerevisiae) that is involved in processing of the pre-18S rRNA to form the small ribosomal subunit.	GO:0030437:sporulation (sensu Fungi):"The formation of spores as in, but not restricted to, the fungi (Fungi, ncbi_taxonomy_id:4751)."	0.000422077	-0.792857	0	4	14
GO:0035267:NuA4 histone acetyltransferase complex:"A complex having histone acetylase activity on chromatin, as well as ATPase, DNA helicase and structural DNA binding activities. The complex is thought to be involved in double-strand DNA break repair. Subunits of the human complex include HTATIP/TIP60, TRRAP, RUVBL1, BUVBL2, beta-actin and BAF53/ACTL6A. In yeast, the complex has 13 subunits, inc…	GO:0006999:nuclear pore organization and biogenesis:"A process that is carried out at the cellular level which results in the formation, arrangement of constituent parts, or disassembly of the nuclear pore."	0.000422077	0.792857	0	7	8
GO:0042162:telomeric DNA binding:"Interacting selectively with telomere-associated DNA, usually characterized by highly repetitive sequences."	GO:0006350:transcription:The synthesis of either RNA on a template of DNA or DNA on a template of RNA.	0.000422077	-0.792857	0	3	6
GO:0042273:ribosomal large subunit biogenesis and assembly:"The formation of the constituents of the large ribosomal subunit, their assembly, and their transport to the sites of protein synthesis."	GO:0005832:chaperonin-containing T-complex:A multisubunit ring-shaped complex that mediates protein folding in the cytosol without a cofactor.	0.000422077	0.792857	0	13	6
GO:0043614:multi-eIF complex:"A multifactor complex composed of multiple translation initiation factors and the initiatior tRNAiMet, which is ready to bind to the small (40S) ribosome to form the 43S preintiation complex. In S. cerevisiae, this complex is composed of eIF1, eIF2, eIF3, and eIF5."	GO:0030150:protein import into mitochondrial matrix:The import of proteins across the outer and inner mitochondrial membranes into the matrix. Unfolded proteins enter the mitochondrial matrix with a chaperone protein; the information required to target the precursor protein from the cytosol to the mitochondrial matrix is contained within its N-terminal matrix-targeting sequence. Translocation of …	0.000422077	0.792857	0	6	11
GO:0045721:negative regulation of gluconeogenesis:"Any process that stops, prevents or reduces the frequency, rate or extent of gluconeogenesis."	GO:0000027:ribosomal large subunit assembly and maintenance:The aggregation and bonding together of constituent RNAs and proteins to form and maintain the large ribosomal subunit.	0.000422077	-0.792857	0	5	20
GO:0051082:unfolded protein binding:Interacting selectively with an unfolded protein.	GO:0000723:telomere maintenance:The maintenance of proper telomeric length and structure by processes that affect and monitor the activity of telomeric proteins and the length of telomeric DNA. These processes includes those that shorten and lengthen the telomeric DNA sequences.	0.000422077	-0.792857	0	23	61
GO:0051082:unfolded protein binding:Interacting selectively with an unfolded protein.	GO:0017056:structural constituent of nuclear pore:The action of a molecule that contributes to the structural integrity of the nuclear pore complex.	0.000422077	-0.792857	0	23	3
GO:0005634:nucleus:"A membrane-bounded organelle of eukaryotic cells in which chromosomes are housed and replicated. In most cells, the nucleus contains all of the cell's chromosomes except the organellar chromosomes, and is the site of RNA synthesis and processing. In some species, or in specialized cell types, RNA metabolism or DNA replication may be absent."	GO:0005625:soluble fraction:"That fraction of cells, prepared by disruptive biochemical methods, that is soluble in water."	0.000390542	-0.795536	0.003155	307	11
GO:0005933:cellular bud:"A protuberance from a cell of an organism that reproduces by budding, which will grow larger and become a separate daughter cell after nuclear division, cytokinesis, and cell wall formation (when appropriate). The daughter cell may completely separate from the mother cell, or the mother and daughter cells may remain associated."	GO:0000407:pre-autophagosomal structure:A punctate structure localized in the vicinity of the vacuole that is required for the formation of autophagosomes.	0.000390542	0.795536	0	5	3
GO:0006446:regulation of translational initiation:"Any process that modulates the frequency, rate or extent of translational initiation."	GO:0006090:pyruvate metabolic process:"The chemical reactions and pathways involving pyruvate, 2-oxopropanoate."	0.000390542	0.795536	0	5	3
GO:0004175:endopeptidase activity:"Catalysis of the hydrolysis of nonterminal peptide linkages in oligopeptides or polypeptides, and comprising any enzyme of sub-subclasses EC:3.4.21-99. They are classfied according to the presence of essential catalytic residues or ions at their active sites."	GO:0000136:"alpha-1,6-mannosyltransferase complex":"A large, multiprotein complex with alpha-1,6 mannosyltransferase activity, located in the cis Golgi membrane; adds mannan to N-linked glycans on proteins."	0.000380468	0.796429	0	23	3
GO:0005524:ATP binding:"Interacting selectively with ATP, adenosine 5'-triphosphate, a universally important coenzyme and enzyme regulator."	GO:0000812:SWR1 complex:"A multisubunit protein complex that is involved in chromatin remodeling. It is required for the incorporation of the histone variant H2AZ into chromatin. In S. cerevisiae, the complex contains Swr1p, a Swi2/Snf2-related ATPase, and 12 additional subunits."	0.000380468	-0.796429	0	7	4
GO:0006096:glycolysis:"The chemical reactions and pathways resulting in the breakdown of a monosaccharide (generally glucose) into pyruvate, with the concomitant production of a small amount of ATP. Pyruvate may be converted to ethanol, lactate, or other small molecules, or fed into the TCA cycle."	GO:0005750:mitochondrial respiratory chain complex III:"A part of the respiratory chain located in the mitochondrion, containing about 10 polypeptide subunits including four redox centers: cytochrome b/b6, cytochrome c1 and an 2Fe-2S cluster. Catalyzes the oxidation of ubiquinol by oxidized cytochrome c1."	0.000380468	0.796429	0	3	3
GO:0006099:tricarboxylic acid cycle:"A nearly universal metabolic pathway in which the acetyl group of acetyl coenzyme A is effectively oxidized to two C02 and four pairs of electrons are transferred to coenzymes. The acetyl group combines with oxaloacetate to form citrate, which undergoes successive transformations to isocitrate, 2-oxoglutarate, succinyl-CoA, succinate, fumarate, malate, and oxa…	GO:0000183:chromatin silencing at rDNA:Repression of transcription of ribosomal DNA by the formation of heterochromatin.	0.000380468	-0.796429	0	5	4
GO:0006122:"mitochondrial electron transport, ubiquinol to cytochrome c":"The transfer of electrons from ubiquinol to cytochrome c that occurs during oxidative phosphorylation, mediated by the multisubunit enzyme known as complex III."	GO:0006096:glycolysis:"The chemical reactions and pathways resulting in the breakdown of a monosaccharide (generally glucose) into pyruvate, with the concomitant production of a small amount of ATP. Pyruvate may be converted to ethanol, lactate, or other small molecules, or fed into the TCA cycle."	0.000380468	0.796429	0	3	3
GO:0006298:mismatch repair:"A system for the correction of errors introduced during DNA replication when an incorrect base, which cannot form hydrogen bonds with the corresponding base in the parent strand, is incorporated into the daughter strand. The mismatch repair system promotes genomic fidelity by repairing base-base mismatches, insertion-deletion loops and heterologies generated during DNA…	GO:0000221:"vacuolar proton-transporting V-type ATPase, V1 domain":The V1 domain of a proton-transporting V-type ATPase found in the vacuolar membrane.	0.000380468	-0.796429	0	13	6
GO:0006348:chromatin silencing at telomere:Repression of transcription of telomeric DNA by the formation of heterochromatin.	GO:0006090:pyruvate metabolic process:"The chemical reactions and pathways involving pyruvate, 2-oxopropanoate."	0.000380468	-0.796429	0	11	3
GO:0006365:35S primary transcript processing:*	GO:0006364:rRNA processing:Any process involved in the conversion of a primary ribosomal RNA (rRNA) transcript into a mature rRNA molecule.	0.000380468	0.796429	0.093333	50	32
GO:0006606:protein import into nucleus:The directed movement of a protein from the cytoplasm to the nucleus.	GO:0004674:protein serine/threonine kinase activity:Catalysis of the reaction: ATP + a protein serine/threonine = ADP + protein serine/threonine phosphate.	0.000380468	-0.796429	0	13	5
GO:0006696:ergosterol biosynthetic process:"The chemical reactions and pathways resulting in the formation of ergosterol, (22E)-ergosta-5,7,22-trien-3-beta-ol, a sterol found in ergot, yeast and moulds."	GO:0003682:chromatin binding:"Interacting selectively with chromatin, the network of fibers of DNA and protein that make up the chromosomes of the eukaryotic nucleus during interphase."	0.000380468	0.796429	0	14	8
GO:0007062:sister chromatid cohesion:The joining of the sister chromatids of a replicated chromosome along the entire length of the chromosome.	GO:0005658:alpha DNA polymerase:primase complex:"A complex of four polypeptides, comprising large and small DNA polymerase alpha subunits and two primase subunits, which catalyzes the synthesis of an RNA primer on the lagging strand of replicating DNA; the smaller of the two primase subunits alone can catalyze oligoribonucleotide synthesis."	0.000380468	0.796429	0	4	5
GO:0008121:ubiquinol-cytochrome-c reductase activity:Catalysis of the reaction: CoQH2 + 2 ferricytochrome c = CoQ + 2 ferrocytochrome c.	GO:0006096:glycolysis:"The chemical reactions and pathways resulting in the breakdown of a monosaccharide (generally glucose) into pyruvate, with the concomitant production of a small amount of ATP. Pyruvate may be converted to ethanol, lactate, or other small molecules, or fed into the TCA cycle."	0.000380468	0.796429	0	3	3
GO:0009082:branched chain family amino acid biosynthetic process:"The chemical reactions and pathways resulting in the formation of amino acids containing a branched carbon skeleton, comprising isoleucine, leucine and valine."	GO:0006096:glycolysis:"The chemical reactions and pathways resulting in the breakdown of a monosaccharide (generally glucose) into pyruvate, with the concomitant production of a small amount of ATP. Pyruvate may be converted to ethanol, lactate, or other small molecules, or fed into the TCA cycle."	0.000380468	0.796429	0	5	3
GO:0016925:protein sumoylation:The process by which a SUMO protein (small ubiquitin-related modifier) is conjugated to a target protein via an isopeptide bond between the carboxyl terminus of SUMO with an epsilon-amino group of a lysine residue of the target protein.	GO:0005048:signal sequence binding:"Interacting selectively with a signal sequence, a specific peptide sequence found on protein precursors or mature proteins that dictates where the mature protein is localized."	0.000380468	-0.796429	0	3	5
GO:0017102:methionyl glutamyl tRNA synthetase complex:A complex consisting of methionyl- and glutamyl-tRNA synthetases. The tRNA synthetases present in the complex bind to their cognate tRNAs more efficiently than they do as monomers.	GO:0016571:histone methylation:The modification of histones by addition of methyl groups.	0.000380468	-0.796429	0	3	8
GO:0019774:"proteasome core complex, beta-subunit complex (sensu Eukaryota)":"Refers to the subunits that constitute the inner rings of the proteasome core complex, as in, but not restricted to, the eukaryotes (Eukaryota, ncbi_taxonomy_id:2759)."	GO:0005794:Golgi apparatus:"A compound membranous cytoplasmic organelle of eukaryotic cells, consisting of flattened, ribosome-free vesicles arranged in a more or less regular stack. The Golgi apparatus differs from the endoplasmic reticulum in often having slightly thicker membranes, appearing in sections as a characteristic shallow semicircle so that the convex side (cis or entry face) abuts th…	0.000380468	-0.796429	0	6	16
GO:0019878:lysine biosynthetic process via aminoadipic acid:The chemical reactions and pathways resulting in the formation of lysine by the aminoadipic pathway.	GO:0003690:double-stranded DNA binding:Interacting selectively with double-stranded DNA.	0.000380468	-0.796429	0	3	4
GO:0030008:TRAPP complex:A large complex present on the cis-Golgi that acts prior to SNARE complex assembly to mediate vesicle docking and fusion.	GO:0000717:"nucleotide-excision repair, DNA duplex unwinding":"The unwinding, or local denaturation, of the DNA duplex to create a bubble around the site of the DNA damage."	0.000380468	-0.796429	0	6	5
GO:0030150:protein import into mitochondrial matrix:The import of proteins across the outer and inner mitochondrial membranes into the matrix. Unfolded proteins enter the mitochondrial matrix with a chaperone protein; the information required to target the precursor protein from the cytosol to the mitochondrial matrix is contained within its N-terminal matrix-targeting sequence. Translocation of …	GO:0019878:lysine biosynthetic process via aminoadipic acid:The chemical reactions and pathways resulting in the formation of lysine by the aminoadipic pathway.	0.000380468	0.796429	0	11	3
GO:0030433:ER-associated protein catabolic process:The chemical reactions and pathways resulting in the breakdown of unfolded or misfolded proteins transported from the endoplasmic reticulum and targeted to cytoplasmic proteasomes for degradation.	GO:0006090:pyruvate metabolic process:"The chemical reactions and pathways involving pyruvate, 2-oxopropanoate."	0.000380468	0.796429	0	9	3
GO:0030489:processing of 27S pre-rRNA:*	GO:0005832:chaperonin-containing T-complex:A multisubunit ring-shaped complex that mediates protein folding in the cytosol without a cofactor.	0.000380468	0.796429	0	9	6
GO:0030968:unfolded protein response:The series of molecular signals generated as a consequence of the presence of unfolded proteins in the endoplasmic reticulum (ER) or other ER-related stress; results in changes in the regulation of transcription and translation.	GO:0006515:misfolded or incompletely synthesized protein catabolic process:The chemical reactions and pathways resulting in the breakdown of misfolded or attenuated proteins.	0.000380468	0.796429	0	3	3
GO:0031428:box C/D snoRNP complex:A ribonucleoprotein complex containing small nucleolar RNA of the box C/D type.	GO:0006348:chromatin silencing at telomere:Repression of transcription of telomeric DNA by the formation of heterochromatin.	0.000380468	-0.796429	0	4	11
GO:0042787:protein ubiquitination during ubiquitin-dependent protein catabolic process:"The process by which a ubiquitin moiety, or multiple moieties, are covalently attached to the target protein, thereby initiating the degradation of that protein."	GO:0003712:transcription cofactor activity:The function that links a sequence-specific transcription factor to the core RNA polymerase II complex but does not bind DNA itself.	0.000380468	0.796429	0	4	4
GO:0042787:protein ubiquitination during ubiquitin-dependent protein catabolic process:"The process by which a ubiquitin moiety, or multiple moieties, are covalently attached to the target protein, thereby initiating the degradation of that protein."	GO:0019005:SCF ubiquitin ligase complex:"A ubiquitin ligase complex in which a cullin from the Cul1 subfamily and a RING domain protein form the catalytic core; substrate specificity is conferred by a Skp1 adaptor and an F-box protein. SCF complexes are involved in targeting proteins for degradation by the proteasome. The best characterized complexes are those from yeast and mammals (with core su…	0.000380468	0.796429	0.4	4	3
GO:0042800:histone lysine N-methyltransferase activity (H3-K4 specific):Catalysis of the addition of a methyl group onto lysine at position 4 of the histone H3 protein.	GO:0006566:threonine metabolic process:"The chemical reactions and pathways involving threonine (2-amino-3-hydroxybutyric acid), a polar, uncharged, essential amino acid found in peptide linkage in proteins."	0.000380468	-0.796429	0	3	4
GO:0045047:protein targeting to ER:"The process of directing proteins towards the endoplasmic reticulum (ER) using signals contained within the protein. One common mechanism uses a 16- to 30-residue signal sequence, typically located at the N-terminus of the protein and containing positively charged amino acids followed by a continuous stretch of hydrophobic residues, which directs the ribosome t…	GO:0005750:mitochondrial respiratory chain complex III:"A part of the respiratory chain located in the mitochondrion, containing about 10 polypeptide subunits including four redox centers: cytochrome b/b6, cytochrome c1 and an 2Fe-2S cluster. Catalyzes the oxidation of ubiquinol by oxidized cytochrome c1."	0.000380468	0.796429	0	10	3
GO:0045047:protein targeting to ER:"The process of directing proteins towards the endoplasmic reticulum (ER) using signals contained within the protein. One common mechanism uses a 16- to 30-residue signal sequence, typically located at the N-terminus of the protein and containing positively charged amino acids followed by a continuous stretch of hydrophobic residues, which directs the ribosome t…	GO:0005843:cytosolic small ribosomal subunit (sensu Eukaryota):"The small subunit of a eukaryotic cytosolic ribosome; has a sedimentation coefficient of 40S. As in, but not restricted to, the eukaryotes (Eukaryota, ncbi_taxonomy_id:2759)."	0.000380468	0.796429	0	10	8
GO:0045047:protein targeting to ER:"The process of directing proteins towards the endoplasmic reticulum (ER) using signals contained within the protein. One common mechanism uses a 16- to 30-residue signal sequence, typically located at the N-terminus of the protein and containing positively charged amino acids followed by a continuous stretch of hydrophobic residues, which directs the ribosome t…	GO:0006122:"mitochondrial electron transport, ubiquinol to cytochrome c":"The transfer of electrons from ubiquinol to cytochrome c that occurs during oxidative phosphorylation, mediated by the multisubunit enzyme known as complex III."	0.000380468	0.796429	0	10	3
GO:0045047:protein targeting to ER:"The process of directing proteins towards the endoplasmic reticulum (ER) using signals contained within the protein. One common mechanism uses a 16- to 30-residue signal sequence, typically located at the N-terminus of the protein and containing positively charged amino acids followed by a continuous stretch of hydrophobic residues, which directs the ribosome t…	GO:0008121:ubiquinol-cytochrome-c reductase activity:Catalysis of the reaction: CoQH2 + 2 ferricytochrome c = CoQ + 2 ferrocytochrome c.	0.000380468	0.796429	0	10	3
GO:0048188:COMPASS complex:"A conserved protein complex that catalyzes methylation of histone H3. In Saccharomyces the complex contains Shg1p, Sdc1p, Swd1p, Swd2p, Swd3p, Spp1p, Bre2p, and the trithorax-related Set1p."	GO:0006566:threonine metabolic process:"The chemical reactions and pathways involving threonine (2-amino-3-hydroxybutyric acid), a polar, uncharged, essential amino acid found in peptide linkage in proteins."	0.000380468	-0.796429	0	3	4
GO:0006620:posttranslational protein targeting to membrane:"The targeting of proteins to a membrane that occurs after their translation. Some secretory proteins exhibit posttranslational transport into the endoplasmic reticulum (ER) lumen: they are synthesized in their entirety on free cytosolic ribosomes and then released into the cytosol, where they are bound by chaperones which keep them in an…	GO:0006490:oligosaccharide-lipid intermediate assembly:The cellular metabolic process by which an intermediate molecule of dolichol-P-man or dolicol-P-Glc is assembled to be used in N-linked glycosylation.	0.000370607	-0.797321	0	4	4
GO:0031207:Sec62/Sec63 complex:"A protein complex involved in the posttranslational targeting of proteins to the ER. In yeast, it is a tetrameric complex consisting of Sec62p, Sec63p, Sec71p and Sec72p."	GO:0006490:oligosaccharide-lipid intermediate assembly:The cellular metabolic process by which an intermediate molecule of dolichol-P-man or dolicol-P-Glc is assembled to be used in N-linked glycosylation.	0.000370607	-0.797321	0	4	4
GO:0003690:double-stranded DNA binding:Interacting selectively with double-stranded DNA.	GO:0000027:ribosomal large subunit assembly and maintenance:The aggregation and bonding together of constituent RNAs and proteins to form and maintain the large ribosomal subunit.	0.00034227	-0.8	0	4	20
GO:0003924:GTPase activity:Catalysis of the reaction: GTP + H2O = GDP + phosphate.	GO:0000114:G1-specific transcription in mitotic cell cycle:Any process that regulates transcription such that the target genes are transcribed during the G1 phase of the mitotic cell cycle.	0.00034227	-0.8	0	19	5
GO:0005802:trans-Golgi network:"The network of interconnected tubular and cisternal structures located at the side of the Golgi apparatus distal to the endoplasmic reticulum, from which secretory vesicles emerge. The trans-Golgi network is important in the later stages of protein secretion where it is thought to play a key role in the sorting and targeting of secreted proteins to the correct dest…	GO:0000161:MAPKKK cascade during osmolarity sensing:MAPKKK cascade involved in signal transduction in response to change in osmotic conditions.	0.00034227	0.8	0	3	3
GO:0005844:polysome:Several ribosomes bound to one mRNA.	GO:0000070:mitotic sister chromatid segregation:"The cell cycle process whereby replicated homologous chromosomes are organized and then physically separated and apportioned to two sets during the mitotic cell cycle. Each replicated chromosome, composed of two sister chromatids, aligns at the cell equator, paired with its homologous partner. One homolog of each morphologic type goes into each of …	0.00034227	-0.8	0	3	10
GO:0006284:base-excision repair:"In base excision repair, an altered base is removed by a DNA glycosylase enzyme, followed by excision of the resulting sugar phosphate. The small gap left in the DNA helix is filled in by the sequential action of DNA polymerase and DNA ligase."	GO:0005788:endoplasmic reticulum lumen:The volume enclosed by the membranes of the endoplasmic reticulum.	0.00034227	0.8	0	4	4
GO:0006348:chromatin silencing at telomere:Repression of transcription of telomeric DNA by the formation of heterochromatin.	GO:0000055:ribosomal large subunit export from nucleus:The directed movement of a ribosomal large subunit from the nucleus into the cytoplasm.	0.00034227	-0.8	0	11	6
GO:0006515:misfolded or incompletely synthesized protein catabolic process:The chemical reactions and pathways resulting in the breakdown of misfolded or attenuated proteins.	GO:0003743:translation initiation factor activity:Functions in the initiation of ribosome-mediated translation of mRNA into a polypeptide.	0.00034227	-0.8	0	3	14
GO:0006606:protein import into nucleus:The directed movement of a protein from the cytoplasm to the nucleus.	GO:0005840:ribosome:"An intracellular organelle, about 200 A in diameter, consisting of RNA and protein. It is the site of protein biosynthesis resulting from translation of messenger RNA (mRNA). It consists of two subunits, one large and one small, each containing only protein and RNA. Both the ribosome and its subunits are characterized by their sedimentation coefficients, expressed in Svedberg…	0.00034227	0.8	0	13	22
GO:0006895:Golgi to endosome transport:The directed movement of substances from the Golgi to early sorting endosomes. Clathrin vesicles transport substances from the trans-Golgi to endosomes.	GO:0006625:protein targeting to peroxisome:The process of directing proteins towards the peroxisome using signals contained within the protein.	0.00034227	0.8	0	4	3
GO:0007005:mitochondrion organization and biogenesis:"A process that is carried out at the cellular level which results in the formation, arrangement of constituent parts, or disassembly of a mitochondrion; includes mitochondrial morphology and distribution, and replication of the mitochondrial genome as well as synthesis of new mitochondrial components."	GO:0006289:nucleotide-excision repair:"In nucleotide excision repair a small region of the strand surrounding the damage is removed from the DNA helix as an oligonucleotide. The small gap left in the DNA helix is filled in by the sequential action of DNA polymerase and DNA ligase. Nucleotide excision repair recognizes a wide range of substrates, including damage caused by UV irradiation (pyrimidi…	0.00034227	-0.8	0	13	13
GO:0007029:endoplasmic reticulum organization and biogenesis:"A process that is carried out at the cellular level which results in the formation, arrangement of constituent parts, or disassembly of the endoplasmic reticulum."	GO:0005525:GTP binding:"Interacting selectively with GTP, guanosine triphosphate."	0.00034227	-0.8	0	3	6
GO:0007064:mitotic sister chromatid cohesion:The cell cycle process whereby the sister chromatids of a replicated chromosome are joined along the entire length of the chromosome during mitosis. This cohesion cycle is critical for high fidelity chromosome transmission.	GO:0006273:lagging strand elongation:"The synthesis of DNA from a template strand in a net 3' to 5' direction. Lagging strand DNA elongation proceeds by discontinuous synthesis of short stretches of DNA, known as Okazaki fragments, from RNA primers; these fragments are then joined by DNA ligase. Although each segment of nascent DNA is synthesized in the 5' to 3' direction, the overall direction o…	0.00034227	0.8	0.058824	7	11
GO:0007089:traversing start control point of mitotic cell cycle:"Passage through a cell cycle control point late in G1 phase of the mitotic cell cycle just before entry into S phase; in most organisms studied, including budding yeast and animal cells, passage through start normally commits the cell to progressing through the entire cell cycle."	GO:0000136:"alpha-1,6-mannosyltransferase complex":"A large, multiprotein complex with alpha-1,6 mannosyltransferase activity, located in the cis Golgi membrane; adds mannan to N-linked glycans on proteins."	0.00034227	0.8	0	3	3
GO:0007089:traversing start control point of mitotic cell cycle:"Passage through a cell cycle control point late in G1 phase of the mitotic cell cycle just before entry into S phase; in most organisms studied, including budding yeast and animal cells, passage through start normally commits the cell to progressing through the entire cell cycle."	GO:0006873:cell ion homeostasis:"The regulation of the levels, transport, and metabolism of ions within a cell or between a cell and its external environment."	0.00034227	0.8	0	3	5
GO:0007131:meiotic recombination:The cell cycle process whereby double strand breaks are formed and repaired through a double Holliday junction intermediate. This results in the equal exchange of genetic material between non-sister chromatids in a pair of homologous chromosomes. These reciprocal recombinant products ensure the proper segregation of homologous chromosomes during meiosis I and crea…	GO:0004674:protein serine/threonine kinase activity:Catalysis of the reaction: ATP + a protein serine/threonine = ADP + protein serine/threonine phosphate.	0.00034227	0.8	0	8	5
GO:0008536:Ran GTPase binding:"Interacting selectively with Ran, a conserved Ras-like GTP-binding protein, implicated in nucleocytoplasmic transport, cell cycle progression, spindle assembly, nuclear organization and nuclear envelope (NE) assembly."	GO:0004004:ATP-dependent RNA helicase activity:"Catalysis of the reaction: ATP + H2O = ADP + phosphate, driving the unwinding of an RNA helix."	0.00034227	0.8	0	3	12
GO:0009086:methionine biosynthetic process:"The chemical reactions and pathways resulting in the formation of methionine (2-amino-4-(methylthio)butanoic acid), a sulfur-containing, essential amino acid found in peptide linkage in proteins."	GO:0003743:translation initiation factor activity:Functions in the initiation of ribosome-mediated translation of mRNA into a polypeptide.	0.00034227	0.8	0	3	14
GO:0015940:pantothenate biosynthetic process:"The chemical reactions and pathways resulting in the formation of pantothenate, the anion of pantothenic acid. It is a B complex vitamin that is a constituent of coenzyme A and is distributed ubiquitously in foods."	GO:0005744:mitochondrial inner membrane presequence translocase complex:The protein transport machinery of the mitochondrial inner membrane that contains three essential Tim proteins: Tim17 and Tim23 are thought to build a preprotein translocation channel while Tim44 interacts transiently with the matrix heat-shock protein Hsp70 to form an ATP-driven import motor.	0.00034227	-0.8	0	4	3
GO:0015986:ATP synthesis coupled proton transport:The transport of protons across a membrane to generate an electrochemical gradient (proton-motive force) that powers ATP synthesis.	GO:0006501:C-terminal protein lipidation:The covalent or non-covalent attachment of a lipid moiety to the carboxy terminus of a protein.	0.00034227	-0.8	0	5	4
GO:0016575:histone deacetylation:The modification of histones by removal of acetyl groups.	GO:0005198:structural molecule activity:The action of a molecule that contributes to the structural integrity of a complex or assembly within or outside a cell.	0.00034227	0.8	0	5	18
GO:0016887:ATPase activity:Catalysis of the reaction: ATP + H2O = ADP + phosphate. May or may not be coupled to another reaction.	GO:0005933:cellular bud:"A protuberance from a cell of an organism that reproduces by budding, which will grow larger and become a separate daughter cell after nuclear division, cytokinesis, and cell wall formation (when appropriate). The daughter cell may completely separate from the mother cell, or the mother and daughter cells may remain associated."	0.00034227	-0.8	0	25	5
GO:0017056:structural constituent of nuclear pore:The action of a molecule that contributes to the structural integrity of the nuclear pore complex.	GO:0016571:histone methylation:The modification of histones by addition of methyl groups.	0.00034227	0.8	0	3	8
GO:0017102:methionyl glutamyl tRNA synthetase complex:A complex consisting of methionyl- and glutamyl-tRNA synthetases. The tRNA synthetases present in the complex bind to their cognate tRNAs more efficiently than they do as monomers.	GO:0000054:ribosome export from nucleus:The directed movement of a ribosome from the nucleus into the cytoplasm.	0.00034227	0.8	0	3	6
GO:0017108:5'-flap endonuclease activity:"Catalysis of the cleavage of a 5' flap structure in DNA, but not other DNA structures; processes the 5' ends of Okazaki fragments in lagging strand DNA synthesis."	GO:0006312:mitotic recombination:"The exchange, reciprocal or nonreciprocal, of genetic material between one DNA molecule and a homologous region of DNA that occurs during mitotic cell cycles."	0.00034227	0.8	0	3	4
GO:0019773:"proteasome core complex, alpha-subunit complex (sensu Eukaryota)":"Refers to the subunits that constitute the outer rings of the proteasome core complex, as in, but not restricted to, the eukaryotes (Eukaryota, ncbi_taxonomy_id:2759)."	GO:0000001:mitochondrion inheritance:"The distribution of mitochondria, including the mitochondrial genome, into daughter cells after mitosis or meiosis, mediated by interactions between mitochondria and the cytoskeleton."	0.00034227	0.8	0	7	12
GO:0019773:"proteasome core complex, alpha-subunit complex (sensu Eukaryota)":"Refers to the subunits that constitute the outer rings of the proteasome core complex, as in, but not restricted to, the eukaryotes (Eukaryota, ncbi_taxonomy_id:2759)."	GO:0005885:Arp2/3 protein complex:"A stable complex of seven subunits, two actin-related proteins, Arp2 and Arp3, and five novel proteins (ARPC1-5). Functions in the nucleation of actin filaments."	0.00034227	0.8	0	7	6
GO:0019898:extrinsic to membrane:"Loosely bound to one surface of a membrane, but not integrated into the hydrophobic region."	GO:0000329:membrane of vacuole with cell cycle-correlated morphology:"The lipid bilayer surrounding a vacuole, the shape of which correlates with cell cycle phase. The membrane separates its contents from the cytoplasm of the cell."	0.00034227	0.8	0.035714	10	19
GO:0030173:integral to Golgi membrane:Penetrating at least one phospholipid bilayer of the Golgi complex membrane. May also refer to the state of being buried in the bilayer with no exposure outside the bilayer.	GO:0006303:double-strand break repair via nonhomologous end joining:The repair of a double-strand break in DNA in which the two broken ends are rejoined with little or no sequence complementarity. Information at the DNA ends may be lost due to the modification of broken DNA ends.	0.00034227	-0.8	0	10	4
GO:0030433:ER-associated protein catabolic process:The chemical reactions and pathways resulting in the breakdown of unfolded or misfolded proteins transported from the endoplasmic reticulum and targeted to cytoplasmic proteasomes for degradation.	GO:0006656:phosphatidylcholine biosynthetic process:"The chemical reactions and pathways resulting in the formation of phosphatidylcholines, any of a class of glycerophospholipids in which the phosphatidyl group is esterified to the hydroxyl group of choline."	0.00034227	-0.8	0	9	4
GO:0030968:unfolded protein response:The series of molecular signals generated as a consequence of the presence of unfolded proteins in the endoplasmic reticulum (ER) or other ER-related stress; results in changes in the regulation of transcription and translation.	GO:0005843:cytosolic small ribosomal subunit (sensu Eukaryota):"The small subunit of a eukaryotic cytosolic ribosome; has a sedimentation coefficient of 40S. As in, but not restricted to, the eukaryotes (Eukaryota, ncbi_taxonomy_id:2759)."	0.00034227	-0.8	0	3	8
GO:0031428:box C/D snoRNP complex:A ribonucleoprotein complex containing small nucleolar RNA of the box C/D type.	GO:0000055:ribosomal large subunit export from nucleus:The directed movement of a ribosomal large subunit from the nucleus into the cytoplasm.	0.00034227	0.8	0	4	6
GO:0031428:box C/D snoRNP complex:A ribonucleoprotein complex containing small nucleolar RNA of the box C/D type.	GO:0006098:pentose-phosphate shunt:"The process by which glucose is oxidized, coupled to NADPH synthesis. Glucose 6-P is oxidized with the formation of carbon dioxide (CO2), ribulose 5-phosphate and reduced NADP; ribulose 5-P then enters a series of reactions interconverting sugar phosphates. The pentose phosphate pathway is a major source of reducing equivalents for biosynthesis reactions and is…	0.00034227	0.8	0	4	4
GO:0032045:guanyl-nucleotide exchange factor complex:A protein complex that stimulates the exchange of guanyl nucleotides by a GTPase.	GO:0000086:G2/M transition of mitotic cell cycle:Progression from G2 phase to M phase of the mitotic cell cycle.	0.00034227	0.8	0	3	8
GO:0042162:telomeric DNA binding:"Interacting selectively with telomere-associated DNA, usually characterized by highly repetitive sequences."	GO:0000082:G1/S transition of mitotic cell cycle:Progression from G1 phase to S phase of the mitotic cell cycle.	0.00034227	-0.8	0	3	6
GO:0042555:MCM complex:A hexameric protein complex required for the initiation and regulation of DNA replication.	GO:0019878:lysine biosynthetic process via aminoadipic acid:The chemical reactions and pathways resulting in the formation of lysine by the aminoadipic pathway.	0.00034227	0.8	0	4	3
GO:0042645:mitochondrial nucleoid:The region of a mitochondrion to which the DNA is confined.	GO:0006656:phosphatidylcholine biosynthetic process:"The chemical reactions and pathways resulting in the formation of phosphatidylcholines, any of a class of glycerophospholipids in which the phosphatidyl group is esterified to the hydroxyl group of choline."	0.00034227	-0.8	0	10	4
GO:0042800:histone lysine N-methyltransferase activity (H3-K4 specific):Catalysis of the addition of a methyl group onto lysine at position 4 of the histone H3 protein.	GO:0006986:response to unfolded protein:"A change in state or activity of a cell or an organism (in terms of movement, secretion, enzyme production, gene expression, etc.) as a result of an unfolded protein stimulus."	0.00034227	-0.8	0	3	3
GO:0043330:response to exogenous dsRNA:"A change in state or activity of a cell or an organism (in terms of movement, secretion, enzyme production, gene expression, etc.) as a result of an exogenous double-stranded RNA stimulus, which is usually indicative of a viral infection."	GO:0000502:proteasome complex (sensu Eukaryota):"A large multisubunit complex which catalyzes protein degradation. This complex consists of the barrel shaped proteasome core complex and the regulatory particle that caps the proteasome core complex. As in, but not restricted to, the eukaryotes (Eukaryota, ncbi_taxonomy_id:2759)."	0.00034227	-0.8	0	5	4
GO:0046933:"hydrogen ion transporting ATP synthase activity, rotational mechanism":"Catalysis of the reaction: ADP + phosphate = ATP + H2O, coupled with transport of H+ down a concentration gradient, by a rotational mechanism."	GO:0006501:C-terminal protein lipidation:The covalent or non-covalent attachment of a lipid moiety to the carboxy terminus of a protein.	0.00034227	-0.8	0	5	4
GO:0048188:COMPASS complex:"A conserved protein complex that catalyzes methylation of histone H3. In Saccharomyces the complex contains Shg1p, Sdc1p, Swd1p, Swd2p, Swd3p, Spp1p, Bre2p, and the trithorax-related Set1p."	GO:0006986:response to unfolded protein:"A change in state or activity of a cell or an organism (in terms of movement, secretion, enzyme production, gene expression, etc.) as a result of an unfolded protein stimulus."	0.00034227	-0.8	0	3	3
GO:0051082:unfolded protein binding:Interacting selectively with an unfolded protein.	GO:0005759:mitochondrial matrix:"The gel-like material, with considerable fine structure, that lies in the matrix space, or lumen, of a mitochondrion. It contains the enzymes of the tricarboxylic acid cycle and, in some organisms, the enzymes concerned with fatty-acid oxidation."	0.00034227	0.8	0.069767	23	23
GO:0051082:unfolded protein binding:Interacting selectively with an unfolded protein.	GO:0030150:protein import into mitochondrial matrix:The import of proteins across the outer and inner mitochondrial membranes into the matrix. Unfolded proteins enter the mitochondrial matrix with a chaperone protein; the information required to target the precursor protein from the cytosol to the mitochondrial matrix is contained within its N-terminal matrix-targeting sequence. Translocation of …	0.00034227	0.8	0.0625	23	11
GO:0051087:chaperone binding:"Interacting selectively with a chaperone protein, a class of proteins that bind to nascent or unfolded polypeptides and ensure correct folding or transport."	GO:0008565:protein transporter activity:"Enables the directed movement of proteins into, out of, within or between cells."	0.00034227	-0.8	0	6	14
GO:0006730:one-carbon compound metabolic process:The chemical reactions and pathways involving compounds containing a single carbon atom.	GO:0006164:purine nucleotide biosynthetic process:"The chemical reactions and pathways resulting in the formation of a purine nucleotide, a compound consisting of nucleoside (a purine base linked to a deoxyribose or ribose sugar) esterified with a phosphate moiety at either the 3' or 5'-hydroxyl group of its glycose moiety."	0.000315729	0.802679	0	6	8
GO:0008565:protein transporter activity:"Enables the directed movement of proteins into, out of, within or between cells."	GO:0006620:posttranslational protein targeting to membrane:"The targeting of proteins to a membrane that occurs after their translation. Some secretory proteins exhibit posttranslational transport into the endoplasmic reticulum (ER) lumen: they are synthesized in their entirety on free cytosolic ribosomes and then released into the cytosol, where they are bound by chaperones which keep them in an…	0.000315729	0.802679	0.285714	14	4
GO:0031207:Sec62/Sec63 complex:"A protein complex involved in the posttranslational targeting of proteins to the ER. In yeast, it is a tetrameric complex consisting of Sec62p, Sec63p, Sec71p and Sec72p."	GO:0008565:protein transporter activity:"Enables the directed movement of proteins into, out of, within or between cells."	0.000315729	0.802679	0.285714	4	14
GO:0004871:signal transducer activity:Mediates the transfer of a signal from the outside to the inside of a cell by means other than the introduction of the signal molecule itself into the cell.	GO:0000753:cellular morphogenesis during conjugation with cellular fusion:The change in form (cell shape and size) that occurs during sexual reproduction in order to facilitate direct contact between the compatible mating types in organisms that undergo conjugation cellular fusion.	0.000307265	0.803571	0.111111	7	3
GO:0005624:membrane fraction:"That fraction of cells, prepared by disruptive biochemical methods, that includes the plasma and other membranes."	GO:0004674:protein serine/threonine kinase activity:Catalysis of the reaction: ATP + a protein serine/threonine = ADP + protein serine/threonine phosphate.	0.000307265	-0.803571	0	6	5
GO:0005750:mitochondrial respiratory chain complex III:"A part of the respiratory chain located in the mitochondrion, containing about 10 polypeptide subunits including four redox centers: cytochrome b/b6, cytochrome c1 and an 2Fe-2S cluster. Catalyzes the oxidation of ubiquinol by oxidized cytochrome c1."	GO:0003677:DNA binding:Interacting selectively with DNA (deoxyribonucleic acid).	0.000307265	0.803571	0	3	7
GO:0005844:polysome:Several ribosomes bound to one mRNA.	GO:0004674:protein serine/threonine kinase activity:Catalysis of the reaction: ATP + a protein serine/threonine = ADP + protein serine/threonine phosphate.	0.000307265	-0.803571	0	3	5
GO:0005935:cellular bud neck:The constriction between the mother cell and daughter cell (bud) in an organism that reproduces by budding.	GO:0000055:ribosomal large subunit export from nucleus:The directed movement of a ribosomal large subunit from the nucleus into the cytoplasm.	0.000307265	-0.803571	0	16	6
GO:0006122:"mitochondrial electron transport, ubiquinol to cytochrome c":"The transfer of electrons from ubiquinol to cytochrome c that occurs during oxidative phosphorylation, mediated by the multisubunit enzyme known as complex III."	GO:0003677:DNA binding:Interacting selectively with DNA (deoxyribonucleic acid).	0.000307265	0.803571	0	3	7
GO:0006273:lagging strand elongation:"The synthesis of DNA from a template strand in a net 3' to 5' direction. Lagging strand DNA elongation proceeds by discontinuous synthesis of short stretches of DNA, known as Okazaki fragments, from RNA primers; these fragments are then joined by DNA ligase. Although each segment of nascent DNA is synthesized in the 5' to 3' direction, the overall direction o…	GO:0006261:DNA-dependent DNA replication:"The process whereby new strands of DNA are synthesized, using parental DNA as a template for the DNA-dependent DNA polymerases that synthesize the new strands."	0.000307265	0.803571	0.055556	11	8
GO:0006280:mutagenesis:"The process by which genetic material undergoes a detectable and heritable structural change. There are three categories of mutation: genome mutations, involving addition or subtraction of one or more whole chromosomes; chromosome mutations, which alter the structure of chromosomes; and gene mutations, where the structure of a gene is altered at the molecular level."	GO:0005788:endoplasmic reticulum lumen:The volume enclosed by the membranes of the endoplasmic reticulum.	0.000307265	0.803571	0	5	4
GO:0006388:tRNA splicing:"Splicing of tRNA substrates via recognition of the folded RNA structure that brings the 5' and 3' splice sites into proximity and cleavage of the RNA at both the 3' and 5' splice sites by an endonucleolytic mechanism, followed by ligation of the exons."	GO:0005680:anaphase-promoting complex:"A ubiquitin ligase complex that degrades mitotic cyclins and anaphase inhibitory protein, thereby triggering sister chromatid separation and exit from mitosis. Substrate recognition by APC occurs through degradation signals, the most common of which is termed the Dbox degradation motif, originally discovered in cyclin B."	0.000307265	0.803571	0	6	5
GO:0006468:protein amino acid phosphorylation:The process of introducing a phosphoric group on to a protein.	GO:0005515:protein binding:Interacting selectively with any protein or protein complex (a complex of two or more proteins that may include other nonprotein molecules).	0.000307265	-0.803571	0	19	52
GO:0006515:misfolded or incompletely synthesized protein catabolic process:The chemical reactions and pathways resulting in the breakdown of misfolded or attenuated proteins.	GO:0005840:ribosome:"An intracellular organelle, about 200 A in diameter, consisting of RNA and protein. It is the site of protein biosynthesis resulting from translation of messenger RNA (mRNA). It consists of two subunits, one large and one small, each containing only protein and RNA. Both the ribosome and its subunits are characterized by their sedimentation coefficients, expressed in Svedberg…	0.000307265	-0.803571	0	3	22
GO:0006625:protein targeting to peroxisome:The process of directing proteins towards the peroxisome using signals contained within the protein.	GO:0000162:tryptophan biosynthetic process:"The chemical reactions and pathways resulting in the formation of tryptophan, the chiral amino acid 2-amino-3-(1H-indol-3-yl)propanoic acid."	0.000307265	-0.803571	0	3	4
GO:0006950:response to stress:"A change in state or activity of a cell or an organism (in terms of movement, secretion, enzyme production, gene expression, etc.) as a result of a stimulus indicating the organism is under stress. The stress is usually, but not necessarily, exogenous (e.g. temperature, humidity, ionizing radiation)."	GO:0001302:replicative cell aging:The process associated with progression of the cell from its inception to the end of its lifespan that occurs as the cell continues cycles of growth and division.	0.000307265	0.803571	0	11	9
GO:0007010:cytoskeleton organization and biogenesis:"A process that is carried out at the cellular level which results in the formation, arrangement of constituent parts, or disassembly of cytoskeletal structures."	GO:0000778:condensed nuclear chromosome kinetochore:A multisubunit complex that is located at the pericentric region of a condensed chromosome in the nucleus and provides an attachment point for the spindle microtubules.	0.000307265	-0.803571	0	7	12
GO:0007091:mitotic metaphase/anaphase transition:"The cell cycle process whereby a cell progresses from metaphase to anaphase during mitosis, triggered by the destruction of mitotic cyclins."	GO:0006388:tRNA splicing:"Splicing of tRNA substrates via recognition of the folded RNA structure that brings the 5' and 3' splice sites into proximity and cleavage of the RNA at both the 3' and 5' splice sites by an endonucleolytic mechanism, followed by ligation of the exons."	0.000307265	0.803571	0	5	6
GO:0008121:ubiquinol-cytochrome-c reductase activity:Catalysis of the reaction: CoQH2 + 2 ferricytochrome c = CoQ + 2 ferrocytochrome c.	GO:0003677:DNA binding:Interacting selectively with DNA (deoxyribonucleic acid).	0.000307265	0.803571	0	3	7
GO:0008143:poly(A) binding:"Interacting selectively with the poly(A) tail, a sequence of adenylyl residues at the 3' end of eukaryotic mRNA."	GO:0006096:glycolysis:"The chemical reactions and pathways resulting in the breakdown of a monosaccharide (generally glucose) into pyruvate, with the concomitant production of a small amount of ATP. Pyruvate may be converted to ethanol, lactate, or other small molecules, or fed into the TCA cycle."	0.000307265	0.803571	0	3	3
GO:0008150:biological_process:"Those processes specifically pertinent to the functioning of integrated living units: cells, tissues, organs, and organisms. A process is a collection of molecular events with a defined beginning and end."	GO:0000136:"alpha-1,6-mannosyltransferase complex":"A large, multiprotein complex with alpha-1,6 mannosyltransferase activity, located in the cis Golgi membrane; adds mannan to N-linked glycans on proteins."	0.000307265	-0.803571	0	135	3
GO:0008150:biological_process:"Those processes specifically pertinent to the functioning of integrated living units: cells, tissues, organs, and organisms. A process is a collection of molecular events with a defined beginning and end."	GO:0003690:double-stranded DNA binding:Interacting selectively with double-stranded DNA.	0.000307265	0.803571	0	135	4
GO:0008299:isoprenoid biosynthetic process:"The chemical reactions and pathways resulting in the formation of any isoprenoid compound, isoprene (2-methylbuta-1,3-diene) or compounds containing or derived from linked isoprene (3-methyl-2-butenylene) residues."	GO:0006189:'de novo' IMP biosynthetic process:"The chemical reactions and pathways resulting in the formation of IMP, inosine monophosphate, beginning with the synthesis of a purine ring from simpler precursors."	0.000307265	0.803571	0	3	7
GO:0009086:methionine biosynthetic process:"The chemical reactions and pathways resulting in the formation of methionine (2-amino-4-(methylthio)butanoic acid), a sulfur-containing, essential amino acid found in peptide linkage in proteins."	GO:0006273:lagging strand elongation:"The synthesis of DNA from a template strand in a net 3' to 5' direction. Lagging strand DNA elongation proceeds by discontinuous synthesis of short stretches of DNA, known as Okazaki fragments, from RNA primers; these fragments are then joined by DNA ligase. Although each segment of nascent DNA is synthesized in the 5' to 3' direction, the overall direction o…	0.000307265	-0.803571	0	3	11
GO:0015986:ATP synthesis coupled proton transport:The transport of protons across a membrane to generate an electrochemical gradient (proton-motive force) that powers ATP synthesis.	GO:0005852:eukaryotic translation initiation factor 3 complex:"A complex of several polypeptides that plays at least two important roles in protein synthesis: First, eIF3 binds to the 40S ribosome and facilitates loading of the Met-tRNA/eIF2.GTP ternary complex to form the 43S preinitiation complex. Subsequently, eIF3 apparently assists eIF4 in recruiting mRNAs to the 43S complex."	0.000307265	0.803571	0	5	6
GO:0017102:methionyl glutamyl tRNA synthetase complex:A complex consisting of methionyl- and glutamyl-tRNA synthetases. The tRNA synthetases present in the complex bind to their cognate tRNAs more efficiently than they do as monomers.	GO:0006555:methionine metabolic process:"The chemical reactions and pathways involving methionine (2-amino-4-(methylthio)butanoic acid), a sulfur-containing, essential amino acid found in peptide linkage in proteins."	0.000307265	0.803571	0	3	10
GO:0019773:"proteasome core complex, alpha-subunit complex (sensu Eukaryota)":"Refers to the subunits that constitute the outer rings of the proteasome core complex, as in, but not restricted to, the eukaryotes (Eukaryota, ncbi_taxonomy_id:2759)."	GO:0005515:protein binding:Interacting selectively with any protein or protein complex (a complex of two or more proteins that may include other nonprotein molecules).	0.000307265	-0.803571	0	7	52
GO:0019878:lysine biosynthetic process via aminoadipic acid:The chemical reactions and pathways resulting in the formation of lysine by the aminoadipic pathway.	GO:0000329:membrane of vacuole with cell cycle-correlated morphology:"The lipid bilayer surrounding a vacuole, the shape of which correlates with cell cycle phase. The membrane separates its contents from the cytoplasm of the cell."	0.000307265	-0.803571	0	3	19
GO:0030433:ER-associated protein catabolic process:The chemical reactions and pathways resulting in the breakdown of unfolded or misfolded proteins transported from the endoplasmic reticulum and targeted to cytoplasmic proteasomes for degradation.	GO:0009082:branched chain family amino acid biosynthetic process:"The chemical reactions and pathways resulting in the formation of amino acids containing a branched carbon skeleton, comprising isoleucine, leucine and valine."	0.000307265	0.803571	0	9	5
GO:0030674:"protein binding, bridging":"Interacting selectively with two or more protein molecules, or a protein and another macromolecule or complex, simultaneously, thereby physically linking the bound proteins or complexes to each other."	GO:0000932:cytoplasmic mRNA processing body:A focus in the cytoplasm where mRNAs may become inactivated by decapping or some other mechanism. mRNA processing and binding proteins are localized to these foci.	0.000307265	0.803571	0	9	5
GO:0042800:histone lysine N-methyltransferase activity (H3-K4 specific):Catalysis of the addition of a methyl group onto lysine at position 4 of the histone H3 protein.	GO:0003677:DNA binding:Interacting selectively with DNA (deoxyribonucleic acid).	0.000307265	-0.803571	0	3	7
GO:0043330:response to exogenous dsRNA:"A change in state or activity of a cell or an organism (in terms of movement, secretion, enzyme production, gene expression, etc.) as a result of an exogenous double-stranded RNA stimulus, which is usually indicative of a viral infection."	GO:0008408:3'-5' exonuclease activity:Catalysis of the hydrolysis of ester linkages within nucleic acids by removing nucleotide residues from the 3' end.	0.000307265	0.803571	0	5	4
GO:0043614:multi-eIF complex:"A multifactor complex composed of multiple translation initiation factors and the initiatior tRNAiMet, which is ready to bind to the small (40S) ribosome to form the 43S preintiation complex. In S. cerevisiae, this complex is composed of eIF1, eIF2, eIF3, and eIF5."	GO:0006096:glycolysis:"The chemical reactions and pathways resulting in the breakdown of a monosaccharide (generally glucose) into pyruvate, with the concomitant production of a small amount of ATP. Pyruvate may be converted to ethanol, lactate, or other small molecules, or fed into the TCA cycle."	0.000307265	0.803571	0	6	3
GO:0043614:multi-eIF complex:"A multifactor complex composed of multiple translation initiation factors and the initiatior tRNAiMet, which is ready to bind to the small (40S) ribosome to form the 43S preintiation complex. In S. cerevisiae, this complex is composed of eIF1, eIF2, eIF3, and eIF5."	GO:0006566:threonine metabolic process:"The chemical reactions and pathways involving threonine (2-amino-3-hydroxybutyric acid), a polar, uncharged, essential amino acid found in peptide linkage in proteins."	0.000307265	0.803571	0	6	4
GO:0046933:"hydrogen ion transporting ATP synthase activity, rotational mechanism":"Catalysis of the reaction: ADP + phosphate = ATP + H2O, coupled with transport of H+ down a concentration gradient, by a rotational mechanism."	GO:0005852:eukaryotic translation initiation factor 3 complex:"A complex of several polypeptides that plays at least two important roles in protein synthesis: First, eIF3 binds to the 40S ribosome and facilitates loading of the Met-tRNA/eIF2.GTP ternary complex to form the 43S preinitiation complex. Subsequently, eIF3 apparently assists eIF4 in recruiting mRNAs to the 43S complex."	0.000307265	0.803571	0	5	6
GO:0048188:COMPASS complex:"A conserved protein complex that catalyzes methylation of histone H3. In Saccharomyces the complex contains Shg1p, Sdc1p, Swd1p, Swd2p, Swd3p, Spp1p, Bre2p, and the trithorax-related Set1p."	GO:0003677:DNA binding:Interacting selectively with DNA (deoxyribonucleic acid).	0.000307265	-0.803571	0	3	7
GO:0006506:GPI anchor biosynthetic process:"The chemical reactions and pathways resulting in the formation of a glycosylphosphatidylinositol (GPI) anchor that attaches some membrane proteins to the lipid bilayer of the cell membrane. The phosphatidylinositol moiety is linked via the C-6 hydroxyl residue of inositol to a carbohydrate chain which is itself linked to the protein via an ethanolamine …	GO:0000407:pre-autophagosomal structure:A punctate structure localized in the vicinity of the vacuole that is required for the formation of autophagosomes.	0.000298988	0.804464	0	9	3
GO:0000407:pre-autophagosomal structure:A punctate structure localized in the vicinity of the vacuole that is required for the formation of autophagosomes.	GO:0000131:incipient cellular bud site:The portion of the budding yeast plasma membrane where a daughter cell will emerge. The yeast marks this spot with bud-site selection proteins before bud emergence occurs. Actin is polarized to this spot just prior to and during bud emergence.	0.000282981	0.80625	0	3	9
GO:0005730:nucleolus:"A small, dense body one or more of which are present in the nucleus of eukaryotic cells. It is rich in RNA and protein, is not bounded by a limiting membrane, and is not seen during mitosis. Its prime function is the transcription of the nucleolar DNA into 45S ribosomal-precursor RNA, the processing of this RNA into 5.8S, 18S, and 28S components of ribosomal RNA, and the ass…	GO:0000209:protein polyubiquitination:"Addition of multiple ubiquitin moieties to a protein, forming a ubiquitin chain."	0.000282981	0.80625	0.011628	82	5
GO:0030466:chromatin silencing at silent mating-type cassette:Repression of transcription at silent mating-type loci by the formation of heterochromatin.	GO:0006164:purine nucleotide biosynthetic process:"The chemical reactions and pathways resulting in the formation of a purine nucleotide, a compound consisting of nucleoside (a purine base linked to a deoxyribose or ribose sugar) esterified with a phosphate moiety at either the 3' or 5'-hydroxyl group of its glycose moiety."	0.000282981	-0.80625	0	8	8
GO:0005663:DNA replication factor C complex:"A complex of five polypeptides in eukaryotes, and two in prokaryotes, that loads the DNA polymerase processivity factor proliferating cell nuclear antigen (PCNA) onto DNA, thereby permitting processive DNA synthesis catalyzed by DNA polymerase."	GO:0005658:alpha DNA polymerase:primase complex:"A complex of four polypeptides, comprising large and small DNA polymerase alpha subunits and two primase subunits, which catalyzes the synthesis of an RNA primer on the lagging strand of replicating DNA; the smaller of the two primase subunits alone can catalyze oligoribonucleotide synthesis."	0.000275244	0.807143	0	6	5
GO:0005843:cytosolic small ribosomal subunit (sensu Eukaryota):"The small subunit of a eukaryotic cytosolic ribosome; has a sedimentation coefficient of 40S. As in, but not restricted to, the eukaryotes (Eukaryota, ncbi_taxonomy_id:2759)."	GO:0004222:metalloendopeptidase activity:Catalysis of the hydrolysis of nonterminal peptide linkages in oligopeptides or polypeptides. Enzymes of this class contain a chelated metal ion essential to their catalytic activity at their active sites.	0.000275244	-0.807143	0	8	6
GO:0005844:polysome:Several ribosomes bound to one mRNA.	GO:0000710:meiotic mismatch repair:"A system for the identification and correction of base-base mismatches, small insertion-deletion loops, and regions of heterology that are present in duplex DNA formed with strands from two recombining molecules. Correction of the mismatch can result in non-Mendelian segregation of alleles following meiosis."	0.000275244	-0.807143	0	3	5
GO:0005967:mitochondrial pyruvate dehydrogenase complex:"Complex that carries out the oxidative decarboxylation of pyruvate to form acetyl-CoA in eukaryotes; includes subunits possessing three catalytic activities: pyruvate dehydrogenase (E1), dihydrolipoamide S-acetyltransferase (E2), and dihydrolipoamide dehydrogenase (E3). Usually contains more subunits than its bacterial counterpart; for exam…	GO:0005750:mitochondrial respiratory chain complex III:"A part of the respiratory chain located in the mitochondrion, containing about 10 polypeptide subunits including four redox centers: cytochrome b/b6, cytochrome c1 and an 2Fe-2S cluster. Catalyzes the oxidation of ubiquinol by oxidized cytochrome c1."	0.000275244	0.807143	0	3	3
GO:0006090:pyruvate metabolic process:"The chemical reactions and pathways involving pyruvate, 2-oxopropanoate."	GO:0003743:translation initiation factor activity:Functions in the initiation of ribosome-mediated translation of mRNA into a polypeptide.	0.000275244	0.807143	0	3	14
GO:0006122:"mitochondrial electron transport, ubiquinol to cytochrome c":"The transfer of electrons from ubiquinol to cytochrome c that occurs during oxidative phosphorylation, mediated by the multisubunit enzyme known as complex III."	GO:0005967:mitochondrial pyruvate dehydrogenase complex:"Complex that carries out the oxidative decarboxylation of pyruvate to form acetyl-CoA in eukaryotes; includes subunits possessing three catalytic activities: pyruvate dehydrogenase (E1), dihydrolipoamide S-acetyltransferase (E2), and dihydrolipoamide dehydrogenase (E3). Usually contains more subunits than its bacterial counterpart; for exam…	0.000275244	0.807143	0	3	3
GO:0006289:nucleotide-excision repair:"In nucleotide excision repair a small region of the strand surrounding the damage is removed from the DNA helix as an oligonucleotide. The small gap left in the DNA helix is filled in by the sequential action of DNA polymerase and DNA ligase. Nucleotide excision repair recognizes a wide range of substrates, including damage caused by UV irradiation (pyrimidi…	GO:0000753:cellular morphogenesis during conjugation with cellular fusion:The change in form (cell shape and size) that occurs during sexual reproduction in order to facilitate direct contact between the compatible mating types in organisms that undergo conjugation cellular fusion.	0.000275244	0.807143	0	13	3
GO:0006470:protein amino acid dephosphorylation:The process of removing one or more phosphoric residues from a protein.	GO:0005967:mitochondrial pyruvate dehydrogenase complex:"Complex that carries out the oxidative decarboxylation of pyruvate to form acetyl-CoA in eukaryotes; includes subunits possessing three catalytic activities: pyruvate dehydrogenase (E1), dihydrolipoamide S-acetyltransferase (E2), and dihydrolipoamide dehydrogenase (E3). Usually contains more subunits than its bacterial counterpart; for exam…	0.000275244	-0.807143	0	9	3
GO:0006487:protein amino acid N-linked glycosylation:The posttranslational glycosylation of protein via the N4 atom of peptidyl-asparagine or the N1' atom peptidyl-tryptophan.	GO:0005737:cytoplasm:"All of the contents of a cell excluding the plasma membrane and nucleus, but including other subcellular structures."	0.000275244	0.807143	0	11	358
GO:0006508:proteolysis:The hydrolysis of a peptide bond or bonds within a protein.	GO:0006473:protein amino acid acetylation:"The addition of an acetyl group to a protein amino acid. An acetyl group is CH3CO-, derived from acetic [ethanoic] acid."	0.000275244	-0.807143	0	10	3
GO:0006515:misfolded or incompletely synthesized protein catabolic process:The chemical reactions and pathways resulting in the breakdown of misfolded or attenuated proteins.	GO:0000723:telomere maintenance:The maintenance of proper telomeric length and structure by processes that affect and monitor the activity of telomeric proteins and the length of telomeric DNA. These processes includes those that shorten and lengthen the telomeric DNA sequences.	0.000275244	0.807143	0	3	61
GO:0006891:intra-Golgi vesicle-mediated transport:"The directed movement of substances within the Golgi, mediated by small transport vesicles. These either fuse with the cis-Golgi or with each other to form the membrane stacks known as the cis-Golgi reticulum (network)."	GO:0000136:"alpha-1,6-mannosyltransferase complex":"A large, multiprotein complex with alpha-1,6 mannosyltransferase activity, located in the cis Golgi membrane; adds mannan to N-linked glycans on proteins."	0.000275244	-0.807143	0	6	3
GO:0006906:vesicle fusion:Fusion of the membrane of a transport vesicle with its target membrane.	GO:0006893:Golgi to plasma membrane transport:"The directed movement of substances from the Golgi to the plasma membrane in transport vesicles that move from the trans-Golgi network to the plasma membrane, where they fuse and release their contents by exocytosis."	0.000275244	0.807143	0.25	11	4
GO:0007049:cell cycle:"The progression of biochemical and morphological phases and events that occur in a cell during successive cell replication or nuclear replication events. Canonically, the cell cycle comprises the replication and segregation of genetic material followed by the division of the cell, but in endocycles or syncytial cells nuclear replication or nuclear division may not be follow…	GO:0005838:proteasome regulatory particle (sensu Eukaryota):"A multisubunit complex, which caps one or both ends of the proteasome core complex. This complex recognizes, unfolds ubiquitinated proteins and translocates them to the proteasome core complex. As in, but not restricted to, the eukaryotes (Eukaryota, ncbi_taxonomy_id:2759)."	0.000275244	0.807143	0	4	3
GO:0008121:ubiquinol-cytochrome-c reductase activity:Catalysis of the reaction: CoQH2 + 2 ferricytochrome c = CoQ + 2 ferrocytochrome c.	GO:0005967:mitochondrial pyruvate dehydrogenase complex:"Complex that carries out the oxidative decarboxylation of pyruvate to form acetyl-CoA in eukaryotes; includes subunits possessing three catalytic activities: pyruvate dehydrogenase (E1), dihydrolipoamide S-acetyltransferase (E2), and dihydrolipoamide dehydrogenase (E3). Usually contains more subunits than its bacterial counterpart; for exam…	0.000275244	0.807143	0	3	3
GO:0008536:Ran GTPase binding:"Interacting selectively with Ran, a conserved Ras-like GTP-binding protein, implicated in nucleocytoplasmic transport, cell cycle progression, spindle assembly, nuclear organization and nuclear envelope (NE) assembly."	GO:0006364:rRNA processing:Any process involved in the conversion of a primary ribosomal RNA (rRNA) transcript into a mature rRNA molecule.	0.000275244	0.807143	0	3	32
GO:0008757:S-adenosylmethionine-dependent methyltransferase activity:Catalysis of the transfer of a methyl group from S-adenosyl-L-methionine to a substrate.	GO:0005743:mitochondrial inner membrane:"The inner, i.e. lumen-facing, lipid bilayer of the mitochondrial envelope. It is highly folded to form cristae."	0.000275244	-0.807143	0	11	35
GO:0009086:methionine biosynthetic process:"The chemical reactions and pathways resulting in the formation of methionine (2-amino-4-(methylthio)butanoic acid), a sulfur-containing, essential amino acid found in peptide linkage in proteins."	GO:0005843:cytosolic small ribosomal subunit (sensu Eukaryota):"The small subunit of a eukaryotic cytosolic ribosome; has a sedimentation coefficient of 40S. As in, but not restricted to, the eukaryotes (Eukaryota, ncbi_taxonomy_id:2759)."	0.000275244	0.807143	0	3	8
GO:0009086:methionine biosynthetic process:"The chemical reactions and pathways resulting in the formation of methionine (2-amino-4-(methylthio)butanoic acid), a sulfur-containing, essential amino acid found in peptide linkage in proteins."	GO:0007064:mitotic sister chromatid cohesion:The cell cycle process whereby the sister chromatids of a replicated chromosome are joined along the entire length of the chromosome during mitosis. This cohesion cycle is critical for high fidelity chromosome transmission.	0.000275244	-0.807143	0	3	7
GO:0015986:ATP synthesis coupled proton transport:The transport of protons across a membrane to generate an electrochemical gradient (proton-motive force) that powers ATP synthesis.	GO:0006355:"regulation of transcription, DNA-dependent":"Any process that modulates the frequency, rate or extent of DNA-dependent transcription."	0.000275244	-0.807143	0	5	6
GO:0015986:ATP synthesis coupled proton transport:The transport of protons across a membrane to generate an electrochemical gradient (proton-motive force) that powers ATP synthesis.	GO:0006515:misfolded or incompletely synthesized protein catabolic process:The chemical reactions and pathways resulting in the breakdown of misfolded or attenuated proteins.	0.000275244	-0.807143	0	5	3
GO:0017056:structural constituent of nuclear pore:The action of a molecule that contributes to the structural integrity of the nuclear pore complex.	GO:0008150:biological_process:"Those processes specifically pertinent to the functioning of integrated living units: cells, tissues, organs, and organisms. A process is a collection of molecular events with a defined beginning and end."	0.000275244	0.807143	0	3	135
GO:0019774:"proteasome core complex, beta-subunit complex (sensu Eukaryota)":"Refers to the subunits that constitute the inner rings of the proteasome core complex, as in, but not restricted to, the eukaryotes (Eukaryota, ncbi_taxonomy_id:2759)."	GO:0005515:protein binding:Interacting selectively with any protein or protein complex (a complex of two or more proteins that may include other nonprotein molecules).	0.000275244	-0.807143	0	6	52
GO:0030137:COPI-coated vesicle:"A vesicle with a coat formed of the COPI coat complex proteins. COPI-coated vesicles are found associated with Golgi membranes at steady state, are involved in Golgi to endoplasmic reticulum (retrograde) vesicle transport, and possibly also in intra-Golgi transport."	GO:0004843:ubiquitin-specific protease activity:Catalysis of the hydrolysis of various forms of polymeric ubiquitin sequences. Will remove ubiquitin from larger leaving groups.	0.000275244	0.807143	0	4	6
GO:0030137:COPI-coated vesicle:"A vesicle with a coat formed of the COPI coat complex proteins. COPI-coated vesicles are found associated with Golgi membranes at steady state, are involved in Golgi to endoplasmic reticulum (retrograde) vesicle transport, and possibly also in intra-Golgi transport."	GO:0016579:protein deubiquitination:The removal of one or more ubiquitin moieties from a protein.	0.000275244	0.807143	0	4	6
GO:0030846:"transcription termination from Pol II promoter, RNA polymerase(A) coupled":The process by which transcription of polyadenylated RNA polymerase II transcripts is terminated; cleavage and polyadenylylation of the mRNA 3' end is coupled to transcription termination.	GO:0006378:mRNA polyadenylation:The enzymatic addition of a sequence of 40-200 adenylyl residues at the 3' end of a eukaryotic mRNA primary transcript.	0.000275244	0.807143	0.0625	5	12
GO:0042493:response to drug:"A change in state or activity of a cell or an organism (in terms of movement, secretion, enzyme production, gene expression, etc.) as a result of a drug stimulus. A drug is a substance used in the diagnosis, treatment or prevention of a disease."	GO:0006511:ubiquitin-dependent protein catabolic process:"The chemical reactions and pathways resulting in the breakdown of a protein or peptide by hydrolysis of its peptide bonds, initiated by the covalent attachment of a ubiquitin moiety, or multiple ubiquitin moieties, to the protein."	0.000275244	0.807143	0	32	35
GO:0042493:response to drug:"A change in state or activity of a cell or an organism (in terms of movement, secretion, enzyme production, gene expression, etc.) as a result of a drug stimulus. A drug is a substance used in the diagnosis, treatment or prevention of a disease."	GO:0030150:protein import into mitochondrial matrix:The import of proteins across the outer and inner mitochondrial membranes into the matrix. Unfolded proteins enter the mitochondrial matrix with a chaperone protein; the information required to target the precursor protein from the cytosol to the mitochondrial matrix is contained within its N-terminal matrix-targeting sequence. Translocation of …	0.000275244	0.807143	0	32	11
GO:0043332:mating projection tip:The apex of the mating projection in unicellular fungi exposed to mating pheromone; site of polarized growth.	GO:0000902:cell morphogenesis:"Any process that modulates the mass, volume, or shape of a cell."	0.000275244	0.807143	0.222222	7	4
GO:0043614:multi-eIF complex:"A multifactor complex composed of multiple translation initiation factors and the initiatior tRNAiMet, which is ready to bind to the small (40S) ribosome to form the 43S preintiation complex. In S. cerevisiae, this complex is composed of eIF1, eIF2, eIF3, and eIF5."	GO:0006555:methionine metabolic process:"The chemical reactions and pathways involving methionine (2-amino-4-(methylthio)butanoic acid), a sulfur-containing, essential amino acid found in peptide linkage in proteins."	0.000275244	0.807143	0	6	10
GO:0045721:negative regulation of gluconeogenesis:"Any process that stops, prevents or reduces the frequency, rate or extent of gluconeogenesis."	GO:0004843:ubiquitin-specific protease activity:Catalysis of the hydrolysis of various forms of polymeric ubiquitin sequences. Will remove ubiquitin from larger leaving groups.	0.000275244	0.807143	0.1	5	6
GO:0045721:negative regulation of gluconeogenesis:"Any process that stops, prevents or reduces the frequency, rate or extent of gluconeogenesis."	GO:0016579:protein deubiquitination:The removal of one or more ubiquitin moieties from a protein.	0.000275244	0.807143	0.1	5	6
GO:0046933:"hydrogen ion transporting ATP synthase activity, rotational mechanism":"Catalysis of the reaction: ADP + phosphate = ATP + H2O, coupled with transport of H+ down a concentration gradient, by a rotational mechanism."	GO:0006355:"regulation of transcription, DNA-dependent":"Any process that modulates the frequency, rate or extent of DNA-dependent transcription."	0.000275244	-0.807143	0	5	6
GO:0046933:"hydrogen ion transporting ATP synthase activity, rotational mechanism":"Catalysis of the reaction: ADP + phosphate = ATP + H2O, coupled with transport of H+ down a concentration gradient, by a rotational mechanism."	GO:0006515:misfolded or incompletely synthesized protein catabolic process:The chemical reactions and pathways resulting in the breakdown of misfolded or attenuated proteins.	0.000275244	-0.807143	0	5	3
GO:0051082:unfolded protein binding:Interacting selectively with an unfolded protein.	GO:0043614:multi-eIF complex:"A multifactor complex composed of multiple translation initiation factors and the initiatior tRNAiMet, which is ready to bind to the small (40S) ribosome to form the 43S preintiation complex. In S. cerevisiae, this complex is composed of eIF1, eIF2, eIF3, and eIF5."	0.000275244	0.807143	0	23	6
GO:0004004:ATP-dependent RNA helicase activity:"Catalysis of the reaction: ATP + H2O = ADP + phosphate, driving the unwinding of an RNA helix."	GO:0000750:pheromone-dependent signal transduction during conjugation with cellular fusion:"A signal transduction process resulting in the relay, amplification or dampening of a signal generated in response to pheromone exposure in organisms that undergo conjugation with cellular fusion."	0.000253067	-0.809821	0	12	5
GO:0003735:structural constituent of ribosome:The action of a molecule that contributes to the structural integrity of the ribosome.	GO:0000045:autophagic vacuole formation:"The formation of a double membrane-bound structure, the autophagosome, that occurs when a specialized membrane sac, called the isolation membrane, starts to enclose a portion of the cytoplasm."	0.000246008	-0.810714	0	41	3
GO:0003743:translation initiation factor activity:Functions in the initiation of ribosome-mediated translation of mRNA into a polypeptide.	GO:0000723:telomere maintenance:The maintenance of proper telomeric length and structure by processes that affect and monitor the activity of telomeric proteins and the length of telomeric DNA. These processes includes those that shorten and lengthen the telomeric DNA sequences.	0.000246008	-0.810714	0.013514	14	61
GO:0006098:pentose-phosphate shunt:"The process by which glucose is oxidized, coupled to NADPH synthesis. Glucose 6-P is oxidized with the formation of carbon dioxide (CO2), ribulose 5-phosphate and reduced NADP; ribulose 5-P then enters a series of reactions interconverting sugar phosphates. The pentose phosphate pathway is a major source of reducing equivalents for biosynthesis reactions and is…	GO:0000226:microtubule cytoskeleton organization and biogenesis:"A process that is carried out at the cellular level which results in the formation, arrangement of constituent parts, or disassembly of cytoskeletal structures comprising microtubules and their associated proteins."	0.000246008	0.810714	0	4	3
GO:0006301:postreplication repair:"Pathways for DNA repair which occur after DNA has replicated, e.g. mismatch repair, and which involve translesion synthesis (TLS-type) DNA polymerases."	GO:0001405:presequence translocase-associated import motor:Protein complex located on the matrix side of the mitochondrial inner membrane and associated with the presequence translocase complex; hydrolyzes ATP to provide the force to drive import of proteins into the mitochondrial matrix.	0.000246008	-0.810714	0	6	4
GO:0006511:ubiquitin-dependent protein catabolic process:"The chemical reactions and pathways resulting in the breakdown of a protein or peptide by hydrolysis of its peptide bonds, initiated by the covalent attachment of a ubiquitin moiety, or multiple ubiquitin moieties, to the protein."	GO:0005885:Arp2/3 protein complex:"A stable complex of seven subunits, two actin-related proteins, Arp2 and Arp3, and five novel proteins (ARPC1-5). Functions in the nucleation of actin filaments."	0.000246008	0.810714	0	35	6
GO:0006906:vesicle fusion:Fusion of the membrane of a transport vesicle with its target membrane.	GO:0006891:intra-Golgi vesicle-mediated transport:"The directed movement of substances within the Golgi, mediated by small transport vesicles. These either fuse with the cis-Golgi or with each other to form the membrane stacks known as the cis-Golgi reticulum (network)."	0.000246008	0.810714	0.214286	11	6
GO:0009086:methionine biosynthetic process:"The chemical reactions and pathways resulting in the formation of methionine (2-amino-4-(methylthio)butanoic acid), a sulfur-containing, essential amino acid found in peptide linkage in proteins."	GO:0006656:phosphatidylcholine biosynthetic process:"The chemical reactions and pathways resulting in the formation of phosphatidylcholines, any of a class of glycerophospholipids in which the phosphatidyl group is esterified to the hydroxyl group of choline."	0.000246008	-0.810714	0	3	4
GO:0015986:ATP synthesis coupled proton transport:The transport of protons across a membrane to generate an electrochemical gradient (proton-motive force) that powers ATP synthesis.	GO:0005840:ribosome:"An intracellular organelle, about 200 A in diameter, consisting of RNA and protein. It is the site of protein biosynthesis resulting from translation of messenger RNA (mRNA). It consists of two subunits, one large and one small, each containing only protein and RNA. Both the ribosome and its subunits are characterized by their sedimentation coefficients, expressed in Svedberg…	0.000246008	0.810714	0	5	22
GO:0015986:ATP synthesis coupled proton transport:The transport of protons across a membrane to generate an electrochemical gradient (proton-motive force) that powers ATP synthesis.	GO:0006099:tricarboxylic acid cycle:"A nearly universal metabolic pathway in which the acetyl group of acetyl coenzyme A is effectively oxidized to two C02 and four pairs of electrons are transferred to coenzymes. The acetyl group combines with oxaloacetate to form citrate, which undergoes successive transformations to isocitrate, 2-oxoglutarate, succinyl-CoA, succinate, fumarate, malate, and oxa…	0.000246008	0.810714	0	5	5
GO:0016514:SWI/SNF complex:"Any of a family of protein complexes that regulate transcription by remodeling chromatin. Swi/Snf complexes comprise nine or more proteins, including both conserved (core) and nonconserved components; the Swi2/Snf2 ATPase is one of the core components."	GO:0003729:mRNA binding:Interacting selectively with pre-messenger RNA (pre-mRNA) or messenger RNA (mRNA).	0.000246008	-0.810714	0	3	7
GO:0016887:ATPase activity:Catalysis of the reaction: ATP + H2O = ADP + phosphate. May or may not be coupled to another reaction.	GO:0003682:chromatin binding:"Interacting selectively with chromatin, the network of fibers of DNA and protein that make up the chromosomes of the eukaryotic nucleus during interphase."	0.000246008	0.810714	0	25	8
GO:0019878:lysine biosynthetic process via aminoadipic acid:The chemical reactions and pathways resulting in the formation of lysine by the aminoadipic pathway.	GO:0003682:chromatin binding:"Interacting selectively with chromatin, the network of fibers of DNA and protein that make up the chromosomes of the eukaryotic nucleus during interphase."	0.000246008	0.810714	0	3	8
GO:0030433:ER-associated protein catabolic process:The chemical reactions and pathways resulting in the breakdown of unfolded or misfolded proteins transported from the endoplasmic reticulum and targeted to cytoplasmic proteasomes for degradation.	GO:0000055:ribosomal large subunit export from nucleus:The directed movement of a ribosomal large subunit from the nucleus into the cytoplasm.	0.000246008	0.810714	0	9	6
GO:0030687:"nucleolar preribosome, large subunit precursor":"A preribosomal complex consisting of 27SA, 27SB, and/or 7S pre-rRNA, 5S rRNA, ribosomal proteins including late-associating large subunit proteins, and associated proteins; a precursor of the eukaryotic cytoplasmic large ribosomal subunit."	GO:0003682:chromatin binding:"Interacting selectively with chromatin, the network of fibers of DNA and protein that make up the chromosomes of the eukaryotic nucleus during interphase."	0.000246008	0.810714	0	3	8
GO:0042555:MCM complex:A hexameric protein complex required for the initiation and regulation of DNA replication.	GO:0005643:nuclear pore:"Any of the numerous similar discrete openings in the nuclear envelope of a eukaryotic cell, where the inner and outer nuclear membranes are joined."	0.000246008	-0.810714	0	4	16
GO:0042555:MCM complex:A hexameric protein complex required for the initiation and regulation of DNA replication.	GO:0005777:peroxisome:"A small, membrane-bounded organelle that uses dioxygen (O2) to oxidize organic molecules; contains some enzymes that produce and others that degrade hydrogen peroxide (H2O2)."	0.000246008	-0.810714	0	4	4
GO:0045047:protein targeting to ER:"The process of directing proteins towards the endoplasmic reticulum (ER) using signals contained within the protein. One common mechanism uses a 16- to 30-residue signal sequence, typically located at the N-terminus of the protein and containing positively charged amino acids followed by a continuous stretch of hydrophobic residues, which directs the ribosome t…	GO:0042645:mitochondrial nucleoid:The region of a mitochondrion to which the DNA is confined.	0.000246008	0.810714	0	10	10
GO:0046933:"hydrogen ion transporting ATP synthase activity, rotational mechanism":"Catalysis of the reaction: ADP + phosphate = ATP + H2O, coupled with transport of H+ down a concentration gradient, by a rotational mechanism."	GO:0005840:ribosome:"An intracellular organelle, about 200 A in diameter, consisting of RNA and protein. It is the site of protein biosynthesis resulting from translation of messenger RNA (mRNA). It consists of two subunits, one large and one small, each containing only protein and RNA. Both the ribosome and its subunits are characterized by their sedimentation coefficients, expressed in Svedberg…	0.000246008	0.810714	0	5	22
GO:0046933:"hydrogen ion transporting ATP synthase activity, rotational mechanism":"Catalysis of the reaction: ADP + phosphate = ATP + H2O, coupled with transport of H+ down a concentration gradient, by a rotational mechanism."	GO:0006099:tricarboxylic acid cycle:"A nearly universal metabolic pathway in which the acetyl group of acetyl coenzyme A is effectively oxidized to two C02 and four pairs of electrons are transferred to coenzymes. The acetyl group combines with oxaloacetate to form citrate, which undergoes successive transformations to isocitrate, 2-oxoglutarate, succinyl-CoA, succinate, fumarate, malate, and oxa…	0.000246008	0.810714	0	5	5
GO:0003682:chromatin binding:"Interacting selectively with chromatin, the network of fibers of DNA and protein that make up the chromosomes of the eukaryotic nucleus during interphase."	GO:0000750:pheromone-dependent signal transduction during conjugation with cellular fusion:"A signal transduction process resulting in the relay, amplification or dampening of a signal generated in response to pheromone exposure in organisms that undergo conjugation with cellular fusion."	0.000239112	-0.811607	0	8	5
GO:0005048:signal sequence binding:"Interacting selectively with a signal sequence, a specific peptide sequence found on protein precursors or mature proteins that dictates where the mature protein is localized."	GO:0004674:protein serine/threonine kinase activity:Catalysis of the reaction: ATP + a protein serine/threonine = ADP + protein serine/threonine phosphate.	0.000219366	-0.814286	0	5	5
GO:0005788:endoplasmic reticulum lumen:The volume enclosed by the membranes of the endoplasmic reticulum.	GO:0000506:glycosylphosphatidylinositol-N-acetylglucosaminyltransferase (GPI-GnT) complex:"An enzyme complex that catalyzes the transfer of GlcNAc from UDP-GlcNAc to an acceptor phosphatidylinositol, the first step in the production of GPI anchors for cell surface proteins. The complex contains PIG-A, PIG-C, PIG-H, PIG-Q, PIG-P, and DPM2 in human, and Eri1p, Gpi1p, Gpi2p, Gpi15p, Gpi19p, and Spt1…	0.000219366	0.814286	0	4	3
GO:0006094:gluconeogenesis:"The formation of glucose from noncarbohydrate precursors, such as pyruvate, amino acids and glycerol."	GO:0005750:mitochondrial respiratory chain complex III:"A part of the respiratory chain located in the mitochondrion, containing about 10 polypeptide subunits including four redox centers: cytochrome b/b6, cytochrome c1 and an 2Fe-2S cluster. Catalyzes the oxidation of ubiquinol by oxidized cytochrome c1."	0.000219366	0.814286	0	4	3
GO:0006099:tricarboxylic acid cycle:"A nearly universal metabolic pathway in which the acetyl group of acetyl coenzyme A is effectively oxidized to two C02 and four pairs of electrons are transferred to coenzymes. The acetyl group combines with oxaloacetate to form citrate, which undergoes successive transformations to isocitrate, 2-oxoglutarate, succinyl-CoA, succinate, fumarate, malate, and oxa…	GO:0005750:mitochondrial respiratory chain complex III:"A part of the respiratory chain located in the mitochondrion, containing about 10 polypeptide subunits including four redox centers: cytochrome b/b6, cytochrome c1 and an 2Fe-2S cluster. Catalyzes the oxidation of ubiquinol by oxidized cytochrome c1."	0.000219366	0.814286	0	5	3
GO:0006099:tricarboxylic acid cycle:"A nearly universal metabolic pathway in which the acetyl group of acetyl coenzyme A is effectively oxidized to two C02 and four pairs of electrons are transferred to coenzymes. The acetyl group combines with oxaloacetate to form citrate, which undergoes successive transformations to isocitrate, 2-oxoglutarate, succinyl-CoA, succinate, fumarate, malate, and oxa…	GO:0006094:gluconeogenesis:"The formation of glucose from noncarbohydrate precursors, such as pyruvate, amino acids and glycerol."	0.000219366	0.814286	0	5	4
GO:0006099:tricarboxylic acid cycle:"A nearly universal metabolic pathway in which the acetyl group of acetyl coenzyme A is effectively oxidized to two C02 and four pairs of electrons are transferred to coenzymes. The acetyl group combines with oxaloacetate to form citrate, which undergoes successive transformations to isocitrate, 2-oxoglutarate, succinyl-CoA, succinate, fumarate, malate, and oxa…	GO:0006096:glycolysis:"The chemical reactions and pathways resulting in the breakdown of a monosaccharide (generally glucose) into pyruvate, with the concomitant production of a small amount of ATP. Pyruvate may be converted to ethanol, lactate, or other small molecules, or fed into the TCA cycle."	0.000219366	0.814286	0	5	3
GO:0006122:"mitochondrial electron transport, ubiquinol to cytochrome c":"The transfer of electrons from ubiquinol to cytochrome c that occurs during oxidative phosphorylation, mediated by the multisubunit enzyme known as complex III."	GO:0006094:gluconeogenesis:"The formation of glucose from noncarbohydrate precursors, such as pyruvate, amino acids and glycerol."	0.000219366	0.814286	0	3	4
GO:0006122:"mitochondrial electron transport, ubiquinol to cytochrome c":"The transfer of electrons from ubiquinol to cytochrome c that occurs during oxidative phosphorylation, mediated by the multisubunit enzyme known as complex III."	GO:0006099:tricarboxylic acid cycle:"A nearly universal metabolic pathway in which the acetyl group of acetyl coenzyme A is effectively oxidized to two C02 and four pairs of electrons are transferred to coenzymes. The acetyl group combines with oxaloacetate to form citrate, which undergoes successive transformations to isocitrate, 2-oxoglutarate, succinyl-CoA, succinate, fumarate, malate, and oxa…	0.000219366	0.814286	0	3	5
GO:0006261:DNA-dependent DNA replication:"The process whereby new strands of DNA are synthesized, using parental DNA as a template for the DNA-dependent DNA polymerases that synthesize the new strands."	GO:0003690:double-stranded DNA binding:Interacting selectively with double-stranded DNA.	0.000219366	0.814286	0	8	4
GO:0006508:proteolysis:The hydrolysis of a peptide bond or bonds within a protein.	GO:0006144:purine base metabolic process:"The chemical reactions and pathways involving purine bases, one of the two classes of nitrogen-containing ring compounds found in DNA and RNA, which include adenine and guanine."	0.000219366	0.814286	0	10	3
GO:0006873:cell ion homeostasis:"The regulation of the levels, transport, and metabolism of ions within a cell or between a cell and its external environment."	GO:0005801:cis-Golgi network:"The network of interconnected tubular and cisternal structures located at the convex side of the Golgi apparatus, which abuts the endoplasmic reticulum."	0.000219366	0.814286	0	5	3
GO:0006879:iron ion homeostasis:"The regulation of the levels, transport, and metabolism of iron ions within a cell or between a cell and its external environment."	GO:0000324:"vacuole, cell cycle-correlated morphology":"The vacuole is a large, membrane-bound organelle that functions as a reservoir for the storage of small molecules (including polyphosphate, amino acids, several divalent cations (e.g. calcium), other ions, and other small molecules) as well as being the primary compartment for degradation. It is an acidic compartment, containing an ensemble …	0.000219366	0.814286	0	6	12
GO:0007029:endoplasmic reticulum organization and biogenesis:"A process that is carried out at the cellular level which results in the formation, arrangement of constituent parts, or disassembly of the endoplasmic reticulum."	GO:0000136:"alpha-1,6-mannosyltransferase complex":"A large, multiprotein complex with alpha-1,6 mannosyltransferase activity, located in the cis Golgi membrane; adds mannan to N-linked glycans on proteins."	0.000219366	-0.814286	0	3	3
GO:0008121:ubiquinol-cytochrome-c reductase activity:Catalysis of the reaction: CoQH2 + 2 ferricytochrome c = CoQ + 2 ferrocytochrome c.	GO:0006094:gluconeogenesis:"The formation of glucose from noncarbohydrate precursors, such as pyruvate, amino acids and glycerol."	0.000219366	0.814286	0	3	4
GO:0008121:ubiquinol-cytochrome-c reductase activity:Catalysis of the reaction: CoQH2 + 2 ferricytochrome c = CoQ + 2 ferrocytochrome c.	GO:0006099:tricarboxylic acid cycle:"A nearly universal metabolic pathway in which the acetyl group of acetyl coenzyme A is effectively oxidized to two C02 and four pairs of electrons are transferred to coenzymes. The acetyl group combines with oxaloacetate to form citrate, which undergoes successive transformations to isocitrate, 2-oxoglutarate, succinyl-CoA, succinate, fumarate, malate, and oxa…	0.000219366	0.814286	0	3	5
GO:0008194:UDP-glycosyltransferase activity:Catalysis of the transfer of a glycosyl group from a UDP-sugar to a small hydrophobic molecule.	GO:0005788:endoplasmic reticulum lumen:The volume enclosed by the membranes of the endoplasmic reticulum.	0.000219366	0.814286	0	3	4
GO:0008408:3'-5' exonuclease activity:Catalysis of the hydrolysis of ester linkages within nucleic acids by removing nucleotide residues from the 3' end.	GO:0006508:proteolysis:The hydrolysis of a peptide bond or bonds within a protein.	0.000219366	0.814286	0	4	10
GO:0008541:"proteasome regulatory particle, lid subcomplex (sensu Eukaryota)":"Refers to the subunits of the regulatory particle that forms the peripheral lid, as in, but not restricted to, the eukaryotes (Eukaryota, ncbi_taxonomy_id:2759)."	GO:0005525:GTP binding:"Interacting selectively with GTP, guanosine triphosphate."	0.000219366	0.814286	0	8	6
GO:0009082:branched chain family amino acid biosynthetic process:"The chemical reactions and pathways resulting in the formation of amino acids containing a branched carbon skeleton, comprising isoleucine, leucine and valine."	GO:0005656:pre-replicative complex:"A multiprotein complex assembled at eukaryotic DNA replication origins during late mitosis and G1, allowing the origin to become competent, or 'licensed', for replication. The complex normally includes the origin recognition complex (ORC), Cdc6, Cdt1 and the MiniChromosome Maintenance (Mcm2-7) proteins."	0.000219366	0.814286	0	5	7
GO:0009082:branched chain family amino acid biosynthetic process:"The chemical reactions and pathways resulting in the formation of amino acids containing a branched carbon skeleton, comprising isoleucine, leucine and valine."	GO:0006267:pre-replicative complex assembly:"The aggregation and bonding together of a set of components to form the pre-replicative complex, multiprotein complex that forms at eukaryotic DNA replication origins during late M phase; its presence is required for replication initiation."	0.000219366	0.814286	0	5	7
GO:0009082:branched chain family amino acid biosynthetic process:"The chemical reactions and pathways resulting in the formation of amino acids containing a branched carbon skeleton, comprising isoleucine, leucine and valine."	GO:0006555:methionine metabolic process:"The chemical reactions and pathways involving methionine (2-amino-4-(methylthio)butanoic acid), a sulfur-containing, essential amino acid found in peptide linkage in proteins."	0.000219366	0.814286	0	5	10
GO:0009396:folic acid and derivative biosynthetic process:The chemical reactions and pathways resulting in the formation of folic acid and its derivatives.	GO:0005842:cytosolic large ribosomal subunit (sensu Eukaryota):"The large subunit of a ribosome; has a sedimentation coefficient of 60S. As in, but not restricted to, the eukaryotes (Eukaryota, ncbi_taxonomy_id:2759)."	0.000219366	-0.814286	0	3	7
GO:0015986:ATP synthesis coupled proton transport:The transport of protons across a membrane to generate an electrochemical gradient (proton-motive force) that powers ATP synthesis.	GO:0000054:ribosome export from nucleus:The directed movement of a ribosome from the nucleus into the cytoplasm.	0.000219366	0.814286	0	5	6
GO:0016586:RSC complex:"A protein complex similar to, but more abundant than, the Swi/Snf complex. The RSC complex is generally recruited to RNA polymerase III promoters and is specifically recruited to RNA polymerase II promoters by transcriptional activators and repressors; it is also involved in non-homologous end joining."	GO:0008092:cytoskeletal protein binding:"Interacting selectively with any protein component of any cytoskeleton (actin, microtubule, or intermediate filament cytoskeleton)."	0.000219366	-0.814286	0	3	3
GO:0019898:extrinsic to membrane:"Loosely bound to one surface of a membrane, but not integrated into the hydrophobic region."	GO:0017102:methionyl glutamyl tRNA synthetase complex:A complex consisting of methionyl- and glutamyl-tRNA synthetases. The tRNA synthetases present in the complex bind to their cognate tRNAs more efficiently than they do as monomers.	0.000219366	-0.814286	0	10	3
GO:0030447:filamentous growth:"The process by which a multicellular organism or a group of unicellular organisms grow in a threadlike, filamentous shape."	GO:0004175:endopeptidase activity:"Catalysis of the hydrolysis of nonterminal peptide linkages in oligopeptides or polypeptides, and comprising any enzyme of sub-subclasses EC:3.4.21-99. They are classfied according to the presence of essential catalytic residues or ions at their active sites."	0.000219366	0.814286	0.037037	5	23
GO:0042645:mitochondrial nucleoid:The region of a mitochondrion to which the DNA is confined.	GO:0000002:mitochondrial genome maintenance:The maintenance of the structure and integrity of the mitochondrial genome.	0.000219366	0.814286	0.2	10	14
GO:0043044:ATP-dependent chromatin remodeling:"Dynamic structural changes to eukaryotic chromatin that require energy from the hydrolysis of ATP, ranging from local changes necessary for transcriptional regulation to global changes necessary for chromosome segregation, mediated by ATP-dependent chromatin-remodelling factors."	GO:0008092:cytoskeletal protein binding:"Interacting selectively with any protein component of any cytoskeleton (actin, microtubule, or intermediate filament cytoskeleton)."	0.000219366	-0.814286	0	3	3
GO:0043330:response to exogenous dsRNA:"A change in state or activity of a cell or an organism (in terms of movement, secretion, enzyme production, gene expression, etc.) as a result of an exogenous double-stranded RNA stimulus, which is usually indicative of a viral infection."	GO:0006298:mismatch repair:"A system for the correction of errors introduced during DNA replication when an incorrect base, which cannot form hydrogen bonds with the corresponding base in the parent strand, is incorporated into the daughter strand. The mismatch repair system promotes genomic fidelity by repairing base-base mismatches, insertion-deletion loops and heterologies generated during DNA…	0.000219366	0.814286	0	5	13
GO:0043614:multi-eIF complex:"A multifactor complex composed of multiple translation initiation factors and the initiatior tRNAiMet, which is ready to bind to the small (40S) ribosome to form the 43S preintiation complex. In S. cerevisiae, this complex is composed of eIF1, eIF2, eIF3, and eIF5."	GO:0005843:cytosolic small ribosomal subunit (sensu Eukaryota):"The small subunit of a eukaryotic cytosolic ribosome; has a sedimentation coefficient of 40S. As in, but not restricted to, the eukaryotes (Eukaryota, ncbi_taxonomy_id:2759)."	0.000219366	0.814286	0	6	8
GO:0045721:negative regulation of gluconeogenesis:"Any process that stops, prevents or reduces the frequency, rate or extent of gluconeogenesis."	GO:0006350:transcription:The synthesis of either RNA on a template of DNA or DNA on a template of RNA.	0.000219366	-0.814286	0	5	6
GO:0046933:"hydrogen ion transporting ATP synthase activity, rotational mechanism":"Catalysis of the reaction: ADP + phosphate = ATP + H2O, coupled with transport of H+ down a concentration gradient, by a rotational mechanism."	GO:0000054:ribosome export from nucleus:The directed movement of a ribosome from the nucleus into the cytoplasm.	0.000219366	0.814286	0	5	6
GO:0016567:protein ubiquitination:The process by which one or more ubiquitin moieties are added to a protein.	GO:0004406:H3/H4 histone acetyltransferase activity:"Catalysis of the addition of an acetyl group to a histone, specific for histones H3 and H4."	0.000200977	0.816964	0	7	3
GO:0004004:ATP-dependent RNA helicase activity:"Catalysis of the reaction: ATP + H2O = ADP + phosphate, driving the unwinding of an RNA helix."	GO:0003690:double-stranded DNA binding:Interacting selectively with double-stranded DNA.	0.000195137	-0.817857	0	12	4
GO:0004222:metalloendopeptidase activity:Catalysis of the hydrolysis of nonterminal peptide linkages in oligopeptides or polypeptides. Enzymes of this class contain a chelated metal ion essential to their catalytic activity at their active sites.	GO:0000723:telomere maintenance:The maintenance of proper telomeric length and structure by processes that affect and monitor the activity of telomeric proteins and the length of telomeric DNA. These processes includes those that shorten and lengthen the telomeric DNA sequences.	0.000195137	0.817857	0	6	61
GO:0005643:nuclear pore:"Any of the numerous similar discrete openings in the nuclear envelope of a eukaryotic cell, where the inner and outer nuclear membranes are joined."	GO:0000798:nuclear cohesin complex:A protein complex required for cohesion between sister chromatids that remain in the nucleus.	0.000195137	0.817857	0	16	5
GO:0006301:postreplication repair:"Pathways for DNA repair which occur after DNA has replicated, e.g. mismatch repair, and which involve translesion synthesis (TLS-type) DNA polymerases."	GO:0005788:endoplasmic reticulum lumen:The volume enclosed by the membranes of the endoplasmic reticulum.	0.000195137	0.817857	0	6	4
GO:0006369:transcription termination from RNA polymerase II promoter:Any process by which transcription by RNA polymerase II is terminated.	GO:0000243:commitment complex:"The first portion of the spliceosome to assemble in mRNA splicing; in commitment complex formation the 5' and 3' splice sites are recognized by the U1 snRNP and the U2 snRNP auxiliary factor, respectively."	0.000195137	0.817857	0	5	3
GO:0006950:response to stress:"A change in state or activity of a cell or an organism (in terms of movement, secretion, enzyme production, gene expression, etc.) as a result of a stimulus indicating the organism is under stress. The stress is usually, but not necessarily, exogenous (e.g. temperature, humidity, ionizing radiation)."	GO:0006457:protein folding:The process of assisting in the covalent and noncovalent assembly of single chain polypeptides or multisubunit complexes into the correct tertiary structure.	0.000195137	0.817857	0.064516	11	22
GO:0008565:protein transporter activity:"Enables the directed movement of proteins into, out of, within or between cells."	GO:0005843:cytosolic small ribosomal subunit (sensu Eukaryota):"The small subunit of a eukaryotic cytosolic ribosome; has a sedimentation coefficient of 40S. As in, but not restricted to, the eukaryotes (Eukaryota, ncbi_taxonomy_id:2759)."	0.000195137	0.817857	0	14	8
GO:0015071:protein phosphatase type 2C activity:Catalysis of the reaction: a phosphoprotein + H2O = a protein + phosphate.	GO:0000054:ribosome export from nucleus:The directed movement of a ribosome from the nucleus into the cytoplasm.	0.000195137	-0.817857	0	3	6
GO:0019898:extrinsic to membrane:"Loosely bound to one surface of a membrane, but not integrated into the hydrophobic region."	GO:0003743:translation initiation factor activity:Functions in the initiation of ribosome-mediated translation of mRNA into a polypeptide.	0.000195137	-0.817857	0	10	14
GO:0030127:COPII vesicle coat:"One of two multimeric complexes that forms a membrane vesicle coat. COPII is best characterized in S. cerevisiae, where the subunits are called Sar1p, Sec13p, Sec31p, Sec23p, and Sec24p. Vesicles with COPII coats are found associated with endoplasmic reticulum (ER) membranes at steady state."	GO:0003735:structural constituent of ribosome:The action of a molecule that contributes to the structural integrity of the ribosome.	0.000195137	0.817857	0	6	41
GO:0030447:filamentous growth:"The process by which a multicellular organism or a group of unicellular organisms grow in a threadlike, filamentous shape."	GO:0019773:"proteasome core complex, alpha-subunit complex (sensu Eukaryota)":"Refers to the subunits that constitute the outer rings of the proteasome core complex, as in, but not restricted to, the eukaryotes (Eukaryota, ncbi_taxonomy_id:2759)."	0.000195137	0.817857	0.090909	5	7
GO:0030687:"nucleolar preribosome, large subunit precursor":"A preribosomal complex consisting of 27SA, 27SB, and/or 7S pre-rRNA, 5S rRNA, ribosomal proteins including late-associating large subunit proteins, and associated proteins; a precursor of the eukaryotic cytoplasmic large ribosomal subunit."	GO:0006348:chromatin silencing at telomere:Repression of transcription of telomeric DNA by the formation of heterochromatin.	0.000195137	-0.817857	0	3	11
GO:0031307:integral to mitochondrial outer membrane:Penetrating at least one phospholipid bilayer of the mitochondrial outer membrane. May also refer to the state of being buried in the bilayer with no exposure outside the bilayer.	GO:0006302:double-strand break repair:The repair of double-strand breaks in DNA via homologous and nonhomologous mechanisms to reform a continuous DNA helix.	0.000195137	-0.817857	0	3	3
GO:0042555:MCM complex:A hexameric protein complex required for the initiation and regulation of DNA replication.	GO:0005887:integral to plasma membrane:Penetrating at least one phospholipid bilayer of a plasma membrane. May also refer to the state of being buried in the bilayer with no exposure outside the bilayer.	0.000195137	-0.817857	0	4	4
GO:0042787:protein ubiquitination during ubiquitin-dependent protein catabolic process:"The process by which a ubiquitin moiety, or multiple moieties, are covalently attached to the target protein, thereby initiating the degradation of that protein."	GO:0005762:mitochondrial large ribosomal subunit:The larger of the two subunits of a mitochondrial ribosome. Two sites on the ribosomal large subunit are involved in translation: the aminoacyl site (A site) and peptidyl site (P site).	0.000195137	0.817857	0	4	21
GO:0043330:response to exogenous dsRNA:"A change in state or activity of a cell or an organism (in terms of movement, secretion, enzyme production, gene expression, etc.) as a result of an exogenous double-stranded RNA stimulus, which is usually indicative of a viral infection."	GO:0005844:polysome:Several ribosomes bound to one mRNA.	0.000195137	-0.817857	0	5	3
GO:0046695:SLIK (SAGA-like) complex:"A protein complex similar to the SAGA complex but with a smaller form of Spt7 and no Spt8. Although little is known about the SLIK complex, evidence suggests involvement of the general amino acid control pathway."	GO:0019005:SCF ubiquitin ligase complex:"A ubiquitin ligase complex in which a cullin from the Cul1 subfamily and a RING domain protein form the catalytic core; substrate specificity is conferred by a Skp1 adaptor and an F-box protein. SCF complexes are involved in targeting proteins for degradation by the proteasome. The best characterized complexes are those from yeast and mammals (with core su…	0.000195137	0.817857	0	8	3
GO:0051082:unfolded protein binding:Interacting selectively with an unfolded protein.	GO:0006413:translational initiation:"The process preceding formation of the peptide bond between the first two amino acids of a protein. This includes the formation of a complex of the ribosome, mRNA, and an initiation complex that contains the first aminoacyl-tRNA."	0.000195137	0.817857	0.027778	23	14
GO:0005843:cytosolic small ribosomal subunit (sensu Eukaryota):"The small subunit of a eukaryotic cytosolic ribosome; has a sedimentation coefficient of 40S. As in, but not restricted to, the eukaryotes (Eukaryota, ncbi_taxonomy_id:2759)."	GO:0003743:translation initiation factor activity:Functions in the initiation of ribosome-mediated translation of mRNA into a polypeptide.	0.000173148	0.821429	0.1	8	14
GO:0006289:nucleotide-excision repair:"In nucleotide excision repair a small region of the strand surrounding the damage is removed from the DNA helix as an oligonucleotide. The small gap left in the DNA helix is filled in by the sequential action of DNA polymerase and DNA ligase. Nucleotide excision repair recognizes a wide range of substrates, including damage caused by UV irradiation (pyrimidi…	GO:0005788:endoplasmic reticulum lumen:The volume enclosed by the membranes of the endoplasmic reticulum.	0.000173148	0.821429	0	13	4
GO:0006298:mismatch repair:"A system for the correction of errors introduced during DNA replication when an incorrect base, which cannot form hydrogen bonds with the corresponding base in the parent strand, is incorporated into the daughter strand. The mismatch repair system promotes genomic fidelity by repairing base-base mismatches, insertion-deletion loops and heterologies generated during DNA…	GO:0006281:DNA repair:"The process of restoring DNA after damage. Genomes are subject to damage by chemical and physical agents in the environment (e.g. UV and ionizing radiations, chemical mutagens, fungal and bacterial toxins, etc.) and by free radicals or alkylating agents endogenously generated in metabolism. DNA is also damaged because of errors during its replication. A variety of different…	0.000173148	0.821429	0.055556	13	25
GO:0006468:protein amino acid phosphorylation:The process of introducing a phosphoric group on to a protein.	GO:0000030:mannosyltransferase activity:"Catalysis of the transfer of a mannosyl group to an acceptor molecule, typically another carbohydrate or a lipid."	0.000173148	0.821429	0	19	4
GO:0006506:GPI anchor biosynthetic process:"The chemical reactions and pathways resulting in the formation of a glycosylphosphatidylinositol (GPI) anchor that attaches some membrane proteins to the lipid bilayer of the cell membrane. The phosphatidylinositol moiety is linked via the C-6 hydroxyl residue of inositol to a carbohydrate chain which is itself linked to the protein via an ethanolamine …	GO:0005788:endoplasmic reticulum lumen:The volume enclosed by the membranes of the endoplasmic reticulum.	0.000173148	0.821429	0	9	4
GO:0006730:one-carbon compound metabolic process:The chemical reactions and pathways involving compounds containing a single carbon atom.	GO:0005849:mRNA cleavage factor complex:Any macromolecular complex involved in cleavage or polyadenylation of mRNA molecules.	0.000173148	-0.821429	0	6	6
GO:0007114:cell budding:"A form of asexual reproduction, occurring in certain bacteria and fungi (e.g. yeasts) and some primitive animals in which an individual arises from a daughter cell formed by pinching off a part of the parent cell. The budlike outgrowths so formed may sometimes remain attached to the parent cell."	GO:0006325:establishment and/or maintenance of chromatin architecture:"The specification, formation and maintenance of the physical structure of eukaryotic chromatin."	0.000173148	-0.821429	0	4	8
GO:0009082:branched chain family amino acid biosynthetic process:"The chemical reactions and pathways resulting in the formation of amino acids containing a branched carbon skeleton, comprising isoleucine, leucine and valine."	GO:0006378:mRNA polyadenylation:The enzymatic addition of a sequence of 40-200 adenylyl residues at the 3' end of a eukaryotic mRNA primary transcript.	0.000173148	-0.821429	0	5	12
GO:0019774:"proteasome core complex, beta-subunit complex (sensu Eukaryota)":"Refers to the subunits that constitute the inner rings of the proteasome core complex, as in, but not restricted to, the eukaryotes (Eukaryota, ncbi_taxonomy_id:2759)."	GO:0001302:replicative cell aging:The process associated with progression of the cell from its inception to the end of its lifespan that occurs as the cell continues cycles of growth and division.	0.000173148	0.821429	0	6	9
GO:0019878:lysine biosynthetic process via aminoadipic acid:The chemical reactions and pathways resulting in the formation of lysine by the aminoadipic pathway.	GO:0008150:biological_process:"Those processes specifically pertinent to the functioning of integrated living units: cells, tissues, organs, and organisms. A process is a collection of molecular events with a defined beginning and end."	0.000173148	-0.821429	0	3	135
GO:0042254:ribosome biogenesis and assembly:"The process of the formation of the constituents of the ribosome subunits, their assembly, and their transport to the sites of protein synthesis."	GO:0000027:ribosomal large subunit assembly and maintenance:The aggregation and bonding together of constituent RNAs and proteins to form and maintain the large ribosomal subunit.	0.000173148	0.821429	0.142857	116	20
GO:0042645:mitochondrial nucleoid:The region of a mitochondrion to which the DNA is confined.	GO:0005843:cytosolic small ribosomal subunit (sensu Eukaryota):"The small subunit of a eukaryotic cytosolic ribosome; has a sedimentation coefficient of 40S. As in, but not restricted to, the eukaryotes (Eukaryota, ncbi_taxonomy_id:2759)."	0.000173148	0.821429	0	10	8
GO:0043330:response to exogenous dsRNA:"A change in state or activity of a cell or an organism (in terms of movement, secretion, enzyme production, gene expression, etc.) as a result of an exogenous double-stranded RNA stimulus, which is usually indicative of a viral infection."	GO:0006501:C-terminal protein lipidation:The covalent or non-covalent attachment of a lipid moiety to the carboxy terminus of a protein.	0.000173148	0.821429	0	5	4
GO:0019898:extrinsic to membrane:"Loosely bound to one surface of a membrane, but not integrated into the hydrophobic region."	GO:0006446:regulation of translational initiation:"Any process that modulates the frequency, rate or extent of translational initiation."	0.000167981	-0.822321	0	10	5
GO:0005967:mitochondrial pyruvate dehydrogenase complex:"Complex that carries out the oxidative decarboxylation of pyruvate to form acetyl-CoA in eukaryotes; includes subunits possessing three catalytic activities: pyruvate dehydrogenase (E1), dihydrolipoamide S-acetyltransferase (E2), and dihydrolipoamide dehydrogenase (E3). Usually contains more subunits than its bacterial counterpart; for exam…	GO:0003677:DNA binding:Interacting selectively with DNA (deoxyribonucleic acid).	0.000153236	0.825	0	3	7
GO:0006096:glycolysis:"The chemical reactions and pathways resulting in the breakdown of a monosaccharide (generally glucose) into pyruvate, with the concomitant production of a small amount of ATP. Pyruvate may be converted to ethanol, lactate, or other small molecules, or fed into the TCA cycle."	GO:0005774:vacuolar membrane:The lipid bilayer surrounding the vacuole and separating its contents from the cytoplasm of the cell.	0.000153236	-0.825	0	3	6
GO:0006272:leading strand elongation:The synthesis of DNA from a template strand in the 5' to 3' direction; leading strand elongation is continuous as it proceeds in the same direction as the replication fork.	GO:0000147:actin cortical patch assembly:"Assembly of an actin cortical patch, a discrete actin-containing structure found at the plasma membrane of fungal cells."	0.000153236	-0.825	0	10	5
GO:0006506:GPI anchor biosynthetic process:"The chemical reactions and pathways resulting in the formation of a glycosylphosphatidylinositol (GPI) anchor that attaches some membrane proteins to the lipid bilayer of the cell membrane. The phosphatidylinositol moiety is linked via the C-6 hydroxyl residue of inositol to a carbohydrate chain which is itself linked to the protein via an ethanolamine …	GO:0005933:cellular bud:"A protuberance from a cell of an organism that reproduces by budding, which will grow larger and become a separate daughter cell after nuclear division, cytokinesis, and cell wall formation (when appropriate). The daughter cell may completely separate from the mother cell, or the mother and daughter cells may remain associated."	0.000153236	0.825	0	9	5
GO:0006656:phosphatidylcholine biosynthetic process:"The chemical reactions and pathways resulting in the formation of phosphatidylcholines, any of a class of glycerophospholipids in which the phosphatidyl group is esterified to the hydroxyl group of choline."	GO:0003743:translation initiation factor activity:Functions in the initiation of ribosome-mediated translation of mRNA into a polypeptide.	0.000153236	-0.825	0	4	14
GO:0006730:one-carbon compound metabolic process:The chemical reactions and pathways involving compounds containing a single carbon atom.	GO:0004871:signal transducer activity:Mediates the transfer of a signal from the outside to the inside of a cell by means other than the introduction of the signal molecule itself into the cell.	0.000153236	-0.825	0	6	7
GO:0006891:intra-Golgi vesicle-mediated transport:"The directed movement of substances within the Golgi, mediated by small transport vesicles. These either fuse with the cis-Golgi or with each other to form the membrane stacks known as the cis-Golgi reticulum (network)."	GO:0005525:GTP binding:"Interacting selectively with GTP, guanosine triphosphate."	0.000153236	-0.825	0	6	6
GO:0006904:vesicle docking during exocytosis:"The initial attachment of a vesicle membrane to a target membrane, mediated by proteins protruding from the membrane of the vesicle and the target membrane, during exocytosis."	GO:0005885:Arp2/3 protein complex:"A stable complex of seven subunits, two actin-related proteins, Arp2 and Arp3, and five novel proteins (ARPC1-5). Functions in the nucleation of actin filaments."	0.000153236	-0.825	0	4	6
GO:0007165:signal transduction:"The cascade of processes by which a signal interacts with a receptor, causing a change in the level or activity of a second messenger or other downstream target, and ultimately effecting a change in the functioning of the cell."	GO:0000105:histidine biosynthetic process:"The chemical reactions and pathways resulting in the formation of histidine, 2-amino-3-(1H-imidazol-4-yl)propanoic acid."	0.000153236	0.825	0	9	4
GO:0008092:cytoskeletal protein binding:"Interacting selectively with any protein component of any cytoskeleton (actin, microtubule, or intermediate filament cytoskeleton)."	GO:0006368:RNA elongation from RNA polymerase II promoter:The extension of an RNA molecule after transcription initiation at an RNA polymerase II-specific promoter by the addition of ribonucleotides catalyzed by RNA polymerase II.	0.000153236	-0.825	0	3	15
GO:0008143:poly(A) binding:"Interacting selectively with the poly(A) tail, a sequence of adenylyl residues at the 3' end of eukaryotic mRNA."	GO:0006656:phosphatidylcholine biosynthetic process:"The chemical reactions and pathways resulting in the formation of phosphatidylcholines, any of a class of glycerophospholipids in which the phosphatidyl group is esterified to the hydroxyl group of choline."	0.000153236	-0.825	0	3	4
GO:0009082:branched chain family amino acid biosynthetic process:"The chemical reactions and pathways resulting in the formation of amino acids containing a branched carbon skeleton, comprising isoleucine, leucine and valine."	GO:0006656:phosphatidylcholine biosynthetic process:"The chemical reactions and pathways resulting in the formation of phosphatidylcholines, any of a class of glycerophospholipids in which the phosphatidyl group is esterified to the hydroxyl group of choline."	0.000153236	-0.825	0	5	4
GO:0015986:ATP synthesis coupled proton transport:The transport of protons across a membrane to generate an electrochemical gradient (proton-motive force) that powers ATP synthesis.	GO:0005847:mRNA cleavage and polyadenylation specificity factor complex:"A multisubunit complex that binds to the canonical AAUAAA hexamer and to U-rich upstream sequence elements on the pre-mRNA, thereby stimulating the otherwise weakly active and nonspecific polymerase to elongate efficiently RNAs containing a poly(A) signal."	0.000153236	-0.825	0	5	9
GO:0015986:ATP synthesis coupled proton transport:The transport of protons across a membrane to generate an electrochemical gradient (proton-motive force) that powers ATP synthesis.	GO:0006094:gluconeogenesis:"The formation of glucose from noncarbohydrate precursors, such as pyruvate, amino acids and glycerol."	0.000153236	0.825	0	5	4
GO:0015986:ATP synthesis coupled proton transport:The transport of protons across a membrane to generate an electrochemical gradient (proton-motive force) that powers ATP synthesis.	GO:0006412:translation:The chemical reactions and pathways resulting in the formation of a protein. This is a ribosome-mediated process in which the information in messenger RNA (mRNA) is used to specify the sequence of amino acids in the protein.	0.000153236	0.825	0	5	59
GO:0016571:histone methylation:The modification of histones by addition of methyl groups.	GO:0005849:mRNA cleavage factor complex:Any macromolecular complex involved in cleavage or polyadenylation of mRNA molecules.	0.000153236	0.825	0	8	6
GO:0030137:COPI-coated vesicle:"A vesicle with a coat formed of the COPI coat complex proteins. COPI-coated vesicles are found associated with Golgi membranes at steady state, are involved in Golgi to endoplasmic reticulum (retrograde) vesicle transport, and possibly also in intra-Golgi transport."	GO:0005832:chaperonin-containing T-complex:A multisubunit ring-shaped complex that mediates protein folding in the cytosol without a cofactor.	0.000153236	-0.825	0	4	6
GO:0030466:chromatin silencing at silent mating-type cassette:Repression of transcription at silent mating-type loci by the formation of heterochromatin.	GO:0003690:double-stranded DNA binding:Interacting selectively with double-stranded DNA.	0.000153236	0.825	0	8	4
GO:0035064:methylated histone residue binding:Interacting selectively with a methylated residue on a histone protein. Histones are any of a group of water-soluble proteins found in association with the DNA of plant and animal chromosomes.	GO:0004004:ATP-dependent RNA helicase activity:"Catalysis of the reaction: ATP + H2O = ADP + phosphate, driving the unwinding of an RNA helix."	0.000153236	-0.825	0	3	12
GO:0043141:ATP-dependent 5' to 3' DNA helicase activity:Catalysis of the reaction: ATP + H2O = ADP + phosphate; drives the unwinding of the DNA helix in the direction 5' to 3'.	GO:0005847:mRNA cleavage and polyadenylation specificity factor complex:"A multisubunit complex that binds to the canonical AAUAAA hexamer and to U-rich upstream sequence elements on the pre-mRNA, thereby stimulating the otherwise weakly active and nonspecific polymerase to elongate efficiently RNAs containing a poly(A) signal."	0.000153236	0.825	0	4	9
GO:0046933:"hydrogen ion transporting ATP synthase activity, rotational mechanism":"Catalysis of the reaction: ADP + phosphate = ATP + H2O, coupled with transport of H+ down a concentration gradient, by a rotational mechanism."	GO:0005847:mRNA cleavage and polyadenylation specificity factor complex:"A multisubunit complex that binds to the canonical AAUAAA hexamer and to U-rich upstream sequence elements on the pre-mRNA, thereby stimulating the otherwise weakly active and nonspecific polymerase to elongate efficiently RNAs containing a poly(A) signal."	0.000153236	-0.825	0	5	9
GO:0046933:"hydrogen ion transporting ATP synthase activity, rotational mechanism":"Catalysis of the reaction: ADP + phosphate = ATP + H2O, coupled with transport of H+ down a concentration gradient, by a rotational mechanism."	GO:0006094:gluconeogenesis:"The formation of glucose from noncarbohydrate precursors, such as pyruvate, amino acids and glycerol."	0.000153236	0.825	0	5	4
GO:0046933:"hydrogen ion transporting ATP synthase activity, rotational mechanism":"Catalysis of the reaction: ADP + phosphate = ATP + H2O, coupled with transport of H+ down a concentration gradient, by a rotational mechanism."	GO:0006412:translation:The chemical reactions and pathways resulting in the formation of a protein. This is a ribosome-mediated process in which the information in messenger RNA (mRNA) is used to specify the sequence of amino acids in the protein.	0.000153236	0.825	0	5	59
GO:0007165:signal transduction:"The cascade of processes by which a signal interacts with a receptor, causing a change in the level or activity of a second messenger or other downstream target, and ultimately effecting a change in the functioning of the cell."	GO:0005634:nucleus:"A membrane-bounded organelle of eukaryotic cells in which chromosomes are housed and replicated. In most cells, the nucleus contains all of the cell's chromosomes except the organellar chromosomes, and is the site of RNA synthesis and processing. In some species, or in specialized cell types, RNA metabolism or DNA replication may be absent."	0.000148564	0.825893	0.016077	9	307
GO:0005665:"DNA-directed RNA polymerase II, core complex":"RNA polymerase II, one of three nuclear DNA-directed RNA polymerases found in all eukaryotes, is a multisubunit complex; typically it produces mRNAs, snoRNAs, and some of the snRNAs. Two large subunits comprise the most conserved portion including the catalytic site and share similarity with other eukaryotic and bacterial multisubunit RNA…	GO:0000288:"mRNA catabolic process, deadenylation-dependent decay":"A major pathway of mRNA degradation, that proceeds through a series of ordered steps: poly(A) tail shortening, deadenylylation-dependent decapping, and decay of the transcript body, and that can regulate mRNA stability."	0.000135245	0.828571	0.125	5	4
GO:0006515:misfolded or incompletely synthesized protein catabolic process:The chemical reactions and pathways resulting in the breakdown of misfolded or attenuated proteins.	GO:0005843:cytosolic small ribosomal subunit (sensu Eukaryota):"The small subunit of a eukaryotic cytosolic ribosome; has a sedimentation coefficient of 40S. As in, but not restricted to, the eukaryotes (Eukaryota, ncbi_taxonomy_id:2759)."	0.000135245	-0.828571	0	3	8
GO:0006515:misfolded or incompletely synthesized protein catabolic process:The chemical reactions and pathways resulting in the breakdown of misfolded or attenuated proteins.	GO:0006501:C-terminal protein lipidation:The covalent or non-covalent attachment of a lipid moiety to the carboxy terminus of a protein.	0.000135245	0.828571	0	3	4
GO:0007124:pseudohyphal growth:"A pattern of cell growth that occurs in conditions of nitrogen limitation and abundant fermentable carbon source. Cells become elongated, switch to a unipolar budding pattern, remain physically attached to each other, and invade the growth substrate."	GO:0000118:histone deacetylase complex:Complex that possesses histone deacetylase activity.	0.000135245	0.828571	0	12	4
GO:0009086:methionine biosynthetic process:"The chemical reactions and pathways resulting in the formation of methionine (2-amino-4-(methylthio)butanoic acid), a sulfur-containing, essential amino acid found in peptide linkage in proteins."	GO:0009082:branched chain family amino acid biosynthetic process:"The chemical reactions and pathways resulting in the formation of amino acids containing a branched carbon skeleton, comprising isoleucine, leucine and valine."	0.000135245	0.828571	0	3	5
GO:0015031:protein transport:"The directed movement of proteins into, out of, within or between cells."	GO:0004596:peptide alpha-N-acetyltransferase activity:Catalysis of the reaction: acetyl-CoA + peptide = CoA + N-alpha-acetylpeptide.	0.000135245	-0.828571	0	3	6
GO:0019774:"proteasome core complex, beta-subunit complex (sensu Eukaryota)":"Refers to the subunits that constitute the inner rings of the proteasome core complex, as in, but not restricted to, the eukaryotes (Eukaryota, ncbi_taxonomy_id:2759)."	GO:0000136:"alpha-1,6-mannosyltransferase complex":"A large, multiprotein complex with alpha-1,6 mannosyltransferase activity, located in the cis Golgi membrane; adds mannan to N-linked glycans on proteins."	0.000135245	0.828571	0	6	3
GO:0019843:rRNA binding:Interacting selectively with ribosomal RNA.	GO:0006986:response to unfolded protein:"A change in state or activity of a cell or an organism (in terms of movement, secretion, enzyme production, gene expression, etc.) as a result of an unfolded protein stimulus."	0.000135245	0.828571	0	3	3
GO:0030150:protein import into mitochondrial matrix:The import of proteins across the outer and inner mitochondrial membranes into the matrix. Unfolded proteins enter the mitochondrial matrix with a chaperone protein; the information required to target the precursor protein from the cytosol to the mitochondrial matrix is contained within its N-terminal matrix-targeting sequence. Translocation of …	GO:0000723:telomere maintenance:The maintenance of proper telomeric length and structure by processes that affect and monitor the activity of telomeric proteins and the length of telomeric DNA. These processes includes those that shorten and lengthen the telomeric DNA sequences.	0.000135245	-0.828571	0	11	61
GO:0030528:transcription regulator activity:Plays a role in regulating transcription; may bind a promoter or enhancer DNA sequence or interact with a DNA-binding transcription factor.	GO:0000798:nuclear cohesin complex:A protein complex required for cohesion between sister chromatids that remain in the nucleus.	0.000135245	0.828571	0	4	5
GO:0031428:box C/D snoRNP complex:A ribonucleoprotein complex containing small nucleolar RNA of the box C/D type.	GO:0006566:threonine metabolic process:"The chemical reactions and pathways involving threonine (2-amino-3-hydroxybutyric acid), a polar, uncharged, essential amino acid found in peptide linkage in proteins."	0.000135245	0.828571	0	4	4
GO:0031428:box C/D snoRNP complex:A ribonucleoprotein complex containing small nucleolar RNA of the box C/D type.	GO:0006656:phosphatidylcholine biosynthetic process:"The chemical reactions and pathways resulting in the formation of phosphatidylcholines, any of a class of glycerophospholipids in which the phosphatidyl group is esterified to the hydroxyl group of choline."	0.000135245	-0.828571	0	4	4
GO:0035064:methylated histone residue binding:Interacting selectively with a methylated residue on a histone protein. Histones are any of a group of water-soluble proteins found in association with the DNA of plant and animal chromosomes.	GO:0003674:molecular_function:"Elemental activities, such as catalysis or binding, describing the actions of a gene product at the molecular level. A given gene product may exhibit one or more molecular functions."	0.000135245	0.828571	0	3	311
GO:0042555:MCM complex:A hexameric protein complex required for the initiation and regulation of DNA replication.	GO:0009082:branched chain family amino acid biosynthetic process:"The chemical reactions and pathways resulting in the formation of amino acids containing a branched carbon skeleton, comprising isoleucine, leucine and valine."	0.000135245	0.828571	0	4	5
GO:0042800:histone lysine N-methyltransferase activity (H3-K4 specific):Catalysis of the addition of a methyl group onto lysine at position 4 of the histone H3 protein.	GO:0007064:mitotic sister chromatid cohesion:The cell cycle process whereby the sister chromatids of a replicated chromosome are joined along the entire length of the chromosome during mitosis. This cohesion cycle is critical for high fidelity chromosome transmission.	0.000135245	0.828571	0	3	7
GO:0048188:COMPASS complex:"A conserved protein complex that catalyzes methylation of histone H3. In Saccharomyces the complex contains Shg1p, Sdc1p, Swd1p, Swd2p, Swd3p, Spp1p, Bre2p, and the trithorax-related Set1p."	GO:0007064:mitotic sister chromatid cohesion:The cell cycle process whereby the sister chromatids of a replicated chromosome are joined along the entire length of the chromosome during mitosis. This cohesion cycle is critical for high fidelity chromosome transmission.	0.000135245	0.828571	0	3	7
GO:0000136:"alpha-1,6-mannosyltransferase complex":"A large, multiprotein complex with alpha-1,6 mannosyltransferase activity, located in the cis Golgi membrane; adds mannan to N-linked glycans on proteins."	GO:0000001:mitochondrion inheritance:"The distribution of mitochondria, including the mitochondrial genome, into daughter cells after mitosis or meiosis, mediated by interactions between mitochondria and the cytoskeleton."	0.000119028	0.832143	0	3	12
GO:0006096:glycolysis:"The chemical reactions and pathways resulting in the breakdown of a monosaccharide (generally glucose) into pyruvate, with the concomitant production of a small amount of ATP. Pyruvate may be converted to ethanol, lactate, or other small molecules, or fed into the TCA cycle."	GO:0005843:cytosolic small ribosomal subunit (sensu Eukaryota):"The small subunit of a eukaryotic cytosolic ribosome; has a sedimentation coefficient of 40S. As in, but not restricted to, the eukaryotes (Eukaryota, ncbi_taxonomy_id:2759)."	0.000119028	0.832143	0	3	8
GO:0006189:'de novo' IMP biosynthetic process:"The chemical reactions and pathways resulting in the formation of IMP, inosine monophosphate, beginning with the synthesis of a purine ring from simpler precursors."	GO:0004402:histone acetyltransferase activity:Catalysis of the reaction: acetyl-CoA + histone = CoA + acetyl-histone.	0.000119028	0.832143	0	7	3
GO:0006298:mismatch repair:"A system for the correction of errors introduced during DNA replication when an incorrect base, which cannot form hydrogen bonds with the corresponding base in the parent strand, is incorporated into the daughter strand. The mismatch repair system promotes genomic fidelity by repairing base-base mismatches, insertion-deletion loops and heterologies generated during DNA…	GO:0006273:lagging strand elongation:"The synthesis of DNA from a template strand in a net 3' to 5' direction. Lagging strand DNA elongation proceeds by discontinuous synthesis of short stretches of DNA, known as Okazaki fragments, from RNA primers; these fragments are then joined by DNA ligase. Although each segment of nascent DNA is synthesized in the 5' to 3' direction, the overall direction o…	0.000119028	0.832143	0.263158	13	11
GO:0006396:RNA processing:Any process involved in the conversion of one or more primary RNA transcripts into one or more mature RNA molecules.	GO:0006281:DNA repair:"The process of restoring DNA after damage. Genomes are subject to damage by chemical and physical agents in the environment (e.g. UV and ionizing radiations, chemical mutagens, fungal and bacterial toxins, etc.) and by free radicals or alkylating agents endogenously generated in metabolism. DNA is also damaged because of errors during its replication. A variety of different…	0.000119028	0.832143	0	5	25
GO:0006555:methionine metabolic process:"The chemical reactions and pathways involving methionine (2-amino-4-(methylthio)butanoic acid), a sulfur-containing, essential amino acid found in peptide linkage in proteins."	GO:0006094:gluconeogenesis:"The formation of glucose from noncarbohydrate precursors, such as pyruvate, amino acids and glycerol."	0.000119028	0.832143	0	10	4
GO:0006896:Golgi to vacuole transport:The directed movement of substances from the Golgi to the vacuole.	GO:0000226:microtubule cytoskeleton organization and biogenesis:"A process that is carried out at the cellular level which results in the formation, arrangement of constituent parts, or disassembly of cytoskeletal structures comprising microtubules and their associated proteins."	0.000119028	-0.832143	0	10	3
GO:0007114:cell budding:"A form of asexual reproduction, occurring in certain bacteria and fungi (e.g. yeasts) and some primitive animals in which an individual arises from a daughter cell formed by pinching off a part of the parent cell. The budlike outgrowths so formed may sometimes remain attached to the parent cell."	GO:0000506:glycosylphosphatidylinositol-N-acetylglucosaminyltransferase (GPI-GnT) complex:"An enzyme complex that catalyzes the transfer of GlcNAc from UDP-GlcNAc to an acceptor phosphatidylinositol, the first step in the production of GPI anchors for cell surface proteins. The complex contains PIG-A, PIG-C, PIG-H, PIG-Q, PIG-P, and DPM2 in human, and Eri1p, Gpi1p, Gpi2p, Gpi15p, Gpi19p, and Spt1…	0.000119028	0.832143	0	4	3
GO:0008194:UDP-glycosyltransferase activity:Catalysis of the transfer of a glycosyl group from a UDP-sugar to a small hydrophobic molecule.	GO:0007114:cell budding:"A form of asexual reproduction, occurring in certain bacteria and fungi (e.g. yeasts) and some primitive animals in which an individual arises from a daughter cell formed by pinching off a part of the parent cell. The budlike outgrowths so formed may sometimes remain attached to the parent cell."	0.000119028	0.832143	0	3	4
GO:0019005:SCF ubiquitin ligase complex:"A ubiquitin ligase complex in which a cullin from the Cul1 subfamily and a RING domain protein form the catalytic core; substrate specificity is conferred by a Skp1 adaptor and an F-box protein. SCF complexes are involved in targeting proteins for degradation by the proteasome. The best characterized complexes are those from yeast and mammals (with core su…	GO:0004842:ubiquitin-protein ligase activity:Catalysis of the reaction: ATP + ubiquitin + protein lysine = AMP + diphosphate + protein N-ubiquityllysine.	0.000119028	0.832143	0.133333	3	14
GO:0043614:multi-eIF complex:"A multifactor complex composed of multiple translation initiation factors and the initiatior tRNAiMet, which is ready to bind to the small (40S) ribosome to form the 43S preintiation complex. In S. cerevisiae, this complex is composed of eIF1, eIF2, eIF3, and eIF5."	GO:0004222:metalloendopeptidase activity:Catalysis of the hydrolysis of nonterminal peptide linkages in oligopeptides or polypeptides. Enzymes of this class contain a chelated metal ion essential to their catalytic activity at their active sites.	0.000119028	-0.832143	0	6	6
GO:0043614:multi-eIF complex:"A multifactor complex composed of multiple translation initiation factors and the initiatior tRNAiMet, which is ready to bind to the small (40S) ribosome to form the 43S preintiation complex. In S. cerevisiae, this complex is composed of eIF1, eIF2, eIF3, and eIF5."	GO:0006515:misfolded or incompletely synthesized protein catabolic process:The chemical reactions and pathways resulting in the breakdown of misfolded or attenuated proteins.	0.000119028	-0.832143	0	6	3
GO:0043614:multi-eIF complex:"A multifactor complex composed of multiple translation initiation factors and the initiatior tRNAiMet, which is ready to bind to the small (40S) ribosome to form the 43S preintiation complex. In S. cerevisiae, this complex is composed of eIF1, eIF2, eIF3, and eIF5."	GO:0016571:histone methylation:The modification of histones by addition of methyl groups.	0.000119028	-0.832143	0	6	8
GO:0045047:protein targeting to ER:"The process of directing proteins towards the endoplasmic reticulum (ER) using signals contained within the protein. One common mechanism uses a 16- to 30-residue signal sequence, typically located at the N-terminus of the protein and containing positively charged amino acids followed by a continuous stretch of hydrophobic residues, which directs the ribosome t…	GO:0003677:DNA binding:Interacting selectively with DNA (deoxyribonucleic acid).	0.000119028	0.832143	0	10	7
GO:0000754:adaptation to pheromone during conjugation with cellular fusion:"In organisms that undergo conjugation with cellular fusion, the process resulting in desensitization following exposure to pheromone stimulus that act to down-regulate further stimulation or block initial conjugation responses."	GO:0000009:"alpha-1,6-mannosyltransferase activity":"Catalysis of the transfer of a mannose residue from GDP-mannose to an oligosaccharide, forming an alpha-1,6-linkage."	0.000104447	-0.835714	0	3	3
GO:0004004:ATP-dependent RNA helicase activity:"Catalysis of the reaction: ATP + H2O = ADP + phosphate, driving the unwinding of an RNA helix."	GO:0000082:G1/S transition of mitotic cell cycle:Progression from G1 phase to S phase of the mitotic cell cycle.	0.000104447	0.835714	0	12	6
GO:0004175:endopeptidase activity:"Catalysis of the hydrolysis of nonterminal peptide linkages in oligopeptides or polypeptides, and comprising any enzyme of sub-subclasses EC:3.4.21-99. They are classfied according to the presence of essential catalytic residues or ions at their active sites."	GO:0000001:mitochondrion inheritance:"The distribution of mitochondria, including the mitochondrial genome, into daughter cells after mitosis or meiosis, mediated by interactions between mitochondria and the cytoskeleton."	0.000104447	0.835714	0	23	12
GO:0005515:protein binding:Interacting selectively with any protein or protein complex (a complex of two or more proteins that may include other nonprotein molecules).	GO:0003674:molecular_function:"Elemental activities, such as catalysis or binding, describing the actions of a gene product at the molecular level. A given gene product may exhibit one or more molecular functions."	0.000104447	0.835714	0	52	311
GO:0005840:ribosome:"An intracellular organelle, about 200 A in diameter, consisting of RNA and protein. It is the site of protein biosynthesis resulting from translation of messenger RNA (mRNA). It consists of two subunits, one large and one small, each containing only protein and RNA. Both the ribosome and its subunits are characterized by their sedimentation coefficients, expressed in Svedberg…	GO:0003743:translation initiation factor activity:Functions in the initiation of ribosome-mediated translation of mRNA into a polypeptide.	0.000104447	0.835714	0.16129	22	14
GO:0005847:mRNA cleavage and polyadenylation specificity factor complex:"A multisubunit complex that binds to the canonical AAUAAA hexamer and to U-rich upstream sequence elements on the pre-mRNA, thereby stimulating the otherwise weakly active and nonspecific polymerase to elongate efficiently RNAs containing a poly(A) signal."	GO:0005792:microsome:"Any of the small, heterogeneous, artifactual, vesicular particles, 50-150 nm in diameter, that are formed when some eukaryotic cells are homogenized and that sediment on centrifugation at 100000 g."	0.000104447	-0.835714	0	9	6
GO:0006189:'de novo' IMP biosynthetic process:"The chemical reactions and pathways resulting in the formation of IMP, inosine monophosphate, beginning with the synthesis of a purine ring from simpler precursors."	GO:0006144:purine base metabolic process:"The chemical reactions and pathways involving purine bases, one of the two classes of nitrogen-containing ring compounds found in DNA and RNA, which include adenine and guanine."	0.000104447	0.835714	0.428571	7	3
GO:0006506:GPI anchor biosynthetic process:"The chemical reactions and pathways resulting in the formation of a glycosylphosphatidylinositol (GPI) anchor that attaches some membrane proteins to the lipid bilayer of the cell membrane. The phosphatidylinositol moiety is linked via the C-6 hydroxyl residue of inositol to a carbohydrate chain which is itself linked to the protein via an ethanolamine …	GO:0000131:incipient cellular bud site:The portion of the budding yeast plasma membrane where a daughter cell will emerge. The yeast marks this spot with bud-site selection proteins before bud emergence occurs. Actin is polarized to this spot just prior to and during bud emergence.	0.000104447	0.835714	0	9	9
GO:0007005:mitochondrion organization and biogenesis:"A process that is carried out at the cellular level which results in the formation, arrangement of constituent parts, or disassembly of a mitochondrion; includes mitochondrial morphology and distribution, and replication of the mitochondrial genome as well as synthesis of new mitochondrial components."	GO:0005788:endoplasmic reticulum lumen:The volume enclosed by the membranes of the endoplasmic reticulum.	0.000104447	-0.835714	0	13	4
GO:0008047:enzyme activator activity:Increases the activity of an enzyme.	GO:0006406:mRNA export from nucleus:The directed movement of mRNA from the nucleus to the cytoplasm.	0.000104447	-0.835714	0	5	17
GO:0015986:ATP synthesis coupled proton transport:The transport of protons across a membrane to generate an electrochemical gradient (proton-motive force) that powers ATP synthesis.	GO:0005843:cytosolic small ribosomal subunit (sensu Eukaryota):"The small subunit of a eukaryotic cytosolic ribosome; has a sedimentation coefficient of 40S. As in, but not restricted to, the eukaryotes (Eukaryota, ncbi_taxonomy_id:2759)."	0.000104447	0.835714	0	5	8
GO:0016558:protein import into peroxisome matrix:"The import of proteins into the peroxisomal matrix. A peroxisome targeting signal (PTS) binds to a soluble receptor protein in the cytosol, and the resulting complex then binds to a receptor protein in the peroxisome membrane and is imported."	GO:0007031:peroxisome organization and biogenesis:"A process that is carried out at the cellular level which results in the formation, arrangement of constituent parts, or disassembly of a peroxisome."	0.000104447	0.835714	0.428571	4	6
GO:0016573:histone acetylation:The modification of histones by addition of acetyl groups.	GO:0000124:SAGA complex:"A large multiprotein complex that possesses histone acetyltransferase and in involved in regulation of transcription. The budding yeast complex includes Gcn5p, several proteins of the Spt and Ada families, and several TBP-associate proteins (TAFs); analogous complexes in other species have analogous compositions, and usually contain homologs of the yeast proteins."	0.000104447	0.835714	0.473684	17	11
GO:0017102:methionyl glutamyl tRNA synthetase complex:A complex consisting of methionyl- and glutamyl-tRNA synthetases. The tRNA synthetases present in the complex bind to their cognate tRNAs more efficiently than they do as monomers.	GO:0003743:translation initiation factor activity:Functions in the initiation of ribosome-mediated translation of mRNA into a polypeptide.	0.000104447	0.835714	0	3	14
GO:0017102:methionyl glutamyl tRNA synthetase complex:A complex consisting of methionyl- and glutamyl-tRNA synthetases. The tRNA synthetases present in the complex bind to their cognate tRNAs more efficiently than they do as monomers.	GO:0006566:threonine metabolic process:"The chemical reactions and pathways involving threonine (2-amino-3-hydroxybutyric acid), a polar, uncharged, essential amino acid found in peptide linkage in proteins."	0.000104447	0.835714	0	3	4
GO:0030176:integral to endoplasmic reticulum membrane:Penetrating at least one phospholipid bilayer of an endoplasmic reticulum membrane. May also refer to the state of being buried in the bilayer with no exposure outside the bilayer.	GO:0006490:oligosaccharide-lipid intermediate assembly:The cellular metabolic process by which an intermediate molecule of dolichol-P-man or dolicol-P-Glc is assembled to be used in N-linked glycosylation.	0.000104447	-0.835714	0	9	4
GO:0030687:"nucleolar preribosome, large subunit precursor":"A preribosomal complex consisting of 27SA, 27SB, and/or 7S pre-rRNA, 5S rRNA, ribosomal proteins including late-associating large subunit proteins, and associated proteins; a precursor of the eukaryotic cytoplasmic large ribosomal subunit."	GO:0030433:ER-associated protein catabolic process:The chemical reactions and pathways resulting in the breakdown of unfolded or misfolded proteins transported from the endoplasmic reticulum and targeted to cytoplasmic proteasomes for degradation.	0.000104447	0.835714	0	3	9
GO:0043614:multi-eIF complex:"A multifactor complex composed of multiple translation initiation factors and the initiatior tRNAiMet, which is ready to bind to the small (40S) ribosome to form the 43S preintiation complex. In S. cerevisiae, this complex is composed of eIF1, eIF2, eIF3, and eIF5."	GO:0015986:ATP synthesis coupled proton transport:The transport of protons across a membrane to generate an electrochemical gradient (proton-motive force) that powers ATP synthesis.	0.000104447	0.835714	0	6	5
GO:0046933:"hydrogen ion transporting ATP synthase activity, rotational mechanism":"Catalysis of the reaction: ADP + phosphate = ATP + H2O, coupled with transport of H+ down a concentration gradient, by a rotational mechanism."	GO:0005843:cytosolic small ribosomal subunit (sensu Eukaryota):"The small subunit of a eukaryotic cytosolic ribosome; has a sedimentation coefficient of 40S. As in, but not restricted to, the eukaryotes (Eukaryota, ncbi_taxonomy_id:2759)."	0.000104447	0.835714	0	5	8
GO:0046933:"hydrogen ion transporting ATP synthase activity, rotational mechanism":"Catalysis of the reaction: ADP + phosphate = ATP + H2O, coupled with transport of H+ down a concentration gradient, by a rotational mechanism."	GO:0043614:multi-eIF complex:"A multifactor complex composed of multiple translation initiation factors and the initiatior tRNAiMet, which is ready to bind to the small (40S) ribosome to form the 43S preintiation complex. In S. cerevisiae, this complex is composed of eIF1, eIF2, eIF3, and eIF5."	0.000104447	0.835714	0	5	6
GO:0051082:unfolded protein binding:Interacting selectively with an unfolded protein.	GO:0030687:"nucleolar preribosome, large subunit precursor":"A preribosomal complex consisting of 27SA, 27SB, and/or 7S pre-rRNA, 5S rRNA, ribosomal proteins including late-associating large subunit proteins, and associated proteins; a precursor of the eukaryotic cytoplasmic large ribosomal subunit."	0.000104447	0.835714	0	23	3
GO:0005750:mitochondrial respiratory chain complex III:"A part of the respiratory chain located in the mitochondrion, containing about 10 polypeptide subunits including four redox centers: cytochrome b/b6, cytochrome c1 and an 2Fe-2S cluster. Catalyzes the oxidation of ubiquinol by oxidized cytochrome c1."	GO:0000002:mitochondrial genome maintenance:The maintenance of the structure and integrity of the mitochondrial genome.	9.14e-05	0.839286	0	3	14
GO:0005750:mitochondrial respiratory chain complex III:"A part of the respiratory chain located in the mitochondrion, containing about 10 polypeptide subunits including four redox centers: cytochrome b/b6, cytochrome c1 and an 2Fe-2S cluster. Catalyzes the oxidation of ubiquinol by oxidized cytochrome c1."	GO:0000183:chromatin silencing at rDNA:Repression of transcription of ribosomal DNA by the formation of heterochromatin.	9.14e-05	-0.839286	0	3	4
GO:0005885:Arp2/3 protein complex:"A stable complex of seven subunits, two actin-related proteins, Arp2 and Arp3, and five novel proteins (ARPC1-5). Functions in the nucleation of actin filaments."	GO:0003690:double-stranded DNA binding:Interacting selectively with double-stranded DNA.	9.14e-05	-0.839286	0	6	4
GO:0005967:mitochondrial pyruvate dehydrogenase complex:"Complex that carries out the oxidative decarboxylation of pyruvate to form acetyl-CoA in eukaryotes; includes subunits possessing three catalytic activities: pyruvate dehydrogenase (E1), dihydrolipoamide S-acetyltransferase (E2), and dihydrolipoamide dehydrogenase (E3). Usually contains more subunits than its bacterial counterpart; for exam…	GO:0005843:cytosolic small ribosomal subunit (sensu Eukaryota):"The small subunit of a eukaryotic cytosolic ribosome; has a sedimentation coefficient of 40S. As in, but not restricted to, the eukaryotes (Eukaryota, ncbi_taxonomy_id:2759)."	9.14e-05	0.839286	0	3	8
GO:0006122:"mitochondrial electron transport, ubiquinol to cytochrome c":"The transfer of electrons from ubiquinol to cytochrome c that occurs during oxidative phosphorylation, mediated by the multisubunit enzyme known as complex III."	GO:0000002:mitochondrial genome maintenance:The maintenance of the structure and integrity of the mitochondrial genome.	9.14e-05	0.839286	0	3	14
GO:0006122:"mitochondrial electron transport, ubiquinol to cytochrome c":"The transfer of electrons from ubiquinol to cytochrome c that occurs during oxidative phosphorylation, mediated by the multisubunit enzyme known as complex III."	GO:0000183:chromatin silencing at rDNA:Repression of transcription of ribosomal DNA by the formation of heterochromatin.	9.14e-05	-0.839286	0	3	4
GO:0006904:vesicle docking during exocytosis:"The initial attachment of a vesicle membrane to a target membrane, mediated by proteins protruding from the membrane of the vesicle and the target membrane, during exocytosis."	GO:0006891:intra-Golgi vesicle-mediated transport:"The directed movement of substances within the Golgi, mediated by small transport vesicles. These either fuse with the cis-Golgi or with each other to form the membrane stacks known as the cis-Golgi reticulum (network)."	9.14e-05	0.839286	0	4	6
GO:0007094:mitotic spindle checkpoint:A signal transduction based surveillance mechanism that ensures the fidelity of cell division by preventing the premature advance of cells from metaphase to anaphase prior to the successful attachment of kinetochores to spindle microtubules (spindle assembly).	GO:0005816:spindle pole body:The microtubule organizing center in fungi; functionally homologous to the animal cell centrosome.	9.14e-05	0.839286	0.166667	5	9
GO:0008121:ubiquinol-cytochrome-c reductase activity:Catalysis of the reaction: CoQH2 + 2 ferricytochrome c = CoQ + 2 ferrocytochrome c.	GO:0000002:mitochondrial genome maintenance:The maintenance of the structure and integrity of the mitochondrial genome.	9.14e-05	0.839286	0	3	14
GO:0008121:ubiquinol-cytochrome-c reductase activity:Catalysis of the reaction: CoQH2 + 2 ferricytochrome c = CoQ + 2 ferrocytochrome c.	GO:0000183:chromatin silencing at rDNA:Repression of transcription of ribosomal DNA by the formation of heterochromatin.	9.14e-05	-0.839286	0	3	4
GO:0008540:"proteasome regulatory particle, base subcomplex (sensu Eukaryota)":"Refers to the subunits of the regulatory particle that directly associates with the proteasome core complex, as in, but not restricted to, the eukaryotes (Eukaryota, ncbi_taxonomy_id:2759)."	GO:0006511:ubiquitin-dependent protein catabolic process:"The chemical reactions and pathways resulting in the breakdown of a protein or peptide by hydrolysis of its peptide bonds, initiated by the covalent attachment of a ubiquitin moiety, or multiple ubiquitin moieties, to the protein."	9.14e-05	0.839286	0.2	7	35
GO:0009082:branched chain family amino acid biosynthetic process:"The chemical reactions and pathways resulting in the formation of amino acids containing a branched carbon skeleton, comprising isoleucine, leucine and valine."	GO:0006413:translational initiation:"The process preceding formation of the peptide bond between the first two amino acids of a protein. This includes the formation of a complex of the ribosome, mRNA, and an initiation complex that contains the first aminoacyl-tRNA."	9.14e-05	0.839286	0	5	14
GO:0015031:protein transport:"The directed movement of proteins into, out of, within or between cells."	GO:0006276:plasmid maintenance:The maintenance of the integrity of extrachromosomal plasmid DNA; includes processes that ensure plasmids are retained in the daughter cells after cell division.	9.14e-05	-0.839286	0	3	3
GO:0015071:protein phosphatase type 2C activity:Catalysis of the reaction: a phosphoprotein + H2O = a protein + phosphate.	GO:0003677:DNA binding:Interacting selectively with DNA (deoxyribonucleic acid).	9.14e-05	-0.839286	0	3	7
GO:0030847:"transcription termination from Pol II promoter, RNA polymerase(A)-independent":The process by which transcription of nonpolyadenylated RNA polymerase II transcripts is terminated; coupled to the maturation of the RNA 3'-end.	GO:0005669:transcription factor TFIID complex:"A complex composed of TATA binding protein (TBP) and TBP associated factors (TAFs); the total mass is typically about 800 kDa. Most of the TAFs are conserved across species. In TATA-containing promoters for RNA polymerase II (Pol II), TFIID is believed to recognize at least two distinct elements, the TATA element and a downstream promoter element. TF…	9.14e-05	0.839286	0	4	6
GO:0043141:ATP-dependent 5' to 3' DNA helicase activity:Catalysis of the reaction: ATP + H2O = ADP + phosphate; drives the unwinding of the DNA helix in the direction 5' to 3'.	GO:0006501:C-terminal protein lipidation:The covalent or non-covalent attachment of a lipid moiety to the carboxy terminus of a protein.	9.14e-05	0.839286	0	4	4
GO:0043162:ubiquitin-dependent protein catabolic process via the multivesicular body pathway:"The chemical reactions and pathways resulting in the breakdown of a protein or peptide covalently tagged with a ubiquitin, via the multivesicular body (MVB) sorting pathway; ubiquitin-tagged proteins are sorted into MVBs, and delivered to a lysosome/vacuole for degradation."	GO:0030176:integral to endoplasmic reticulum membrane:Penetrating at least one phospholipid bilayer of an endoplasmic reticulum membrane. May also refer to the state of being buried in the bilayer with no exposure outside the bilayer.	9.14e-05	-0.839286	0	7	9
GO:0043332:mating projection tip:The apex of the mating projection in unicellular fungi exposed to mating pheromone; site of polarized growth.	GO:0005525:GTP binding:"Interacting selectively with GTP, guanosine triphosphate."	9.14e-05	-0.839286	0	7	6
GO:0048017:inositol lipid-mediated signaling:A series of molecular signals in which a cell uses an inositol lipid to convert an extracellular signal into a response.	GO:0006289:nucleotide-excision repair:"In nucleotide excision repair a small region of the strand surrounding the damage is removed from the DNA helix as an oligonucleotide. The small gap left in the DNA helix is filled in by the sequential action of DNA polymerase and DNA ligase. Nucleotide excision repair recognizes a wide range of substrates, including damage caused by UV irradiation (pyrimidi…	9.14e-05	0.839286	0	3	13
GO:0051082:unfolded protein binding:Interacting selectively with an unfolded protein.	GO:0003690:double-stranded DNA binding:Interacting selectively with double-stranded DNA.	9.14e-05	-0.839286	0	23	4
GO:0005849:mRNA cleavage factor complex:Any macromolecular complex involved in cleavage or polyadenylation of mRNA molecules.	GO:0005524:ATP binding:"Interacting selectively with ATP, adenosine 5'-triphosphate, a universally important coenzyme and enzyme regulator."	7.97e-05	-0.842857	0	6	7
GO:0005885:Arp2/3 protein complex:"A stable complex of seven subunits, two actin-related proteins, Arp2 and Arp3, and five novel proteins (ARPC1-5). Functions in the nucleation of actin filaments."	GO:0005515:protein binding:Interacting selectively with any protein or protein complex (a complex of two or more proteins that may include other nonprotein molecules).	7.97e-05	-0.842857	0	6	52
GO:0006094:gluconeogenesis:"The formation of glucose from noncarbohydrate precursors, such as pyruvate, amino acids and glycerol."	GO:0005967:mitochondrial pyruvate dehydrogenase complex:"Complex that carries out the oxidative decarboxylation of pyruvate to form acetyl-CoA in eukaryotes; includes subunits possessing three catalytic activities: pyruvate dehydrogenase (E1), dihydrolipoamide S-acetyltransferase (E2), and dihydrolipoamide dehydrogenase (E3). Usually contains more subunits than its bacterial counterpart; for exam…	7.97e-05	0.842857	0	4	3
GO:0006366:transcription from RNA polymerase II promoter:"The synthesis of RNA from a DNA template by RNA polymerase II (Pol II), originating at a Pol II-specific promoter. Includes transcription of messenger RNA (mRNA) and certain small nuclear RNAs (snRNAs)."	GO:0000710:meiotic mismatch repair:"A system for the identification and correction of base-base mismatches, small insertion-deletion loops, and regions of heterology that are present in duplex DNA formed with strands from two recombining molecules. Correction of the mismatch can result in non-Mendelian segregation of alleles following meiosis."	7.97e-05	-0.842857	0	18	5
GO:0006413:translational initiation:"The process preceding formation of the peptide bond between the first two amino acids of a protein. This includes the formation of a complex of the ribosome, mRNA, and an initiation complex that contains the first aminoacyl-tRNA."	GO:0000723:telomere maintenance:The maintenance of proper telomeric length and structure by processes that affect and monitor the activity of telomeric proteins and the length of telomeric DNA. These processes includes those that shorten and lengthen the telomeric DNA sequences.	7.97e-05	-0.842857	0	14	61
GO:0006413:translational initiation:"The process preceding formation of the peptide bond between the first two amino acids of a protein. This includes the formation of a complex of the ribosome, mRNA, and an initiation complex that contains the first aminoacyl-tRNA."	GO:0005852:eukaryotic translation initiation factor 3 complex:"A complex of several polypeptides that plays at least two important roles in protein synthesis: First, eIF3 binds to the 40S ribosome and facilitates loading of the Met-tRNA/eIF2.GTP ternary complex to form the 43S preinitiation complex. Subsequently, eIF3 apparently assists eIF4 in recruiting mRNAs to the 43S complex."	7.97e-05	0.842857	0.333333	14	6
GO:0006511:ubiquitin-dependent protein catabolic process:"The chemical reactions and pathways resulting in the breakdown of a protein or peptide by hydrolysis of its peptide bonds, initiated by the covalent attachment of a ubiquitin moiety, or multiple ubiquitin moieties, to the protein."	GO:0000136:"alpha-1,6-mannosyltransferase complex":"A large, multiprotein complex with alpha-1,6 mannosyltransferase activity, located in the cis Golgi membrane; adds mannan to N-linked glycans on proteins."	7.97e-05	0.842857	0	35	3
GO:0006513:protein monoubiquitination:Addition of a single ubiquitin moiety to a protein.	GO:0005680:anaphase-promoting complex:"A ubiquitin ligase complex that degrades mitotic cyclins and anaphase inhibitory protein, thereby triggering sister chromatid separation and exit from mitosis. Substrate recognition by APC occurs through degradation signals, the most common of which is termed the Dbox degradation motif, originally discovered in cyclin B."	7.97e-05	-0.842857	0	5	5
GO:0007047:cell wall organization and biogenesis:"A process that is carried out at the cellular level which results in the formation, arrangement of constituent parts, or disassembly of the cell wall, the rigid or semi-rigid envelope lying outside the cell membrane of plant, fungal and most prokaryotic cells, maintaining their shape and protecting them from osmotic lysis."	GO:0006333:chromatin assembly or disassembly:The formation or destruction of chromatin structures.	7.97e-05	0.842857	0	17	5
GO:0007091:mitotic metaphase/anaphase transition:"The cell cycle process whereby a cell progresses from metaphase to anaphase during mitosis, triggered by the destruction of mitotic cyclins."	GO:0006513:protein monoubiquitination:Addition of a single ubiquitin moiety to a protein.	7.97e-05	-0.842857	0	5	5
GO:0008143:poly(A) binding:"Interacting selectively with the poly(A) tail, a sequence of adenylyl residues at the 3' end of eukaryotic mRNA."	GO:0006396:RNA processing:Any process involved in the conversion of one or more primary RNA transcripts into one or more mature RNA molecules.	7.97e-05	-0.842857	0	3	5
GO:0008540:"proteasome regulatory particle, base subcomplex (sensu Eukaryota)":"Refers to the subunits of the regulatory particle that directly associates with the proteasome core complex, as in, but not restricted to, the eukaryotes (Eukaryota, ncbi_taxonomy_id:2759)."	GO:0004175:endopeptidase activity:"Catalysis of the hydrolysis of nonterminal peptide linkages in oligopeptides or polypeptides, and comprising any enzyme of sub-subclasses EC:3.4.21-99. They are classfied according to the presence of essential catalytic residues or ions at their active sites."	7.97e-05	0.842857	0.304348	7	23
GO:0030437:sporulation (sensu Fungi):"The formation of spores as in, but not restricted to, the fungi (Fungi, ncbi_taxonomy_id:4751)."	GO:0015940:pantothenate biosynthetic process:"The chemical reactions and pathways resulting in the formation of pantothenate, the anion of pantothenic acid. It is a B complex vitamin that is a constituent of coenzyme A and is distributed ubiquitously in foods."	7.97e-05	-0.842857	0	14	4
GO:0030674:"protein binding, bridging":"Interacting selectively with two or more protein molecules, or a protein and another macromolecule or complex, simultaneously, thereby physically linking the bound proteins or complexes to each other."	GO:0017183:peptidyl-diphthamide biosynthetic process from peptidyl-histidine:"The posttranslational modification of peptidyl-histidine to 2'-(3-carboxamido-3-(trimethylammonio)propyl)-L-histidine, known as diphthamide, found in translation elongation factor eEF-2."	7.97e-05	-0.842857	0	9	3
GO:0042645:mitochondrial nucleoid:The region of a mitochondrion to which the DNA is confined.	GO:0005967:mitochondrial pyruvate dehydrogenase complex:"Complex that carries out the oxidative decarboxylation of pyruvate to form acetyl-CoA in eukaryotes; includes subunits possessing three catalytic activities: pyruvate dehydrogenase (E1), dihydrolipoamide S-acetyltransferase (E2), and dihydrolipoamide dehydrogenase (E3). Usually contains more subunits than its bacterial counterpart; for exam…	7.97e-05	0.842857	0.083333	10	3
GO:0043141:ATP-dependent 5' to 3' DNA helicase activity:Catalysis of the reaction: ATP + H2O = ADP + phosphate; drives the unwinding of the DNA helix in the direction 5' to 3'.	GO:0007059:chromosome segregation:"The process by which genetic material, in the form of chromosomes, is organized and then physically separated and apportioned to two or more sets."	7.97e-05	-0.842857	0	4	18
GO:0045047:protein targeting to ER:"The process of directing proteins towards the endoplasmic reticulum (ER) using signals contained within the protein. One common mechanism uses a 16- to 30-residue signal sequence, typically located at the N-terminus of the protein and containing positively charged amino acids followed by a continuous stretch of hydrophobic residues, which directs the ribosome t…	GO:0015986:ATP synthesis coupled proton transport:The transport of protons across a membrane to generate an electrochemical gradient (proton-motive force) that powers ATP synthesis.	7.97e-05	0.842857	0	10	5
GO:0046933:"hydrogen ion transporting ATP synthase activity, rotational mechanism":"Catalysis of the reaction: ADP + phosphate = ATP + H2O, coupled with transport of H+ down a concentration gradient, by a rotational mechanism."	GO:0045047:protein targeting to ER:"The process of directing proteins towards the endoplasmic reticulum (ER) using signals contained within the protein. One common mechanism uses a 16- to 30-residue signal sequence, typically located at the N-terminus of the protein and containing positively charged amino acids followed by a continuous stretch of hydrophobic residues, which directs the ribosome t…	7.97e-05	0.842857	0	5	10
GO:0051015:actin filament binding:"Interacting selectively with an actin filament, also known as F-actin, a helical filamentous polymer of globular G-actin subunits."	GO:0006623:protein targeting to vacuole:The process of directing proteins towards the vacuole using signals contained within the protein.	7.97e-05	0.842857	0	4	19
GO:0005788:endoplasmic reticulum lumen:The volume enclosed by the membranes of the endoplasmic reticulum.	GO:0000407:pre-autophagosomal structure:A punctate structure localized in the vicinity of the vacuole that is required for the formation of autophagosomes.	7.69e-05	0.84375	0	4	3
GO:0005885:Arp2/3 protein complex:"A stable complex of seven subunits, two actin-related proteins, Arp2 and Arp3, and five novel proteins (ARPC1-5). Functions in the nucleation of actin filaments."	GO:0000030:mannosyltransferase activity:"Catalysis of the transfer of a mannosyl group to an acceptor molecule, typically another carbohydrate or a lipid."	6.92e-05	0.846429	0	6	4
GO:0006301:postreplication repair:"Pathways for DNA repair which occur after DNA has replicated, e.g. mismatch repair, and which involve translesion synthesis (TLS-type) DNA polymerases."	GO:0006284:base-excision repair:"In base excision repair, an altered base is removed by a DNA glycosylase enzyme, followed by excision of the resulting sugar phosphate. The small gap left in the DNA helix is filled in by the sequential action of DNA polymerase and DNA ligase."	6.92e-05	0.846429	0.428571	6	4
GO:0006368:RNA elongation from RNA polymerase II promoter:The extension of an RNA molecule after transcription initiation at an RNA polymerase II-specific promoter by the addition of ribonucleotides catalyzed by RNA polymerase II.	GO:0006207:'de novo' pyrimidine base biosynthetic process:"The chemical reactions and pathways resulting in the formation of pyrimidine bases, 1,3-diazine, organic nitrogenous bases, beginning with the synthesis of a pyrimidine ring from simpler precursors."	6.92e-05	-0.846429	0	15	4
GO:0006401:RNA catabolic process:"The chemical reactions and pathways resulting in the breakdown of RNA, ribonucleic acid, one of the two main type of nucleic acid, consisting of a long, unbranched macromolecule formed from ribonucleotides joined in 3',5'-phosphodiester linkage."	GO:0006310:DNA recombination:"The processes by which a new genotype is formed by reassortment of genes resulting in gene combinations different from those that were present in the parents. In eukaryotes genetic recombination can occur by chromosome assortment, intrachromosomal recombination, or nonreciprocal interchromosomal recombination. Intrachromosomal recombination occurs by crossing over. I…	6.92e-05	0.846429	0.125	3	6
GO:0006555:methionine metabolic process:"The chemical reactions and pathways involving methionine (2-amino-4-(methylthio)butanoic acid), a sulfur-containing, essential amino acid found in peptide linkage in proteins."	GO:0006099:tricarboxylic acid cycle:"A nearly universal metabolic pathway in which the acetyl group of acetyl coenzyme A is effectively oxidized to two C02 and four pairs of electrons are transferred to coenzymes. The acetyl group combines with oxaloacetate to form citrate, which undergoes successive transformations to isocitrate, 2-oxoglutarate, succinyl-CoA, succinate, fumarate, malate, and oxa…	6.92e-05	0.846429	0	10	5
GO:0006999:nuclear pore organization and biogenesis:"A process that is carried out at the cellular level which results in the formation, arrangement of constituent parts, or disassembly of the nuclear pore."	GO:0005737:cytoplasm:"All of the contents of a cell excluding the plasma membrane and nucleus, but including other subcellular structures."	6.92e-05	-0.846429	0.00274	8	358
GO:0006999:nuclear pore organization and biogenesis:"A process that is carried out at the cellular level which results in the formation, arrangement of constituent parts, or disassembly of the nuclear pore."	GO:0005777:peroxisome:"A small, membrane-bounded organelle that uses dioxygen (O2) to oxidize organic molecules; contains some enzymes that produce and others that degrade hydrogen peroxide (H2O2)."	6.92e-05	0.846429	0	8	4
GO:0007062:sister chromatid cohesion:The joining of the sister chromatids of a replicated chromosome along the entire length of the chromosome.	GO:0005635:nuclear envelope:"The double lipid bilayer enclosing the nucleus and separating its contents from the rest of the cytoplasm; includes the intermembrane space, a gap of width 20-40 nm (also called the perinuclear space)."	6.92e-05	0.846429	0	4	8
GO:0008017:microtubule binding:"Interacting selectively with microtubules, filaments composed of tubulin monomers."	GO:0006979:response to oxidative stress:"A change in state or activity of a cell or an organism (in terms of movement, secretion, enzyme production, gene expression, etc.) as a result of oxidative stress, a state often resulting from exposure to high levels of reactive oxygen species, e.g. superoxide anions, hydrogen peroxide (H2O2), and hydroxyl radicals."	6.92e-05	0.846429	0	3	9
GO:0019005:SCF ubiquitin ligase complex:"A ubiquitin ligase complex in which a cullin from the Cul1 subfamily and a RING domain protein form the catalytic core; substrate specificity is conferred by a Skp1 adaptor and an F-box protein. SCF complexes are involved in targeting proteins for degradation by the proteasome. The best characterized complexes are those from yeast and mammals (with core su…	GO:0016568:chromatin modification:"The alteration of DNA or protein in chromatin, which may result in changing the chromatin structure."	6.92e-05	0.846429	0	3	11
GO:0030137:COPI-coated vesicle:"A vesicle with a coat formed of the COPI coat complex proteins. COPI-coated vesicles are found associated with Golgi membranes at steady state, are involved in Golgi to endoplasmic reticulum (retrograde) vesicle transport, and possibly also in intra-Golgi transport."	GO:0015031:protein transport:"The directed movement of proteins into, out of, within or between cells."	6.92e-05	-0.846429	0	4	3
GO:0030176:integral to endoplasmic reticulum membrane:Penetrating at least one phospholipid bilayer of an endoplasmic reticulum membrane. May also refer to the state of being buried in the bilayer with no exposure outside the bilayer.	GO:0000045:autophagic vacuole formation:"The formation of a double membrane-bound structure, the autophagosome, that occurs when a specialized membrane sac, called the isolation membrane, starts to enclose a portion of the cytoplasm."	6.92e-05	-0.846429	0	9	3
GO:0030447:filamentous growth:"The process by which a multicellular organism or a group of unicellular organisms grow in a threadlike, filamentous shape."	GO:0003709:RNA polymerase III transcription factor activity:Functions to initiate or regulate RNA polymerase III transcription.	6.92e-05	-0.846429	0	5	7
GO:0030447:filamentous growth:"The process by which a multicellular organism or a group of unicellular organisms grow in a threadlike, filamentous shape."	GO:0006384:transcription initiation from RNA polymerase III promoter:*	6.92e-05	-0.846429	0	5	7
GO:0030846:"transcription termination from Pol II promoter, RNA polymerase(A) coupled":The process by which transcription of polyadenylated RNA polymerase II transcripts is terminated; cleavage and polyadenylylation of the mRNA 3' end is coupled to transcription termination.	GO:0006379:mRNA cleavage:Any process by which a pre-mRNA or mRNA molecule is cleaved at specific sites or in a regulated manner.	6.92e-05	0.846429	0.055556	5	14
GO:0030847:"transcription termination from Pol II promoter, RNA polymerase(A)-independent":The process by which transcription of nonpolyadenylated RNA polymerase II transcripts is terminated; coupled to the maturation of the RNA 3'-end.	GO:0003924:GTPase activity:Catalysis of the reaction: GTP + H2O = GDP + phosphate.	6.92e-05	-0.846429	0	4	19
GO:0031145:anaphase-promoting complex-dependent proteasomal ubiquitin-dependent protein catabolic process:"The chemical reactions and pathways resulting in the breakdown of a protein or peptide by hydrolysis of its peptide bonds, initiated by the covalent attachment of ubiquitin, with ubiquitin-protein ligation catalyzed by the anaphase-promoting complex, and mediated by the proteasome."	GO:0000022:mitotic spindle elongation:Lengthening of the distance between poles of the mitotic spindle.	6.92e-05	0.846429	0.428571	3	7
GO:0042645:mitochondrial nucleoid:The region of a mitochondrion to which the DNA is confined.	GO:0017102:methionyl glutamyl tRNA synthetase complex:A complex consisting of methionyl- and glutamyl-tRNA synthetases. The tRNA synthetases present in the complex bind to their cognate tRNAs more efficiently than they do as monomers.	6.92e-05	0.846429	0	10	3
GO:0045047:protein targeting to ER:"The process of directing proteins towards the endoplasmic reticulum (ER) using signals contained within the protein. One common mechanism uses a 16- to 30-residue signal sequence, typically located at the N-terminus of the protein and containing positively charged amino acids followed by a continuous stretch of hydrophobic residues, which directs the ribosome t…	GO:0015071:protein phosphatase type 2C activity:Catalysis of the reaction: a phosphoprotein + H2O = a protein + phosphate.	6.92e-05	-0.846429	0	10	3
GO:0000750:pheromone-dependent signal transduction during conjugation with cellular fusion:"A signal transduction process resulting in the relay, amplification or dampening of a signal generated in response to pheromone exposure in organisms that undergo conjugation with cellular fusion."	GO:0000082:G1/S transition of mitotic cell cycle:Progression from G1 phase to S phase of the mitotic cell cycle.	6.22e-05	-0.849107	0	5	6
GO:0000324:"vacuole, cell cycle-correlated morphology":"The vacuole is a large, membrane-bound organelle that functions as a reservoir for the storage of small molecules (including polyphosphate, amino acids, several divalent cations (e.g. calcium), other ions, and other small molecules) as well as being the primary compartment for degradation. It is an acidic compartment, containing an ensemble …	GO:0000221:"vacuolar proton-transporting V-type ATPase, V1 domain":The V1 domain of a proton-transporting V-type ATPase found in the vacuolar membrane.	6e-05	-0.85	0	12	6
GO:0000329:membrane of vacuole with cell cycle-correlated morphology:"The lipid bilayer surrounding a vacuole, the shape of which correlates with cell cycle phase. The membrane separates its contents from the cytoplasm of the cell."	GO:0000027:ribosomal large subunit assembly and maintenance:The aggregation and bonding together of constituent RNAs and proteins to form and maintain the large ribosomal subunit.	6e-05	-0.85	0	19	20
GO:0006096:glycolysis:"The chemical reactions and pathways resulting in the breakdown of a monosaccharide (generally glucose) into pyruvate, with the concomitant production of a small amount of ATP. Pyruvate may be converted to ethanol, lactate, or other small molecules, or fed into the TCA cycle."	GO:0005967:mitochondrial pyruvate dehydrogenase complex:"Complex that carries out the oxidative decarboxylation of pyruvate to form acetyl-CoA in eukaryotes; includes subunits possessing three catalytic activities: pyruvate dehydrogenase (E1), dihydrolipoamide S-acetyltransferase (E2), and dihydrolipoamide dehydrogenase (E3). Usually contains more subunits than its bacterial counterpart; for exam…	6e-05	0.85	0	3	3
GO:0006310:DNA recombination:"The processes by which a new genotype is formed by reassortment of genes resulting in gene combinations different from those that were present in the parents. In eukaryotes genetic recombination can occur by chromosome assortment, intrachromosomal recombination, or nonreciprocal interchromosomal recombination. Intrachromosomal recombination occurs by crossing over. I…	GO:0004520:endodeoxyribonuclease activity:Catalysis of the hydrolysis of ester linkages within deoxyribonucleic acid by creating internal breaks.	6e-05	0.85	0.285714	6	3
GO:0006515:misfolded or incompletely synthesized protein catabolic process:The chemical reactions and pathways resulting in the breakdown of misfolded or attenuated proteins.	GO:0005739:mitochondrion:"A semiautonomous, self replicating organelle that occurs in varying numbers, shapes, and sizes in the cytoplasm of virtually all eukaryotic cells. It is notably the site of tissue respiration."	6e-05	-0.85	0.010417	3	288
GO:0008150:biological_process:"Those processes specifically pertinent to the functioning of integrated living units: cells, tissues, organs, and organisms. A process is a collection of molecular events with a defined beginning and end."	GO:0005885:Arp2/3 protein complex:"A stable complex of seven subunits, two actin-related proteins, Arp2 and Arp3, and five novel proteins (ARPC1-5). Functions in the nucleation of actin filaments."	6e-05	-0.85	0	135	6
GO:0008408:3'-5' exonuclease activity:Catalysis of the hydrolysis of ester linkages within nucleic acids by removing nucleotide residues from the 3' end.	GO:0006281:DNA repair:"The process of restoring DNA after damage. Genomes are subject to damage by chemical and physical agents in the environment (e.g. UV and ionizing radiations, chemical mutagens, fungal and bacterial toxins, etc.) and by free radicals or alkylating agents endogenously generated in metabolism. DNA is also damaged because of errors during its replication. A variety of different…	6e-05	0.85	0.035714	4	25
GO:0016573:histone acetylation:The modification of histones by addition of acetyl groups.	GO:0016568:chromatin modification:"The alteration of DNA or protein in chromatin, which may result in changing the chromatin structure."	6e-05	0.85	0.473684	17	11
GO:0017102:methionyl glutamyl tRNA synthetase complex:A complex consisting of methionyl- and glutamyl-tRNA synthetases. The tRNA synthetases present in the complex bind to their cognate tRNAs more efficiently than they do as monomers.	GO:0009086:methionine biosynthetic process:"The chemical reactions and pathways resulting in the formation of methionine (2-amino-4-(methylthio)butanoic acid), a sulfur-containing, essential amino acid found in peptide linkage in proteins."	6e-05	0.85	0	3	3
GO:0042134:rRNA primary transcript binding:Interacting selectively with an unprocessed ribosomal RNA transcript.	GO:0003690:double-stranded DNA binding:Interacting selectively with double-stranded DNA.	6e-05	-0.85	0	3	4
GO:0043330:response to exogenous dsRNA:"A change in state or activity of a cell or an organism (in terms of movement, secretion, enzyme production, gene expression, etc.) as a result of an exogenous double-stranded RNA stimulus, which is usually indicative of a viral infection."	GO:0006355:"regulation of transcription, DNA-dependent":"Any process that modulates the frequency, rate or extent of DNA-dependent transcription."	6e-05	0.85	0	5	6
GO:0043332:mating projection tip:The apex of the mating projection in unicellular fungi exposed to mating pheromone; site of polarized growth.	GO:0005933:cellular bud:"A protuberance from a cell of an organism that reproduces by budding, which will grow larger and become a separate daughter cell after nuclear division, cytokinesis, and cell wall formation (when appropriate). The daughter cell may completely separate from the mother cell, or the mother and daughter cells may remain associated."	6e-05	0.85	0.333333	7	5
GO:0043614:multi-eIF complex:"A multifactor complex composed of multiple translation initiation factors and the initiatior tRNAiMet, which is ready to bind to the small (40S) ribosome to form the 43S preintiation complex. In S. cerevisiae, this complex is composed of eIF1, eIF2, eIF3, and eIF5."	GO:0000723:telomere maintenance:The maintenance of proper telomeric length and structure by processes that affect and monitor the activity of telomeric proteins and the length of telomeric DNA. These processes includes those that shorten and lengthen the telomeric DNA sequences.	6e-05	-0.85	0	6	61
GO:0048017:inositol lipid-mediated signaling:A series of molecular signals in which a cell uses an inositol lipid to convert an extracellular signal into a response.	GO:0000753:cellular morphogenesis during conjugation with cellular fusion:The change in form (cell shape and size) that occurs during sexual reproduction in order to facilitate direct contact between the compatible mating types in organisms that undergo conjugation cellular fusion.	6e-05	0.85	0	3	3
GO:0006365:35S primary transcript processing:*	GO:0000209:protein polyubiquitination:"Addition of multiple ubiquitin moieties to a protein, forming a ubiquitin chain."	5.37e-05	0.852679	0	50	5
GO:0005885:Arp2/3 protein complex:"A stable complex of seven subunits, two actin-related proteins, Arp2 and Arp3, and five novel proteins (ARPC1-5). Functions in the nucleation of actin filaments."	GO:0004004:ATP-dependent RNA helicase activity:"Catalysis of the reaction: ATP + H2O = ADP + phosphate, driving the unwinding of an RNA helix."	5.17e-05	0.853571	0	6	12
GO:0007064:mitotic sister chromatid cohesion:The cell cycle process whereby the sister chromatids of a replicated chromosome are joined along the entire length of the chromosome during mitosis. This cohesion cycle is critical for high fidelity chromosome transmission.	GO:0006261:DNA-dependent DNA replication:"The process whereby new strands of DNA are synthesized, using parental DNA as a template for the DNA-dependent DNA polymerases that synthesize the new strands."	5.17e-05	0.853571	0	7	8
GO:0009082:branched chain family amino acid biosynthetic process:"The chemical reactions and pathways resulting in the formation of amino acids containing a branched carbon skeleton, comprising isoleucine, leucine and valine."	GO:0004222:metalloendopeptidase activity:Catalysis of the hydrolysis of nonterminal peptide linkages in oligopeptides or polypeptides. Enzymes of this class contain a chelated metal ion essential to their catalytic activity at their active sites.	5.17e-05	-0.853571	0	5	6
GO:0009086:methionine biosynthetic process:"The chemical reactions and pathways resulting in the formation of methionine (2-amino-4-(methylthio)butanoic acid), a sulfur-containing, essential amino acid found in peptide linkage in proteins."	GO:0006396:RNA processing:Any process involved in the conversion of one or more primary RNA transcripts into one or more mature RNA molecules.	5.17e-05	-0.853571	0	3	5
GO:0015071:protein phosphatase type 2C activity:Catalysis of the reaction: a phosphoprotein + H2O = a protein + phosphate.	GO:0006986:response to unfolded protein:"A change in state or activity of a cell or an organism (in terms of movement, secretion, enzyme production, gene expression, etc.) as a result of an unfolded protein stimulus."	5.17e-05	-0.853571	0	3	3
GO:0016020:membrane:"Double layer of lipid molecules that encloses all cells, and, in eukaryotes, many organelles; may be a single or double lipid bilayer; also includes associated proteins."	GO:0005843:cytosolic small ribosomal subunit (sensu Eukaryota):"The small subunit of a eukaryotic cytosolic ribosome; has a sedimentation coefficient of 40S. As in, but not restricted to, the eukaryotes (Eukaryota, ncbi_taxonomy_id:2759)."	5.17e-05	-0.853571	0	11	8
GO:0016020:membrane:"Double layer of lipid molecules that encloses all cells, and, in eukaryotes, many organelles; may be a single or double lipid bilayer; also includes associated proteins."	GO:0008565:protein transporter activity:"Enables the directed movement of proteins into, out of, within or between cells."	5.17e-05	-0.853571	0	11	14
GO:0030847:"transcription termination from Pol II promoter, RNA polymerase(A)-independent":The process by which transcription of nonpolyadenylated RNA polymerase II transcripts is terminated; coupled to the maturation of the RNA 3'-end.	GO:0000114:G1-specific transcription in mitotic cell cycle:Any process that regulates transcription such that the target genes are transcribed during the G1 phase of the mitotic cell cycle.	5.17e-05	0.853571	0	4	5
GO:0042273:ribosomal large subunit biogenesis and assembly:"The formation of the constituents of the large ribosomal subunit, their assembly, and their transport to the sites of protein synthesis."	GO:0030489:processing of 27S pre-rRNA:*	5.17e-05	0.853571	0.157895	13	9
GO:0042787:protein ubiquitination during ubiquitin-dependent protein catabolic process:"The process by which a ubiquitin moiety, or multiple moieties, are covalently attached to the target protein, thereby initiating the degradation of that protein."	GO:0000727:double-strand break repair via break-induced replication:"The error-free repair of a double-strand break in DNA in which the centromere-proximal end of a broken chromosome searches for a homologous region in an intact chromosome. DNA synthesis initiates from the 3' end of the invading DNA strand, using the intact chromosome as the template, and progresses to the end of the chromosome."	5.17e-05	-0.853571	0	4	3
GO:0008150:biological_process:"Those processes specifically pertinent to the functioning of integrated living units: cells, tissues, organs, and organisms. A process is a collection of molecular events with a defined beginning and end."	GO:0006164:purine nucleotide biosynthetic process:"The chemical reactions and pathways resulting in the formation of a purine nucleotide, a compound consisting of nucleoside (a purine base linked to a deoxyribose or ribose sugar) esterified with a phosphate moiety at either the 3' or 5'-hydroxyl group of its glycose moiety."	4.98e-05	-0.854464	0	135	8
GO:0005856:cytoskeleton:"Any of the various filamentous elements that form the internal framework of cells, and typically remain after treatment of the cells with mild detergent to remove membrane constituents and soluble components of the cytoplasm. The term embraces intermediate filaments, microfilaments, microtubules, the microtrabecular lattice, and other structures characterized by a polymer…	GO:0000778:condensed nuclear chromosome kinetochore:A multisubunit complex that is located at the pericentric region of a condensed chromosome in the nucleus and provides an attachment point for the spindle microtubules.	4.45e-05	-0.857143	0	8	12
GO:0006094:gluconeogenesis:"The formation of glucose from noncarbohydrate precursors, such as pyruvate, amino acids and glycerol."	GO:0005843:cytosolic small ribosomal subunit (sensu Eukaryota):"The small subunit of a eukaryotic cytosolic ribosome; has a sedimentation coefficient of 40S. As in, but not restricted to, the eukaryotes (Eukaryota, ncbi_taxonomy_id:2759)."	4.45e-05	0.857143	0	4	8
GO:0006412:translation:The chemical reactions and pathways resulting in the formation of a protein. This is a ribosome-mediated process in which the information in messenger RNA (mRNA) is used to specify the sequence of amino acids in the protein.	GO:0000045:autophagic vacuole formation:"The formation of a double membrane-bound structure, the autophagosome, that occurs when a specialized membrane sac, called the isolation membrane, starts to enclose a portion of the cytoplasm."	4.45e-05	-0.857143	0	59	3
GO:0006906:vesicle fusion:Fusion of the membrane of a transport vesicle with its target membrane.	GO:0000715:"nucleotide-excision repair, DNA damage recognition":"The identification of lesions in DNA, such as pyrimidine-dimers, intrastrand cross-links, and bulky adducts. The wide range of substrate specificity suggests the repair complex recognizes distortions in the DNA helix."	4.45e-05	-0.857143	0	11	3
GO:0009082:branched chain family amino acid biosynthetic process:"The chemical reactions and pathways resulting in the formation of amino acids containing a branched carbon skeleton, comprising isoleucine, leucine and valine."	GO:0006099:tricarboxylic acid cycle:"A nearly universal metabolic pathway in which the acetyl group of acetyl coenzyme A is effectively oxidized to two C02 and four pairs of electrons are transferred to coenzymes. The acetyl group combines with oxaloacetate to form citrate, which undergoes successive transformations to isocitrate, 2-oxoglutarate, succinyl-CoA, succinate, fumarate, malate, and oxa…	4.45e-05	0.857143	0	5	5
GO:0019774:"proteasome core complex, beta-subunit complex (sensu Eukaryota)":"Refers to the subunits that constitute the inner rings of the proteasome core complex, as in, but not restricted to, the eukaryotes (Eukaryota, ncbi_taxonomy_id:2759)."	GO:0006511:ubiquitin-dependent protein catabolic process:"The chemical reactions and pathways resulting in the breakdown of a protein or peptide by hydrolysis of its peptide bonds, initiated by the covalent attachment of a ubiquitin moiety, or multiple ubiquitin moieties, to the protein."	4.45e-05	0.857143	0.171429	6	35
GO:0030137:COPI-coated vesicle:"A vesicle with a coat formed of the COPI coat complex proteins. COPI-coated vesicles are found associated with Golgi membranes at steady state, are involved in Golgi to endoplasmic reticulum (retrograde) vesicle transport, and possibly also in intra-Golgi transport."	GO:0007010:cytoskeleton organization and biogenesis:"A process that is carried out at the cellular level which results in the formation, arrangement of constituent parts, or disassembly of cytoskeletal structures."	4.45e-05	-0.857143	0	4	7
GO:0030234:enzyme regulator activity:Modulates the activity of an enzyme.	GO:0006515:misfolded or incompletely synthesized protein catabolic process:The chemical reactions and pathways resulting in the breakdown of misfolded or attenuated proteins.	4.45e-05	-0.857143	0	6	3
GO:0030687:"nucleolar preribosome, large subunit precursor":"A preribosomal complex consisting of 27SA, 27SB, and/or 7S pre-rRNA, 5S rRNA, ribosomal proteins including late-associating large subunit proteins, and associated proteins; a precursor of the eukaryotic cytoplasmic large ribosomal subunit."	GO:0009082:branched chain family amino acid biosynthetic process:"The chemical reactions and pathways resulting in the formation of amino acids containing a branched carbon skeleton, comprising isoleucine, leucine and valine."	4.45e-05	0.857143	0	3	5
GO:0030847:"transcription termination from Pol II promoter, RNA polymerase(A)-independent":The process by which transcription of nonpolyadenylated RNA polymerase II transcripts is terminated; coupled to the maturation of the RNA 3'-end.	GO:0006473:protein amino acid acetylation:"The addition of an acetyl group to a protein amino acid. An acetyl group is CH3CO-, derived from acetic [ethanoic] acid."	4.45e-05	0.857143	0	4	3
GO:0030968:unfolded protein response:The series of molecular signals generated as a consequence of the presence of unfolded proteins in the endoplasmic reticulum (ER) or other ER-related stress; results in changes in the regulation of transcription and translation.	GO:0005622:intracellular:"The living contents of a cell; the matter contained within (but not including) the plasma membrane, usually taken to exclude large vacuoles and masses of secretory or ingested material. In eukaryotes it includes the nucleus and cytoplasm."	4.45e-05	0.857143	0.0625	3	14
GO:0042645:mitochondrial nucleoid:The region of a mitochondrion to which the DNA is confined.	GO:0006094:gluconeogenesis:"The formation of glucose from noncarbohydrate precursors, such as pyruvate, amino acids and glycerol."	4.45e-05	0.857143	0	10	4
GO:0042645:mitochondrial nucleoid:The region of a mitochondrion to which the DNA is confined.	GO:0015986:ATP synthesis coupled proton transport:The transport of protons across a membrane to generate an electrochemical gradient (proton-motive force) that powers ATP synthesis.	4.45e-05	0.857143	0	10	5
GO:0046933:"hydrogen ion transporting ATP synthase activity, rotational mechanism":"Catalysis of the reaction: ADP + phosphate = ATP + H2O, coupled with transport of H+ down a concentration gradient, by a rotational mechanism."	GO:0042645:mitochondrial nucleoid:The region of a mitochondrion to which the DNA is confined.	4.45e-05	0.857143	0	5	10
GO:0051015:actin filament binding:"Interacting selectively with an actin filament, also known as F-actin, a helical filamentous polymer of globular G-actin subunits."	GO:0001558:regulation of cell growth:"Any process that modulates the frequency, rate or extent of cell growth."	4.45e-05	0.857143	0	4	3
GO:0006355:"regulation of transcription, DNA-dependent":"Any process that modulates the frequency, rate or extent of DNA-dependent transcription."	GO:0006096:glycolysis:"The chemical reactions and pathways resulting in the breakdown of a monosaccharide (generally glucose) into pyruvate, with the concomitant production of a small amount of ATP. Pyruvate may be converted to ethanol, lactate, or other small molecules, or fed into the TCA cycle."	3.81e-05	-0.860714	0	6	3
GO:0006566:threonine metabolic process:"The chemical reactions and pathways involving threonine (2-amino-3-hydroxybutyric acid), a polar, uncharged, essential amino acid found in peptide linkage in proteins."	GO:0006098:pentose-phosphate shunt:"The process by which glucose is oxidized, coupled to NADPH synthesis. Glucose 6-P is oxidized with the formation of carbon dioxide (CO2), ribulose 5-phosphate and reduced NADP; ribulose 5-P then enters a series of reactions interconverting sugar phosphates. The pentose phosphate pathway is a major source of reducing equivalents for biosynthesis reactions and is…	3.81e-05	0.860714	0	4	4
GO:0006656:phosphatidylcholine biosynthetic process:"The chemical reactions and pathways resulting in the formation of phosphatidylcholines, any of a class of glycerophospholipids in which the phosphatidyl group is esterified to the hydroxyl group of choline."	GO:0006396:RNA processing:Any process involved in the conversion of one or more primary RNA transcripts into one or more mature RNA molecules.	3.81e-05	0.860714	0	4	5
GO:0007089:traversing start control point of mitotic cell cycle:"Passage through a cell cycle control point late in G1 phase of the mitotic cell cycle just before entry into S phase; in most organisms studied, including budding yeast and animal cells, passage through start normally commits the cell to progressing through the entire cell cycle."	GO:0005515:protein binding:Interacting selectively with any protein or protein complex (a complex of two or more proteins that may include other nonprotein molecules).	3.81e-05	-0.860714	0	3	52
GO:0009082:branched chain family amino acid biosynthetic process:"The chemical reactions and pathways resulting in the formation of amino acids containing a branched carbon skeleton, comprising isoleucine, leucine and valine."	GO:0003743:translation initiation factor activity:Functions in the initiation of ribosome-mediated translation of mRNA into a polypeptide.	3.81e-05	0.860714	0	5	14
GO:0016887:ATPase activity:Catalysis of the reaction: ATP + H2O = ADP + phosphate. May or may not be coupled to another reaction.	GO:0006506:GPI anchor biosynthetic process:"The chemical reactions and pathways resulting in the formation of a glycosylphosphatidylinositol (GPI) anchor that attaches some membrane proteins to the lipid bilayer of the cell membrane. The phosphatidylinositol moiety is linked via the C-6 hydroxyl residue of inositol to a carbohydrate chain which is itself linked to the protein via an ethanolamine …	3.81e-05	-0.860714	0	25	9
GO:0017102:methionyl glutamyl tRNA synthetase complex:A complex consisting of methionyl- and glutamyl-tRNA synthetases. The tRNA synthetases present in the complex bind to their cognate tRNAs more efficiently than they do as monomers.	GO:0006099:tricarboxylic acid cycle:"A nearly universal metabolic pathway in which the acetyl group of acetyl coenzyme A is effectively oxidized to two C02 and four pairs of electrons are transferred to coenzymes. The acetyl group combines with oxaloacetate to form citrate, which undergoes successive transformations to isocitrate, 2-oxoglutarate, succinyl-CoA, succinate, fumarate, malate, and oxa…	3.81e-05	0.860714	0	3	5
GO:0019898:extrinsic to membrane:"Loosely bound to one surface of a membrane, but not integrated into the hydrophobic region."	GO:0006348:chromatin silencing at telomere:Repression of transcription of telomeric DNA by the formation of heterochromatin.	3.81e-05	0.860714	0	10	11
GO:0031428:box C/D snoRNP complex:A ribonucleoprotein complex containing small nucleolar RNA of the box C/D type.	GO:0030433:ER-associated protein catabolic process:The chemical reactions and pathways resulting in the breakdown of unfolded or misfolded proteins transported from the endoplasmic reticulum and targeted to cytoplasmic proteasomes for degradation.	3.81e-05	0.860714	0	4	9
GO:0042800:histone lysine N-methyltransferase activity (H3-K4 specific):Catalysis of the addition of a methyl group onto lysine at position 4 of the histone H3 protein.	GO:0006098:pentose-phosphate shunt:"The process by which glucose is oxidized, coupled to NADPH synthesis. Glucose 6-P is oxidized with the formation of carbon dioxide (CO2), ribulose 5-phosphate and reduced NADP; ribulose 5-P then enters a series of reactions interconverting sugar phosphates. The pentose phosphate pathway is a major source of reducing equivalents for biosynthesis reactions and is…	3.81e-05	-0.860714	0	3	4
GO:0048188:COMPASS complex:"A conserved protein complex that catalyzes methylation of histone H3. In Saccharomyces the complex contains Shg1p, Sdc1p, Swd1p, Swd2p, Swd3p, Spp1p, Bre2p, and the trithorax-related Set1p."	GO:0006098:pentose-phosphate shunt:"The process by which glucose is oxidized, coupled to NADPH synthesis. Glucose 6-P is oxidized with the formation of carbon dioxide (CO2), ribulose 5-phosphate and reduced NADP; ribulose 5-P then enters a series of reactions interconverting sugar phosphates. The pentose phosphate pathway is a major source of reducing equivalents for biosynthesis reactions and is…	3.81e-05	-0.860714	0	3	4
GO:0005524:ATP binding:"Interacting selectively with ATP, adenosine 5'-triphosphate, a universally important coenzyme and enzyme regulator."	GO:0000055:ribosomal large subunit export from nucleus:The directed movement of a ribosomal large subunit from the nucleus into the cytoplasm.	3.24e-05	0.864286	0	7	6
GO:0005762:mitochondrial large ribosomal subunit:The larger of the two subunits of a mitochondrial ribosome. Two sites on the ribosomal large subunit are involved in translation: the aminoacyl site (A site) and peptidyl site (P site).	GO:0000070:mitotic sister chromatid segregation:"The cell cycle process whereby replicated homologous chromosomes are organized and then physically separated and apportioned to two sets during the mitotic cell cycle. Each replicated chromosome, composed of two sister chromatids, aligns at the cell equator, paired with its homologous partner. One homolog of each morphologic type goes into each of …	3.24e-05	-0.864286	0	21	10
GO:0006355:"regulation of transcription, DNA-dependent":"Any process that modulates the frequency, rate or extent of DNA-dependent transcription."	GO:0005840:ribosome:"An intracellular organelle, about 200 A in diameter, consisting of RNA and protein. It is the site of protein biosynthesis resulting from translation of messenger RNA (mRNA). It consists of two subunits, one large and one small, each containing only protein and RNA. Both the ribosome and its subunits are characterized by their sedimentation coefficients, expressed in Svedberg…	3.24e-05	-0.864286	0	6	22
GO:0007029:endoplasmic reticulum organization and biogenesis:"A process that is carried out at the cellular level which results in the formation, arrangement of constituent parts, or disassembly of the endoplasmic reticulum."	GO:0003690:double-stranded DNA binding:Interacting selectively with double-stranded DNA.	3.24e-05	0.864286	0	3	4
GO:0016020:membrane:"Double layer of lipid molecules that encloses all cells, and, in eukaryotes, many organelles; may be a single or double lipid bilayer; also includes associated proteins."	GO:0006490:oligosaccharide-lipid intermediate assembly:The cellular metabolic process by which an intermediate molecule of dolichol-P-man or dolicol-P-Glc is assembled to be used in N-linked glycosylation.	3.24e-05	0.864286	0.071429	11	4
GO:0016571:histone methylation:The modification of histones by addition of methyl groups.	GO:0006099:tricarboxylic acid cycle:"A nearly universal metabolic pathway in which the acetyl group of acetyl coenzyme A is effectively oxidized to two C02 and four pairs of electrons are transferred to coenzymes. The acetyl group combines with oxaloacetate to form citrate, which undergoes successive transformations to isocitrate, 2-oxoglutarate, succinyl-CoA, succinate, fumarate, malate, and oxa…	3.24e-05	-0.864286	0	8	5
GO:0043614:multi-eIF complex:"A multifactor complex composed of multiple translation initiation factors and the initiatior tRNAiMet, which is ready to bind to the small (40S) ribosome to form the 43S preintiation complex. In S. cerevisiae, this complex is composed of eIF1, eIF2, eIF3, and eIF5."	GO:0017102:methionyl glutamyl tRNA synthetase complex:A complex consisting of methionyl- and glutamyl-tRNA synthetases. The tRNA synthetases present in the complex bind to their cognate tRNAs more efficiently than they do as monomers.	3.24e-05	0.864286	0	6	3
GO:0045047:protein targeting to ER:"The process of directing proteins towards the endoplasmic reticulum (ER) using signals contained within the protein. One common mechanism uses a 16- to 30-residue signal sequence, typically located at the N-terminus of the protein and containing positively charged amino acids followed by a continuous stretch of hydrophobic residues, which directs the ribosome t…	GO:0005967:mitochondrial pyruvate dehydrogenase complex:"Complex that carries out the oxidative decarboxylation of pyruvate to form acetyl-CoA in eukaryotes; includes subunits possessing three catalytic activities: pyruvate dehydrogenase (E1), dihydrolipoamide S-acetyltransferase (E2), and dihydrolipoamide dehydrogenase (E3). Usually contains more subunits than its bacterial counterpart; for exam…	3.24e-05	0.864286	0	10	3
GO:0006096:glycolysis:"The chemical reactions and pathways resulting in the breakdown of a monosaccharide (generally glucose) into pyruvate, with the concomitant production of a small amount of ATP. Pyruvate may be converted to ethanol, lactate, or other small molecules, or fed into the TCA cycle."	GO:0003743:translation initiation factor activity:Functions in the initiation of ribosome-mediated translation of mRNA into a polypeptide.	2.75e-05	0.867857	0	3	14
GO:0006364:rRNA processing:Any process involved in the conversion of a primary ribosomal RNA (rRNA) transcript into a mature rRNA molecule.	GO:0005730:nucleolus:"A small, dense body one or more of which are present in the nucleus of eukaryotic cells. It is rich in RNA and protein, is not bounded by a limiting membrane, and is not seen during mitosis. Its prime function is the transcription of the nucleolar DNA into 45S ribosomal-precursor RNA, the processing of this RNA into 5.8S, 18S, and 28S components of ribosomal RNA, and the ass…	2.75e-05	0.867857	0.280899	32	82
GO:0006406:mRNA export from nucleus:The directed movement of mRNA from the nucleus to the cytoplasm.	GO:0000288:"mRNA catabolic process, deadenylation-dependent decay":"A major pathway of mRNA degradation, that proceeds through a series of ordered steps: poly(A) tail shortening, deadenylylation-dependent decapping, and decay of the transcript body, and that can regulate mRNA stability."	2.75e-05	0.867857	0.05	17	4
GO:0006501:C-terminal protein lipidation:The covalent or non-covalent attachment of a lipid moiety to the carboxy terminus of a protein.	GO:0003735:structural constituent of ribosome:The action of a molecule that contributes to the structural integrity of the ribosome.	2.75e-05	-0.867857	0	4	41
GO:0015986:ATP synthesis coupled proton transport:The transport of protons across a membrane to generate an electrochemical gradient (proton-motive force) that powers ATP synthesis.	GO:0005967:mitochondrial pyruvate dehydrogenase complex:"Complex that carries out the oxidative decarboxylation of pyruvate to form acetyl-CoA in eukaryotes; includes subunits possessing three catalytic activities: pyruvate dehydrogenase (E1), dihydrolipoamide S-acetyltransferase (E2), and dihydrolipoamide dehydrogenase (E3). Usually contains more subunits than its bacterial counterpart; for exam…	2.75e-05	0.867857	0	5	3
GO:0015986:ATP synthesis coupled proton transport:The transport of protons across a membrane to generate an electrochemical gradient (proton-motive force) that powers ATP synthesis.	GO:0006096:glycolysis:"The chemical reactions and pathways resulting in the breakdown of a monosaccharide (generally glucose) into pyruvate, with the concomitant production of a small amount of ATP. Pyruvate may be converted to ethanol, lactate, or other small molecules, or fed into the TCA cycle."	2.75e-05	0.867857	0	5	3
GO:0030234:enzyme regulator activity:Modulates the activity of an enzyme.	GO:0005739:mitochondrion:"A semiautonomous, self replicating organelle that occurs in varying numbers, shapes, and sizes in the cytoplasm of virtually all eukaryotic cells. It is notably the site of tissue respiration."	2.75e-05	0.867857	0.010309	6	288
GO:0043141:ATP-dependent 5' to 3' DNA helicase activity:Catalysis of the reaction: ATP + H2O = ADP + phosphate; drives the unwinding of the DNA helix in the direction 5' to 3'.	GO:0030176:integral to endoplasmic reticulum membrane:Penetrating at least one phospholipid bilayer of an endoplasmic reticulum membrane. May also refer to the state of being buried in the bilayer with no exposure outside the bilayer.	2.75e-05	-0.867857	0	4	9
GO:0046933:"hydrogen ion transporting ATP synthase activity, rotational mechanism":"Catalysis of the reaction: ADP + phosphate = ATP + H2O, coupled with transport of H+ down a concentration gradient, by a rotational mechanism."	GO:0005967:mitochondrial pyruvate dehydrogenase complex:"Complex that carries out the oxidative decarboxylation of pyruvate to form acetyl-CoA in eukaryotes; includes subunits possessing three catalytic activities: pyruvate dehydrogenase (E1), dihydrolipoamide S-acetyltransferase (E2), and dihydrolipoamide dehydrogenase (E3). Usually contains more subunits than its bacterial counterpart; for exam…	2.75e-05	0.867857	0	5	3
GO:0046933:"hydrogen ion transporting ATP synthase activity, rotational mechanism":"Catalysis of the reaction: ADP + phosphate = ATP + H2O, coupled with transport of H+ down a concentration gradient, by a rotational mechanism."	GO:0006096:glycolysis:"The chemical reactions and pathways resulting in the breakdown of a monosaccharide (generally glucose) into pyruvate, with the concomitant production of a small amount of ATP. Pyruvate may be converted to ethanol, lactate, or other small molecules, or fed into the TCA cycle."	2.75e-05	0.867857	0	5	3
GO:0000903:cellular morphogenesis during vegetative growth:The change in form (cell shape and size) that occurs during the development of a cell as it progresses through a mitotic cell cycle when it is not undergoing terminal differentiation.	GO:0000131:incipient cellular bud site:The portion of the budding yeast plasma membrane where a daughter cell will emerge. The yeast marks this spot with bud-site selection proteins before bud emergence occurs. Actin is polarized to this spot just prior to and during bud emergence.	2.32e-05	0.871429	0.333333	3	9
GO:0005737:cytoplasm:"All of the contents of a cell excluding the plasma membrane and nucleus, but including other subcellular structures."	GO:0005643:nuclear pore:"Any of the numerous similar discrete openings in the nuclear envelope of a eukaryotic cell, where the inner and outer nuclear membranes are joined."	2.32e-05	-0.871429	0.01355	358	16
GO:0006096:glycolysis:"The chemical reactions and pathways resulting in the breakdown of a monosaccharide (generally glucose) into pyruvate, with the concomitant production of a small amount of ATP. Pyruvate may be converted to ethanol, lactate, or other small molecules, or fed into the TCA cycle."	GO:0005840:ribosome:"An intracellular organelle, about 200 A in diameter, consisting of RNA and protein. It is the site of protein biosynthesis resulting from translation of messenger RNA (mRNA). It consists of two subunits, one large and one small, each containing only protein and RNA. Both the ribosome and its subunits are characterized by their sedimentation coefficients, expressed in Svedberg…	2.32e-05	0.871429	0	3	22
GO:0006350:transcription:The synthesis of either RNA on a template of DNA or DNA on a template of RNA.	GO:0000082:G1/S transition of mitotic cell cycle:Progression from G1 phase to S phase of the mitotic cell cycle.	2.32e-05	0.871429	0.090909	6	6
GO:0015986:ATP synthesis coupled proton transport:The transport of protons across a membrane to generate an electrochemical gradient (proton-motive force) that powers ATP synthesis.	GO:0003743:translation initiation factor activity:Functions in the initiation of ribosome-mediated translation of mRNA into a polypeptide.	2.32e-05	0.871429	0	5	14
GO:0015986:ATP synthesis coupled proton transport:The transport of protons across a membrane to generate an electrochemical gradient (proton-motive force) that powers ATP synthesis.	GO:0006413:translational initiation:"The process preceding formation of the peptide bond between the first two amino acids of a protein. This includes the formation of a complex of the ribosome, mRNA, and an initiation complex that contains the first aminoacyl-tRNA."	2.32e-05	0.871429	0	5	14
GO:0019774:"proteasome core complex, beta-subunit complex (sensu Eukaryota)":"Refers to the subunits that constitute the inner rings of the proteasome core complex, as in, but not restricted to, the eukaryotes (Eukaryota, ncbi_taxonomy_id:2759)."	GO:0000001:mitochondrion inheritance:"The distribution of mitochondria, including the mitochondrial genome, into daughter cells after mitosis or meiosis, mediated by interactions between mitochondria and the cytoskeleton."	2.32e-05	0.871429	0	6	12
GO:0042254:ribosome biogenesis and assembly:"The process of the formation of the constituents of the ribosome subunits, their assembly, and their transport to the sites of protein synthesis."	GO:0006365:35S primary transcript processing:*	2.32e-05	0.871429	0.220588	116	50
GO:0046933:"hydrogen ion transporting ATP synthase activity, rotational mechanism":"Catalysis of the reaction: ADP + phosphate = ATP + H2O, coupled with transport of H+ down a concentration gradient, by a rotational mechanism."	GO:0003743:translation initiation factor activity:Functions in the initiation of ribosome-mediated translation of mRNA into a polypeptide.	2.32e-05	0.871429	0	5	14
[truncated: 83 more rows]
