# Supplementary material for: Co-evolutionary networks of genes and cellular processes across fungal species
Source: Genome Biol. 2009 May 5;10(5):R48. doi: 10.1186/gb-2009-10-5-r48 (PMC2718514; doi:10.1186/gb-2009-10-5-r48)
Supplement: Additional file 6 — GO enrichments (biological process) for the conserved and non-conserved genes. [file gb-2009-10-5-r48-S6.xls]

## Sheet: Conserved Genes Enrichment
Supplemenatry Table 4A: GO enrichments (Biological Process) for the conserved genes.
GOID	GO_term	P-value	Gene(s) annotated to the term
9987	cellular process	5.84e-98	SPO7:MDM10:DEP1:ATS1:CCR4:POP5:MTW1:FUN12:RBG1:CYC3:CDC24:ERV46:PTA1:GCV3:GEM1:SWD1:SEN34:ADE1:KIN3:SLA1:SCT1:HAP3:MCM2:RIB1:POL12:YBL036C:MRPL16:EDE1:SEC17:PTH2:KTI11:ILS1:ATG8:PKC1:RER2:COQ1:ETR1:HMT1:PDX3:ATP3:UBP14:ORC2:TRM7:ECM2:ALG14:RDH54:SPT7:RFC5:POL30:VPS15:FES1:CMD1:MUD1:GRS1:TFC1:TPS1:VMA2:CKS1:MAK5:SUP45:SPP381:RPB5:CNS1:IFA38:CDC28:TYR1:NPL4:SEC66:UMP1:SWD3:ECM31:PGI1:BEM1:MCM7:MET8…
44237	cellular metabolic process	5.64e-60	DEP1:ATS1:CCR4:POP5:FUN12:CYC3:PTA1:GCV3:SWD1:SEN34:ADE1:SCT1:HAP3:MCM2:RIB1:POL12:YBL036C:MRPL16:SEC17:PTH2:KTI11:ILS1:ATG8:PKC1:RER2:COQ1:ETR1:HMT1:PDX3:ATP3:UBP14:ORC2:TRM7:ECM2:ALG14:RDH54:SPT7:RFC5:POL30:VPS15:FES1:CMD1:MUD1:GRS1:TFC1:TPS1:CKS1:MAK5:SUP45:SPP381:RPB5:CNS1:IFA38:CDC28:TYR1:NPL4:UMP1:SWD3:ECM31:PGI1:MCM7:MET8:ATG12:SLX1:ABD1:ENP1:HIS7:MRPS5:DUT1:RIB5:POP4:SHM1:TSC10:PAF1:MRPL2…
8152	metabolic process	3.18e-58	DEP1:ATS1:CCR4:POP5:FUN12:CYC3:PTA1:GCV3:SWD1:SEN34:ADE1:SCT1:HAP3:MCM2:RIB1:POL12:YBL036C:MRPL16:SEC17:PTH2:KTI11:ILS1:ATG8:PKC1:RER2:COQ1:ETR1:HMT1:PDX3:ATP3:UBP14:ORC2:TRM7:ECM2:ALG14:RDH54:SPT7:RFC5:POL30:VPS15:FES1:CMD1:MUD1:GRS1:TFC1:TPS1:CKS1:MAK5:SUP45:SPP381:RPB5:CNS1:IFA38:CDC28:TYR1:NPL4:UMP1:SWD3:ECM31:PGI1:MCM7:MET8:ATG12:SLX1:ABD1:ENP1:HIS7:MRPS5:DUT1:RIB5:POP4:SHM1:TSC10:PAF1:MRPL2…
44238	primary metabolic process	1.21e-49	DEP1:ATS1:CCR4:POP5:FUN12:CYC3:PTA1:GCV3:SWD1:SEN34:ADE1:SCT1:HAP3:MCM2:POL12:YBL036C:MRPL16:PTH2:KTI11:ILS1:PKC1:RER2:ETR1:HMT1:PDX3:ATP3:UBP14:ORC2:TRM7:ECM2:ALG14:RDH54:SPT7:RFC5:POL30:VPS15:FES1:CMD1:MUD1:GRS1:TFC1:TPS1:CKS1:MAK5:SUP45:SPP381:RPB5:CNS1:IFA38:CDC28:TYR1:NPL4:UMP1:SWD3:PGI1:MCM7:SLX1:ABD1:ENP1:HIS7:MRPS5:DUT1:POP4:SHM1:TSC10:PAF1:MRPL27:SNF5:BSD2:PGS1:ILV6:SGF29:NFS1:GID7:SPB1:…
6996	organelle organization and biogenesis	3.61e-38	SPO7:MDM10:DEP1:ATS1:POP5:RBG1:GEM1:SWD1:SLA1:POL12:SEC17:ATG8:PKC1:HMT1:ORC2:RDH54:SPT7:RFC5:POL30:CMD1:MAK5:SWD3:ARC40:ENP1:POP4:REI1:YBR271W:PAF1:SNF5:CTP1:SGF29:SPB1:KRR1:MRC1:BUD23:PWP2:RSA4:MCD1:PTC1:NOP1:MPS1:DBP10:TSR1:UBC9:PEX19:VAM6:RRP42:NUP84:CDC48:CCT4:NOP14:FAP7:NRP1:GGC1:TRM8:NOP6:GCS1:PHO13:MAK21:RRP8:RRP1:DPB4:SWF1:SAC6:DOP1:TAF12:SEC1:TRM82:TAF10:CDC37:NGG1:UBC1:SCC2:CDC1:RVB1:T…
43170	macromolecule metabolic process	1.88e-34	DEP1:ATS1:CCR4:POP5:FUN12:CYC3:PTA1:SWD1:SEN34:HAP3:MCM2:POL12:MRPL16:PTH2:KTI11:ILS1:PKC1:RER2:HMT1:UBP14:ORC2:TRM7:ECM2:ALG14:RDH54:SPT7:RFC5:POL30:VPS15:FES1:MUD1:GRS1:TFC1:CKS1:MAK5:SUP45:SPP381:RPB5:CNS1:CDC28:NPL4:UMP1:SWD3:PGI1:MCM7:SLX1:ABD1:ENP1:MRPS5:POP4:PAF1:MRPL27:SNF5:BSD2:SGF29:NFS1:GID7:SPB1:KRR1:MRC1:PGK1:CWH43:TAF2:BUD23:PWP2:BUD31:RAD18:ATG15:PAT1:PTC6:MSH3:CDC39:PTC1:NOP1:RPN4…
16043	cellular component organization and biogenesis	5.14e-32	SPO7:MDM10:DEP1:ATS1:POP5:FUN12:RBG1:CDC24:GEM1:SWD1:SLA1:POL12:EDE1:SEC17:ATG8:PKC1:HMT1:ORC2:ECM2:RDH54:SPT7:RFC5:POL30:CMD1:MAK5:SPP381:SWD3:BEM1:ATG12:ARC40:ENP1:POP4:REI1:YBR271W:PAF1:SNF5:CTP1:SGF29:SPB1:KRR1:MRC1:RVS161:CWH43:BPH1:BUD23:THR4:PWP2:BUD31:ATG15:RSA4:PAT1:MCD1:PTC1:NOP1:MPS1:DBP10:TSR1:UBC9:PEX19:VAM6:LUC7:RRP42:NUP84:CDC48:CCT4:NOP14:FAP7:NRP1:GGC1:TRM8:NOP6:GCS1:PHO13:MAK21:…
6139	nucleobase, nucleoside, nucleotide and nucleic acid metabolic process	8.89e-32	DEP1:ATS1:CCR4:POP5:PTA1:SWD1:SEN34:ADE1:HAP3:MCM2:POL12:KTI11:ATP3:ORC2:TRM7:ECM2:RDH54:RFC5:POL30:MUD1:GRS1:TFC1:CKS1:MAK5:SPP381:RPB5:CDC28:SWD3:PGI1:MCM7:SLX1:ABD1:ENP1:HIS7:DUT1:POP4:PAF1:SNF5:NFS1:SPB1:KRR1:MRC1:TAF2:BUD23:PWP2:BUD31:RAD18:PAT1:MSH3:CDC39:ATP16:PTC1:NOP1:RPN4:DBP10:LHP1:TSR1:LUC7:QRI1:KIN28:RRP42:NOP14:RPC53:FAP7:TRM8:NOP6:GUD1:MAF1:RPC11:RRP8:RRP1:MSH6:DPB4:TAF12:CWC15:TRM…
43283	biopolymer metabolic process	4.27e-31	DEP1:ATS1:CCR4:POP5:FUN12:CYC3:PTA1:SWD1:SEN34:HAP3:MCM2:POL12:MRPL16:PTH2:KTI11:ILS1:PKC1:RER2:HMT1:UBP14:ORC2:TRM7:ECM2:ALG14:RDH54:SPT7:RFC5:POL30:VPS15:FES1:MUD1:GRS1:TFC1:CKS1:MAK5:SUP45:SPP381:RPB5:CDC28:NPL4:UMP1:SWD3:MCM7:SLX1:ABD1:ENP1:MRPS5:POP4:PAF1:MRPL27:SNF5:BSD2:SGF29:NFS1:GID7:SPB1:KRR1:MRC1:CWH43:TAF2:BUD23:PWP2:BUD31:RAD18:ATG15:PAT1:PTC6:MSH3:CDC39:PTC1:NOP1:RPN4:DBP10:NAT1:MRP…
16070	RNA metabolic process	1.71e-27	DEP1:ATS1:CCR4:POP5:PTA1:SWD1:SEN34:KTI11:ORC2:TRM7:ECM2:POL30:MUD1:GRS1:TFC1:MAK5:SPP381:RPB5:CDC28:SWD3:MCM7:ABD1:ENP1:POP4:PAF1:SNF5:NFS1:SPB1:KRR1:MRC1:TAF2:BUD23:PWP2:BUD31:PAT1:CDC39:PTC1:NOP1:DBP10:LHP1:TSR1:LUC7:KIN28:RRP42:NOP14:RPC53:FAP7:TRM8:NOP6:MAF1:RPC11:RRP8:RRP1:DPB4:TAF12:CWC15:TRM82:TAF10:RVB1:PCF11:MSW1:RTT103:CFT1:SRB7:FCF1:TFC6:CDC40:SPT3:NCB2:UTP5:UTP6:TFB3:PRP3:PUF6:EMI1:R…
22613	ribonucleoprotein complex biogenesis and assembly	2.87e-25	POP5:FUN12:RBG1:HMT1:MAK5:SPP381:ENP1:POP4:REI1:YBR271W:SPB1:KRR1:BUD23:PWP2:RSA4:PAT1:NOP1:DBP10:TSR1:LUC7:RRP42:NOP14:FAP7:NRP1:TRM8:NOP6:MAK21:RRP8:RRP1:TRM82:GCD6:GCN2:FCF1:BCP1:CDC40:UTP5:TIF35:UTP6:RMT2:PUF6:EDC3:SNU13:NUG1:TPA1:THO1:UTP7:LSM4:NSA2:LCP5:PAB1:DBP3:SRM1:LSG1:PRP43:ROK1:NUP49:KEM1:RAI1:PRP18:YGR054W:GCD2:UTP22:RRP46:NOP7:PPT1:ENP2:MTR3:NSR1:HGH1:SKI6:RNH70:RPP1:RRP3:RRP4:NOP10…
34660	ncRNA metabolic process	1.21e-24	ATS1:POP5:PTA1:KTI11:TRM7:GRS1:MAK5:ENP1:POP4:NFS1:SPB1:KRR1:BUD23:PWP2:PTC1:NOP1:DBP10:LHP1:TSR1:RRP42:NOP14:FAP7:TRM8:NOP6:RRP8:RRP1:TRM82:MSW1:FCF1:UTP5:UTP6:SNU13:NUG1:UTP7:NSA2:LCP5:DEG1:DBP3:ARC1:PRP43:ROK1:NUP49:KEM1:TAN1:MTO1:GUS1:RAI1:UTP22:VAS1:RRP46:NOP7:ENP2:MTR3:NSR1:MSM1:SKI6:ELP2:MES1:RNH70:DED81:RPP1:RRP3:RRP4:NOP10:RPF1:GAR1:IMP3:DBP8:RIX1:FAF1:THS1:NOP9:HCA4:UTP18:TRL1:UTP10:GCD…
42254	ribosome biogenesis	1.72e-22	POP5:RBG1:HMT1:MAK5:ENP1:POP4:REI1:YBR271W:SPB1:KRR1:BUD23:PWP2:RSA4:NOP1:DBP10:TSR1:RRP42:NOP14:FAP7:NRP1:TRM8:NOP6:MAK21:RRP8:RRP1:TRM82:FCF1:BCP1:UTP5:UTP6:RMT2:PUF6:SNU13:NUG1:TPA1:UTP7:NSA2:LCP5:DBP3:SRM1:LSG1:PRP43:ROK1:NUP49:KEM1:RAI1:UTP22:RRP46:NOP7:PPT1:ENP2:MTR3:NSR1:HGH1:SKI6:RNH70:RPP1:RRP3:RRP4:NOP10:RPF1:GAR1:IMP3:DBP8:NMD3:RIX1:FAF1:YIL064W:YIL096C:SQT1:YVH1:NOP9:HCA4:UTP18:UTP10:…
6396	RNA processing	4.69e-21	ATS1:POP5:PTA1:SEN34:KTI11:TRM7:ECM2:MUD1:MAK5:SPP381:ABD1:ENP1:POP4:NFS1:SPB1:KRR1:BUD23:PWP2:BUD31:PTC1:NOP1:DBP10:LHP1:TSR1:LUC7:RRP42:NOP14:FAP7:TRM8:NOP6:RRP8:RRP1:CWC15:TRM82:PCF11:CFT1:FCF1:CDC40:UTP5:UTP6:PRP3:SNU13:NUG1:SMB1:UTP7:LSM4:NSA2:LCP5:DEG1:DBP3:PRP43:ROK1:NUP49:KEM1:BUD13:TAN1:MTO1:RAI1:PRP18:UTP22:RRP46:NOP7:ENP2:MTR3:NSR1:PBP1:SKI6:ELP2:RNH70:RPP1:RRP3:RRP4:NOP10:RPF1:GAR1:IM…
34470	ncRNA processing	3.65e-19	ATS1:POP5:PTA1:KTI11:TRM7:MAK5:ENP1:POP4:NFS1:SPB1:KRR1:BUD23:PWP2:PTC1:NOP1:DBP10:LHP1:TSR1:RRP42:NOP14:FAP7:TRM8:NOP6:RRP8:RRP1:TRM82:FCF1:UTP5:UTP6:SNU13:NUG1:UTP7:NSA2:LCP5:DEG1:DBP3:PRP43:ROK1:NUP49:KEM1:TAN1:MTO1:RAI1:UTP22:RRP46:NOP7:ENP2:MTR3:NSR1:SKI6:ELP2:RNH70:RPP1:RRP3:RRP4:NOP10:RPF1:GAR1:IMP3:DBP8:RIX1:FAF1:NOP9:HCA4:UTP18:TRL1:UTP10:GCD14:MPP10:MRT4:MAK11:UTP11:KTI12:EBP2:LOS1:RPF2…
43933	macromolecular complex subunit organization	2.87e-18	MDM10:FUN12:CYC3:PTA1:MCM2:SCO1:ORC2:SPT7:GRS1:TFC1:MAK5:SUP45:SPP381:UMP1:MCM7:TAF2:RSA4:PAT1:DBP10:LUC7:KIN28:MAK21:TAF12:TAF10:GCD6:PCF11:PEX5:GCN2:RTT103:CFT1:SKP1:TFC6:CDC40:TIF35:TFB3:QCR7:EDC3:MCM3:BIM1:TPA1:THO1:LSM4:SPT15:PAB1:STE2:YPT1:PRE4:DBP3:VPS45:PRP43:PEX14:SKI8:RAI1:TFG2:PRP18:TFC4:YGR054W:PAC10:TWF1:GCD2:SHY1:NSR1:BRF1:RPF1:NMD3:RIX1:CAP2:RPN2:SSL2:COA1:IST3:SQT1:COX16:RPB4:ATP1…
34621	cellular macromolecular complex subunit organization	1.96e-16	FUN12:CYC3:PTA1:MCM2:ORC2:GRS1:TFC1:MAK5:SUP45:SPP381:UMP1:MCM7:TAF2:RSA4:PAT1:DBP10:LUC7:KIN28:MAK21:TAF12:TAF10:GCD6:PCF11:PEX5:GCN2:RTT103:CFT1:SKP1:TFC6:CDC40:TIF35:TFB3:QCR7:EDC3:MCM3:BIM1:TPA1:THO1:LSM4:SPT15:PAB1:PRE4:DBP3:PRP43:PEX14:RAI1:TFG2:PRP18:TFC4:YGR054W:PAC10:TWF1:GCD2:SHY1:NSR1:BRF1:RPF1:NMD3:RIX1:CAP2:RPN2:SSL2:COA1:IST3:SQT1:RPB4:ATP12:CDC6:SUI2:ESS1:HIR3:CAP1:MAK11:TFA1:TOA2:…
65003	macromolecular complex assembly	5.47e-15	MDM10:FUN12:CYC3:MCM2:SCO1:ORC2:SPT7:TFC1:MAK5:SPP381:UMP1:MCM7:TAF2:RSA4:PAT1:DBP10:LUC7:KIN28:MAK21:TAF12:TAF10:GCD6:PEX5:GCN2:SKP1:TFC6:CDC40:TIF35:TFB3:QCR7:EDC3:MCM3:THO1:LSM4:SPT15:PAB1:STE2:YPT1:PRE4:DBP3:VPS45:PEX14:SKI8:TFG2:PRP18:TFC4:YGR054W:PAC10:TWF1:GCD2:SHY1:NSR1:BRF1:RPF1:NMD3:RIX1:RPN2:SSL2:COA1:IST3:SQT1:COX16:RPB4:ATP12:CDC6:SUI2:RAV1:HIR3:ATP7:MAK11:TFA1:TOA2:MUD2:CYT2:SRP21:R…
6364	rRNA processing	8.28e-15	POP5:MAK5:ENP1:POP4:SPB1:KRR1:BUD23:PWP2:NOP1:DBP10:TSR1:RRP42:NOP14:FAP7:NOP6:RRP8:RRP1:FCF1:UTP5:UTP6:SNU13:NUG1:UTP7:NSA2:LCP5:DBP3:PRP43:ROK1:KEM1:RAI1:UTP22:RRP46:NOP7:ENP2:MTR3:NSR1:SKI6:RNH70:RPP1:RRP3:RRP4:NOP10:RPF1:GAR1:IMP3:DBP8:RIX1:FAF1:NOP9:HCA4:UTP18:UTP10:MPP10:MRT4:MAK11:UTP11:EBP2:RPF2:GRC3:NOC3:FCF2:REX2:HCR1:PWP1:SIK1:DBP9:UTP21:TSR2:UTP14:ERB1:RNT1:HAS1:NOP2:IPI3:RIO2:POP1:SS…
16072	rRNA metabolic process	1.23e-14	POP5:MAK5:ENP1:POP4:SPB1:KRR1:BUD23:PWP2:NOP1:DBP10:TSR1:RRP42:NOP14:FAP7:NOP6:RRP8:RRP1:FCF1:UTP5:UTP6:SNU13:NUG1:UTP7:NSA2:LCP5:DBP3:PRP43:ROK1:KEM1:RAI1:UTP22:RRP46:NOP7:ENP2:MTR3:NSR1:SKI6:RNH70:RPP1:RRP3:RRP4:NOP10:RPF1:GAR1:IMP3:DBP8:RIX1:FAF1:NOP9:HCA4:UTP18:UTP10:MPP10:MRT4:MAK11:UTP11:EBP2:RPF2:GRC3:NOC3:FCF2:REX2:HCR1:PWP1:SIK1:DBP9:UTP21:TSR2:UTP14:ERB1:RNA1:RNT1:HAS1:NOP2:IPI3:RIO2:PO…
34622	cellular macromolecular complex assembly	3.5e-13	FUN12:CYC3:MCM2:ORC2:TFC1:MAK5:SPP381:UMP1:MCM7:TAF2:RSA4:PAT1:DBP10:LUC7:KIN28:MAK21:TAF12:TAF10:GCD6:PEX5:GCN2:SKP1:TFC6:CDC40:TIF35:TFB3:QCR7:EDC3:MCM3:THO1:LSM4:SPT15:PAB1:PRE4:DBP3:PEX14:TFG2:PRP18:TFC4:YGR054W:PAC10:TWF1:GCD2:SHY1:NSR1:BRF1:RPF1:NMD3:RIX1:RPN2:SSL2:COA1:IST3:SQT1:RPB4:ATP12:CDC6:SUI2:HIR3:MAK11:TFA1:TOA2:MUD2:CYT2:SRP21:RPC25:TFA2:RPF2:SSL1:COX12:PEX13:YKE2:MCM5:DBP9:RPP0:A…
43412	biopolymer modification	6.42e-13	DEP1:ATS1:CYC3:SWD1:KTI11:PKC1:RER2:HMT1:UBP14:TRM7:ALG14:SPT7:VPS15:CDC28:SWD3:PAF1:SGF29:NFS1:SPB1:CWH43:BUD23:ATG15:PTC6:PTC1:NOP1:NAT1:UBC9:RAM1:KIN28:YFH1:TRM8:RRI1:PHO13:SWF1:MTQ2:TAF12:TRM82:TAF10:NGG1:UBC1:GTB1:MNN10:RMD5:AKR1:GCN2:SKP1:GPI8:UBA2:SPT3:STE14:PPM1:TOM1:RMT2:SNF1:PHO8:WBP1:ANP1:GDA1:MAK10:PMI40:YND1:RSP5:LCP5:DEG1:EPL1:CAK1:ACT1:OTU1:UBP6:CDC14:CDH1:ATE1:CKB1:STT3:CWH41:ALG2…
6464	protein modification process	7.81e-13	DEP1:CYC3:SWD1:KTI11:PKC1:RER2:HMT1:UBP14:ALG14:SPT7:VPS15:CDC28:SWD3:PAF1:SGF29:CWH43:ATG15:PTC6:PTC1:NAT1:UBC9:RAM1:KIN28:YFH1:RRI1:PHO13:SWF1:MTQ2:TAF12:TAF10:NGG1:UBC1:GTB1:MNN10:RMD5:AKR1:GCN2:SKP1:GPI8:UBA2:SPT3:STE14:PPM1:TOM1:RMT2:SNF1:PHO8:WBP1:ANP1:GDA1:MAK10:PMI40:YND1:RSP5:EPL1:CAK1:ACT1:OTU1:UBP6:CDC14:CDH1:ATE1:CKB1:STT3:CWH41:ALG2:GUP1:MMS2:GPI10:CDC43:ATG1:HOS2:RTF1:PPT1:NAT2:ELP2…
46907	intracellular transport	7.81e-13	MDM10:ERV46:SEC17:ATG8:RER2:HMT1:VPS15:SEC66:ATG12:TRS20:REI1:APM3:BSD2:CTP1:BPH1:BUD23:PEX19:NUP84:COP1:SEC31:GLE1:SHR3:GCS1:YRB1:RGP1:DOP1:SLY1:PEX5:HSP78:AKR1:CCC2:SRP101:PEP7:BCP1:VPS74:TRS120:NPL3:NHX1:TOM1:VPS52:VPS60:GRH1:TIM9:NTF2:BIM1:THO1:VTC1:GLE2:GLO3:RSP5:COG3:SEC4:YPT1:ACT1:SEC53:KAP122:GET1:VPS45:SRM1:LSG1:SEH1:TIP20:PEX14:NUP49:BUD13:CSE1:KAP114:MSP1:TAM41:TOM20:YIP1:YPP1:APL6:GOS…
43285	biopolymer catabolic process	1.64e-12	CCR4:PTH2:UBP14:NPL4:UMP1:BSD2:GID7:PAT1:MSH3:CDC39:RPN4:RRP42:CDC48:RPN5:YRB1:UBC1:RMD5:YDR306C:SKP1:UBX5:RPT3:RPN9:EDC3:RAD23:AFG1:PRE1:RPN3:TPA1:PUP3:LSM4:RAD3:MDJ1:RPN11:PRE4:RPN12:CDH1:SCL1:ATE1:RPT6:CDC20:KEM1:SKI8:UFD1:RRP46:PRE9:MTR3:SKI6:PUP2:RAD2:SPO11:ECM29:RPN1:RRP4:GGA2:RPN10:RPN2:FYV10:SSL2:STS1:PRE3:KAR2:RPB4:NUC1:POL31:POL32:RAD7:NTA1:DID4:MRT4:CDC16:TUL1:VPS24:RAD27:DBR1:OMA1:SNF…
9058	biosynthetic process	5.57e-12	DEP1:CCR4:FUN12:PTA1:SWD1:SCT1:HAP3:MCM2:RIB1:POL12:MRPL16:PTH2:KTI11:ILS1:RER2:COQ1:ETR1:UBP14:ORC2:TRM7:ALG14:RFC5:POL30:FES1:CMD1:GRS1:TFC1:TPS1:CKS1:SUP45:RPB5:IFA38:CDC28:SWD3:ECM31:PGI1:MCM7:MET8:SLX1:HIS7:MRPS5:RIB5:SHM1:TSC10:PAF1:MRPL27:SNF5:PGS1:ILV6:NFS1:GID7:MRC1:PGK1:CWH43:TAF2:PAT1:MSH3:CDC39:RPN4:FAD1:MRP10:SLC1:RAM1:QRI1:KIN28:YFH1:RPC53:SFA1:HEM3:MAF1:HEM13:RPC11:HEM12:RPS13:TPS2…
51641	cellular localization	1.49e-11	MDM10:ERV46:GEM1:SEC17:ATG8:RER2:HMT1:VPS15:SEC66:ATG12:ARC40:TRS20:REI1:APM3:BSD2:CTP1:BPH1:BUD23:PTC1:PEX19:NUP84:COP1:SEC31:GLE1:SHR3:GCS1:YRB1:RGP1:DOP1:SEC1:SLY1:PEX5:HSP78:AKR1:CCC2:SRP101:PEP7:BCP1:VPS74:TRS120:NPL3:NHX1:TOM1:VPS52:VPS60:GRH1:TIM9:NTF2:BIM1:THO1:VTC1:GLE2:GLO3:RSP5:COG3:SEC4:YPT1:ACT1:SEC53:KAP122:GET1:VPS45:SRM1:LSG1:SEH1:MLC1:TIP20:PEX14:NUP49:BUD13:CSE1:KAP114:MSP1:TAM4…
6508	proteolysis	2.01e-11	PTH2:UBP14:NPL4:UMP1:BSD2:GID7:CDC48:RPN5:YRB1:UBC1:RMD5:YDR306C:SKP1:UBX5:RPT3:RPN9:RAD23:AFG1:PRE1:RPN3:PUP3:MDJ1:RPN11:PRE4:RPN12:CDH1:SCL1:ATE1:RPT6:CDC20:UFD1:PRE9:PHB2:NAS6:PUP2:RPN1:GGA2:YHR113W:ECM14:RPN10:RPN2:FYV10:STS1:PRE3:KAR2:RAD7:DID4:CDC16:TUL1:VPS24:OMA1:SNF7:HRT3:APC2:SEC13:MAP1:STE23:RPN13:PRE8:VPS20:GID8:EAR1:SCJ1:DSK2:PRE5:PBI2:YDJ1:ATG4:PRE6:RPT5:PUP1:APC5:CDC31:RPT4:RPN8:RI…
51649	establishment of localization in cell	2.85e-11	MDM10:ERV46:SEC17:ATG8:RER2:HMT1:VPS15:SEC66:ATG12:TRS20:REI1:APM3:BSD2:CTP1:BPH1:BUD23:PEX19:NUP84:COP1:SEC31:GLE1:SHR3:GCS1:YRB1:RGP1:DOP1:SEC1:SLY1:PEX5:HSP78:AKR1:CCC2:SRP101:PEP7:BCP1:VPS74:TRS120:NPL3:NHX1:TOM1:VPS52:VPS60:GRH1:TIM9:NTF2:BIM1:THO1:VTC1:GLE2:GLO3:RSP5:COG3:SEC4:YPT1:ACT1:SEC53:KAP122:GET1:VPS45:SRM1:LSG1:SEH1:MLC1:TIP20:PEX14:NUP49:BUD13:CSE1:KAP114:MSP1:TAM41:TOM20:YIP1:YPP…
6399	tRNA metabolic process	5.54e-11	ATS1:POP5:PTA1:KTI11:TRM7:GRS1:POP4:NFS1:PTC1:LHP1:TRM8:TRM82:MSW1:DEG1:ARC1:NUP49:TAN1:MTO1:GUS1:VAS1:MSM1:ELP2:MES1:RNH70:DED81:RPP1:THS1:TRL1:GCD14:KTI12:MST1:LOS1:NAM2:IKI3:TRM9:DUS1:MSS1:RNA1:ELP6:GCD10:POP1:PUS4:DIS3:MSE1:TRM10:WRS1:TPT1:TRM11:RRP6:GLN4:PUS7:MOD5:ALA1:TRM44:ISM1:ELP3:ELP4:CDC60:HTS1:MSF1
51603	proteolysis involved in cellular protein catabolic process	3.15e-10	PTH2:UBP14:NPL4:UMP1:BSD2:GID7:CDC48:RPN5:YRB1:UBC1:RMD5:YDR306C:SKP1:UBX5:RPT3:RPN9:RAD23:AFG1:PRE1:RPN3:PUP3:MDJ1:RPN11:PRE4:RPN12:CDH1:SCL1:ATE1:RPT6:CDC20:UFD1:PRE9:PUP2:RPN1:GGA2:RPN10:RPN2:FYV10:STS1:PRE3:KAR2:RAD7:DID4:CDC16:TUL1:VPS24:OMA1:SNF7:HRT3:APC2:SEC13:PRE8:VPS20:GID8:EAR1:SCJ1:DSK2:PRE5:YDJ1:PRE6:RPT5:PUP1:APC5:CDC31:RPT4:RPN8:PRE10:SNF8:VPS28:PNG1:VPS30:PRE2:RPN7
44260	cellular macromolecule metabolic process	3.18e-10	DEP1:CCR4:FUN12:CYC3:SWD1:MRPL16:PTH2:KTI11:ILS1:PKC1:RER2:HMT1:UBP14:TRM7:ALG14:SPT7:VPS15:FES1:GRS1:SUP45:CNS1:CDC28:NPL4:UMP1:SWD3:PGI1:MRPS5:PAF1:MRPL27:BSD2:SGF29:GID7:PGK1:CWH43:ATG15:PAT1:PTC6:MSH3:CDC39:PTC1:NAT1:MRP10:UBC9:PEX19:RAM1:KIN28:RRP42:YFH1:CDC48:CCT4:RPN5:SHR3:RRI1:PHO13:YRB1:RPS13:MRPL1:SWF1:MTQ2:TAF12:TAF10:CDC37:RSM24:NGG1:UBC1:GCD6:TCP1:AHA1:GTB1:MRPL7:MNN10:RMD5:HSP78:AKR…
44267	cellular protein metabolic process	4.38e-10	DEP1:FUN12:CYC3:SWD1:MRPL16:PTH2:KTI11:ILS1:PKC1:RER2:HMT1:UBP14:TRM7:ALG14:SPT7:VPS15:FES1:GRS1:SUP45:CNS1:CDC28:NPL4:UMP1:SWD3:MRPS5:PAF1:MRPL27:BSD2:SGF29:GID7:CWH43:ATG15:PAT1:PTC6:PTC1:NAT1:MRP10:UBC9:PEX19:RAM1:KIN28:YFH1:CDC48:CCT4:RPN5:SHR3:RRI1:PHO13:YRB1:RPS13:MRPL1:SWF1:MTQ2:TAF12:TAF10:CDC37:RSM24:NGG1:UBC1:GCD6:TCP1:AHA1:GTB1:MRPL7:MNN10:RMD5:HSP78:AKR1:MSW1:GCN2:YDR306C:MRPL35:SKP1:…
19538	protein metabolic process	7.39e-10	DEP1:FUN12:CYC3:SWD1:MRPL16:PTH2:KTI11:ILS1:PKC1:RER2:HMT1:UBP14:TRM7:ALG14:SPT7:VPS15:FES1:GRS1:SUP45:CNS1:CDC28:NPL4:UMP1:SWD3:MRPS5:PAF1:MRPL27:BSD2:SGF29:GID7:CWH43:ATG15:PAT1:PTC6:PTC1:RPN4:NAT1:MRP10:UBC9:PEX19:RAM1:KIN28:YFH1:CDC48:CCT4:RPN5:SHR3:RRI1:PHO13:YRB1:RPS13:MRPL1:SWF1:MTQ2:TAF12:TAF10:CDC37:RSM24:NGG1:UBC1:GCD6:TCP1:AHA1:GTB1:MRPL7:MNN10:RMD5:HSP78:AKR1:MSW1:GCN2:YDR306C:MRPL35:…
44257	cellular protein catabolic process	2.27e-09	PTH2:UBP14:NPL4:UMP1:BSD2:GID7:CDC48:RPN5:YRB1:UBC1:RMD5:YDR306C:SKP1:UBX5:RPT3:RPN9:RAD23:AFG1:PRE1:RPN3:PUP3:MDJ1:RPN11:PRE4:RPN12:CDH1:SCL1:ATE1:RPT6:CDC20:UFD1:PRE9:PUP2:RPN1:GGA2:RPN10:RPN2:FYV10:STS1:PRE3:KAR2:RAD7:DID4:CDC16:TUL1:VPS24:OMA1:SNF7:HRT3:APC2:SEC13:PRE8:VPS20:GID8:EAR1:SCJ1:DSK2:PRC1:PRE5:YDJ1:PRE6:RPT5:PUP1:APC5:CDC31:RPT4:RPN8:PRE10:SNF8:VPS28:PNG1:VPS30:PRE2:RPN7
30490	maturation of SSU-rRNA	4.47e-09	ENP1:KRR1:BUD23:PWP2:NOP14:FAP7:FCF1:UTP5:UTP6:SNU13:UTP7:PRP43:UTP22:NOP7:DBP8:FAF1:NOP9:UTP18:UTP10:MPP10:UTP11:FCF2:HCR1:TSR2:UTP14:RIO2:RCL1:UTP23:NOB1:BUD21:RIO1:PNO1:YOR287C:NOP58:RRP12:NAN1:MRD1
30163	protein catabolic process	5.36e-09	PTH2:UBP14:NPL4:UMP1:BSD2:GID7:RPN4:CDC48:RPN5:YRB1:UBC1:RMD5:YDR306C:SKP1:UBX5:RPT3:RPN9:RAD23:AFG1:PRE1:RPN3:PUP3:MDJ1:RPN11:PRE4:RPN12:CDH1:SCL1:ATE1:RPT6:CDC20:UFD1:PRE9:PUP2:ECM29:RPN1:GGA2:RPN10:RPN2:FYV10:STS1:PRE3:KAR2:RAD7:NTA1:DID4:CDC16:TUL1:VPS24:OMA1:SNF7:HRT3:APC2:SEC13:PRE8:VPS20:GID8:EAR1:SCJ1:DSK2:PRC1:PRE5:YDJ1:PRE6:RPT5:PUP1:APC5:CDC31:RPT4:RPN8:PRE10:SNF8:VPS28:PNG1:VPS30:PRE2…
462	maturation of SSU-rRNA from tricistronic rRNA transcript (SSU-rRNA, 5.8S rRNA, LSU-rRNA)	7.19e-09	ENP1:BUD23:PWP2:NOP14:FAP7:FCF1:UTP5:UTP6:SNU13:UTP7:PRP43:UTP22:NOP7:DBP8:FAF1:NOP9:UTP18:UTP10:MPP10:UTP11:FCF2:HCR1:TSR2:UTP14:RIO2:RCL1:UTP23:NOB1:BUD21:RIO1:PNO1:YOR287C:NOP58:RRP12:NAN1:MRD1
19941	modification-dependent protein catabolic process	9.15e-09	PTH2:UBP14:NPL4:UMP1:BSD2:GID7:CDC48:RPN5:YRB1:UBC1:RMD5:YDR306C:SKP1:UBX5:RPT3:RPN9:RAD23:PRE1:RPN3:PUP3:RPN11:PRE4:RPN12:CDH1:SCL1:ATE1:RPT6:CDC20:UFD1:PRE9:PUP2:RPN1:GGA2:RPN10:RPN2:FYV10:STS1:PRE3:KAR2:RAD7:DID4:CDC16:TUL1:VPS24:SNF7:HRT3:APC2:SEC13:PRE8:VPS20:GID8:EAR1:SCJ1:DSK2:PRE5:YDJ1:PRE6:RPT5:PUP1:APC5:CDC31:RPT4:RPN8:PRE10:SNF8:VPS28:VPS30:PRE2:RPN7
6511	ubiquitin-dependent protein catabolic process	9.15e-09	PTH2:UBP14:NPL4:UMP1:BSD2:GID7:CDC48:RPN5:YRB1:UBC1:RMD5:YDR306C:SKP1:UBX5:RPT3:RPN9:RAD23:PRE1:RPN3:PUP3:RPN11:PRE4:RPN12:CDH1:SCL1:ATE1:RPT6:CDC20:UFD1:PRE9:PUP2:RPN1:GGA2:RPN10:RPN2:FYV10:STS1:PRE3:KAR2:RAD7:DID4:CDC16:TUL1:VPS24:SNF7:HRT3:APC2:SEC13:PRE8:VPS20:GID8:EAR1:SCJ1:DSK2:PRE5:YDJ1:PRE6:RPT5:PUP1:APC5:CDC31:RPT4:RPN8:PRE10:SNF8:VPS28:VPS30:PRE2:RPN7
43632	modification-dependent macromolecule catabolic process	9.63e-09	PTH2:UBP14:NPL4:UMP1:BSD2:GID7:CDC48:RPN5:YRB1:UBC1:RMD5:YDR306C:SKP1:UBX5:RPT3:RPN9:RAD23:PRE1:RPN3:PUP3:RPN11:PRE4:RPN12:CDH1:SCL1:ATE1:RPT6:CDC20:UFD1:PRE9:PUP2:RPN1:GGA2:RPN10:RPN2:FYV10:STS1:PRE3:KAR2:RAD7:DID4:CDC16:TUL1:VPS24:SNF7:HRT3:APC2:SEC13:PRE8:VPS20:GID8:EAR1:SCJ1:DSK2:PRE5:YDJ1:DIS3:PRE6:RRP6:RPT5:PUP1:APC5:CDC31:RPT4:RPN8:PRE10:SNF8:VPS28:VPS30:PRE2:RPN7
460	maturation of 5.8S rRNA	1.66e-08	ENP1:SPB1:BUD23:PWP2:NOP14:FCF1:UTP6:UTP7:NSA2:PRP43:RAI1:RNH70:RPF1:DBP8:NOP9:UTP18:UTP10:MPP10:MAK11:UTP11:RPF2:FCF2:REX2:UTP14:RCL1:UTP23:BUD21:PNO1:NOP58:MRD1:RRP15
466	maturation of 5.8S rRNA from tricistronic rRNA transcript (SSU-rRNA, 5.8S rRNA, LSU-rRNA)	1.66e-08	ENP1:SPB1:BUD23:PWP2:NOP14:FCF1:UTP6:UTP7:NSA2:PRP43:RAI1:RNH70:RPF1:DBP8:NOP9:UTP18:UTP10:MPP10:MAK11:UTP11:RPF2:FCF2:REX2:UTP14:RCL1:UTP23:BUD21:PNO1:NOP58:MRD1:RRP15
10467	gene expression	2.75e-08	DEP1:ATS1:CCR4:POP5:FUN12:PTA1:SWD1:SEN34:HAP3:MRPL16:PTH2:KTI11:ILS1:ORC2:TRM7:ECM2:POL30:FES1:MUD1:GRS1:TFC1:CKS1:MAK5:SUP45:SPP381:RPB5:CDC28:SWD3:MCM7:ABD1:ENP1:MRPS5:POP4:PAF1:MRPL27:SNF5:NFS1:SPB1:KRR1:MRC1:TAF2:BUD23:PWP2:BUD31:PAT1:CDC39:PTC1:NOP1:RPN4:DBP10:MRP10:LHP1:TSR1:PEX19:LUC7:KIN28:RRP42:NOP14:RPC53:FAP7:TRM8:NOP6:MAF1:RPC11:RPS13:RRP8:RRP1:MRPL1:DPB4:TAF12:CWC15:TRM82:TAF10:CDC3…
44265	cellular macromolecule catabolic process	4.16e-08	CCR4:PTH2:UBP14:NPL4:UMP1:PGI1:BSD2:GID7:PGK1:PAT1:MSH3:CDC39:RRP42:CDC48:RPN5:YRB1:UBC1:RMD5:YDR306C:SKP1:UBX5:RPT3:RPN9:EDC3:RAD23:AFG1:PRE1:RPN3:TPA1:PUP3:LSM4:RAD3:MDJ1:RPN11:PRE4:RPN12:CDH1:SCL1:ATE1:RPT6:CDC20:KEM1:SKI8:UFD1:RRP46:PRE9:MTR3:SKI6:PUP2:RAD2:SPO11:RPN1:RRP4:GGA2:RPN10:RPN2:FYV10:SSL2:STS1:PRE3:KAR2:RPE1:RPB4:NUC1:POL31:POL32:RAD7:DID4:MRT4:CDC16:TUL1:VPS24:FBA1:RAD27:DBR1:OMA1…
44248	cellular catabolic process	4.92e-08	CCR4:GCV3:SEC17:PTH2:ATG8:UBP14:VPS15:CMD1:NPL4:UMP1:PGI1:ATG12:DUT1:BSD2:GID7:PGK1:ATG15:PAT1:PTC6:MSH3:CDC39:VAM6:RRP42:CDC48:RPN5:SFA1:YRB1:KGD2:UBC1:RMD5:CTA1:YDR306C:SKP1:UBX5:RPT3:RPN9:EDC3:RAD23:AFG1:PRE1:RPN3:TPA1:VTC1:PUP3:LSM4:RSP5:RAD3:MDJ1:RPN11:DUG1:PRE4:RPN12:CDH1:SCL1:ATE1:RPT6:GUP1:CDC20:KEM1:ATG1:SKI8:UFD1:RRP46:PRE9:MTR3:GTR2:SKI6:PUP2:RAD2:SPO11:RPN1:RRP4:GGA2:ATG7:RPN10:PPX1:R…
9057	macromolecule catabolic process	5.28e-08	CCR4:PTH2:UBP14:NPL4:UMP1:PGI1:BSD2:GID7:PGK1:PAT1:MSH3:CDC39:RPN4:RRP42:CDC48:RPN5:YRB1:UBC1:RMD5:YDR306C:SKP1:UBX5:RPT3:RPN9:EDC3:RAD23:AFG1:PRE1:RPN3:TPA1:PUP3:LSM4:RAD3:MDJ1:RPN11:PRE4:RPN12:CDH1:SCL1:ATE1:RPT6:CDC20:KEM1:SKI8:UFD1:RRP46:PRE9:MTR3:SKI6:PUP2:RAD2:SPO11:ECM29:RPN1:RRP4:GGA2:RPN10:RPN2:FYV10:SSL2:STS1:PRE3:KAR2:RPE1:RPB4:NUC1:POL31:POL32:RAD7:NTA1:DID4:MRT4:CDC16:TUL1:VPS24:FBA1…
9056	catabolic process	6.3e-08	CCR4:GCV3:SEC17:PTH2:ATG8:UBP14:VPS15:CMD1:NPL4:UMP1:PGI1:ATG12:DUT1:BSD2:GID7:PGK1:ATG15:PAT1:PTC6:MSH3:CDC39:RPN4:VAM6:RRP42:CDC48:RPN5:SFA1:YRB1:KGD2:UBC1:RMD5:CTA1:YDR306C:SKP1:UBX5:RPT3:RPN9:EDC3:RAD23:AFG1:PRE1:RPN3:TPA1:VTC1:PUP3:LSM4:RSP5:RAD3:MDJ1:RPN11:DUG1:PRE4:RPN12:CDH1:SCL1:ATE1:RPT6:GUP1:CDC20:KEM1:ATG1:SKI8:UFD1:RRP46:PRE9:MTR3:GTR2:SKI6:PUP2:RAD2:SPO11:ECM29:RPN1:RRP4:GGA2:ATG7:R…
16192	vesicle-mediated transport	1.09e-07	ERV46:GEM1:SLA1:EDE1:SEC17:ATG8:RER2:VPS15:CMD1:TRS20:APM3:RVS161:THR4:CDC48:COP1:SEC31:SHR3:GCS1:GYP7:TVP23:SAC6:RGP1:DOP1:SEC1:UBC1:SLY1:AKR1:PEP7:VPS74:RVS167:TRS120:NHX1:VPS52:VPS60:GRH1:GLO3:RSP5:GDI1:COG3:SEC4:GYP8:YPT1:ACT1:GET1:VPS45:MLC1:TIP20:YIP5:YIP4:CLC1:YIP1:YPP1:APL6:GOS1:VPS29:OSH3:SFB3:GGA2:BZZ1:BET1:TED1:GVP36:AGE2:SEC28:RHO3:VPS53:EXO70:RAV1:APS2:ENT3:DID4:VPS24:COY1:DID2:BET3:…
51188	cofactor biosynthetic process	1.94e-07	COQ1:ECM31:MET8:NFS1:FAD1:YFH1:HEM3:HEM13:HEM12:COQ4:CAB1:HEM14:ISD11:COX15:JAC1:NBP35:ABC1:PDX1:COQ6:FOL2:YGR277C:PAN5:QNS1:GSH1:IBA57:SPE1:DRE2:MTD1:COQ9:COQ5:FOL3:ABZ2:FOL1:COQ3:CAT5:HEM15:LIP5:HEM4:COX10:POS5:SPE3
6261	DNA-dependent DNA replication	2.46e-06	CCR4:MCM2:POL12:ORC2:RFC5:POL30:CDC28:MCM7:SLX1:MRC1:MSH3:MSH6:DPB4:SLD5:MCM3:MSH1:DNA2:PRI1:PSF2:DPB11:CDC6:POL31:POL32:CDC8:RFC2:HCS1:CDC16:RAD27:NOC3:MCM5:ORC1:POB3:RAD10:SGS1:RNH201:PMS1:POL1:MGS1:RFC4:PSF3:RFC1:MIP1:RAD1:DPB2
44249	cellular biosynthetic process	3.53e-06	DEP1:CCR4:FUN12:PTA1:SWD1:SCT1:RIB1:MRPL16:PTH2:ILS1:COQ1:ETR1:UBP14:ORC2:TRM7:POL30:FES1:CMD1:GRS1:TFC1:TPS1:SUP45:RPB5:IFA38:CDC28:SWD3:ECM31:PGI1:MCM7:MET8:HIS7:MRPS5:RIB5:SHM1:TSC10:PAF1:MRPL27:SNF5:PGS1:ILV6:NFS1:GID7:MRC1:PGK1:CWH43:TAF2:PAT1:CDC39:FAD1:MRP10:SLC1:QRI1:KIN28:YFH1:RPC53:SFA1:HEM3:MAF1:HEM13:RPC11:HEM12:RPS13:TPS2:MRPL1:DPB4:TAF12:HOM2:TAF10:RSM24:RVB1:COQ4:GCD6:PCF11:LYS4:MR…
469	cleavages during rRNA processing	5.77e-06	ENP1:BUD23:PWP2:NOP14:FCF1:UTP6:UTP7:RNH70:DBP8:NOP9:UTP18:UTP10:MPP10:UTP11:FCF2:REX2:UTP14:RCL1:UTP23:BUD21:PNO1:NOP58:MRD1
8033	tRNA processing	8.53e-06	ATS1:POP5:PTA1:KTI11:TRM7:POP4:NFS1:PTC1:LHP1:TRM8:TRM82:DEG1:NUP49:TAN1:MTO1:ELP2:RNH70:RPP1:TRL1:GCD14:KTI12:LOS1:IKI3:TRM9:DUS1:MSS1:ELP6:GCD10:POP1:PUS4:TRM10:TPT1:TRM11:RRP6:PUS7:MOD5:TRM44:ELP3:ELP4
447	endonucleolytic cleavage in ITS1 to separate SSU-rRNA from 5.8S rRNA and LSU-rRNA from tricistronic rRNA transcript (SSU-rRNA, 5.8S rRNA, LSU-rRNA)	1.35e-05	ENP1:BUD23:PWP2:NOP14:FCF1:UTP6:UTP7:DBP8:NOP9:UTP18:UTP10:MPP10:UTP11:FCF2:UTP14:RCL1:UTP23:BUD21:PNO1:NOP58:MRD1
478	endonucleolytic cleavages during rRNA processing	1.35e-05	ENP1:BUD23:PWP2:NOP14:FCF1:UTP6:UTP7:DBP8:NOP9:UTP18:UTP10:MPP10:UTP11:FCF2:UTP14:RCL1:UTP23:BUD21:PNO1:NOP58:MRD1
479	endonucleolytic cleavage of tricistronic rRNA transcript (SSU-rRNA, 5.8S rRNA, LSU-rRNA)	1.35e-05	ENP1:BUD23:PWP2:NOP14:FCF1:UTP6:UTP7:DBP8:NOP9:UTP18:UTP10:MPP10:UTP11:FCF2:UTP14:RCL1:UTP23:BUD21:PNO1:NOP58:MRD1
6383	transcription from RNA polymerase III promoter	2.59e-05	TFC1:RPB5:RPC53:MAF1:RPC11:TFC6:SPT15:CKB1:TFC4:BRF1:RPC10:RPC25:GTR1:BDP1:RPC19:RPC31:RPC34:CKB2:RPO31:RET1:RPC40:PZF1:RPC82
6605	protein targeting	2.92e-05	MDM10:ATG8:VPS15:SEC66:ATG12:BSD2:PEX19:NUP84:YRB1:PEX5:HSP78:AKR1:SRP101:BCP1:TIM9:NTF2:GLE2:SEC53:KAP122:SEH1:PEX14:NUP49:CSE1:KAP114:MSP1:TAM41:TOM20:YPP1:MAS2:GGA2:ATG7:TIM44:SEC11:KAR2:PAM16:NMD5:SRP21:DID2:PAM17:NUP133:SPC3:PEX13:UPS1:HSP60:SEC72:SEC61:NDC1:VPS9:NUP188:PEX12:NPL6:IMP1:EAR1:TOM40:SKY1:RNA1:PSE1:YDJ1:ATG4:PEX6:VPS27:ATG3:TIM23:VPS68:MTR10:MGE1:SEC63:SNF8:TIM50:VPS28:SEC62:VPS…
22616	DNA strand elongation	3.04e-05	MCM2:POL12:RFC5:POL30:MCM7:DPB4:MCM3:DNA2:PRI1:DPB11:POL31:POL32:RFC2:HCS1:RAD27:RNH201:POL1:MGS1:RFC4:RFC1:DPB2
6271	DNA strand elongation during DNA replication	3.04e-05	MCM2:POL12:RFC5:POL30:MCM7:DPB4:MCM3:DNA2:PRI1:DPB11:POL31:POL32:RFC2:HCS1:RAD27:RNH201:POL1:MGS1:RFC4:RFC1:DPB2
6519	cellular amino acid and derivative metabolic process	4.77e-05	GCV3:YBL036C:GRS1:TYR1:HIS7:SHM1:ILV6:THR4:YIH1:SFA1:HOM2:LYS4:MSW1:GCN2:TRP4:SAH1:ARG5,6:ILV1:TRP2:MET6:TRP5:ARC1:MET13:GUS1:MUQ1:VAS1:MSM1:MES1:DED81:THR1:DYS1:THS1:LYS12:HIS5:MET18:LYS1:ARG2:URA2:ILV3:MDE1:CBF1:LIA1:HOM6:MET14:MAE1:SPE1:MST1:CKI1:MET17:ACO1:ILV5:NAM2:CAR2:ECM40:ILV2:GCV2:IDH1:MET2:PHA2:LYS9:MSE1:WRS1:ARG8:GLN4:HIS3:ALA1:ISM1:CDC60:HTS1:MSF1:ARO7:SPE3:MRI1:MET16
43687	post-translational protein modification	4.79e-05	DEP1:CYC3:SWD1:PKC1:UBP14:SPT7:VPS15:CDC28:SWD3:PAF1:SGF29:ATG15:PTC6:PTC1:UBC9:KIN28:YFH1:RRI1:PHO13:MTQ2:TAF12:TAF10:NGG1:GCN2:SKP1:GPI8:UBA2:SPT3:STE14:PPM1:RMT2:SNF1:PHO8:EPL1:CAK1:ACT1:OTU1:UBP6:CDC14:ATE1:CKB1:ATG1:HOS2:RTF1:PPT1:ELP2:GCN5:BUD32:ARD1:MAS2:DAP2:SLT2:YNG2:SET1:ATG7:GPI16:SCH9:MOB1:SEC11:BCK1:SET2:EAF6:YUH1:STE24:RAM2:CYT2:SET3:KNS1:SPC3:UPS1:UBC12:STE11:STE23:CDC73:CTK3:RCO1:…
51186	cofactor metabolic process	8.48e-05	COQ1:ECM31:PGI1:MET8:NFS1:FAD1:YFH1:HEM3:HEM13:HEM12:KGD2:COQ4:CAB1:HEM14:ISD11:COX15:DUG1:JAC1:PNC1:NPY1:NBP35:ABC1:PDX1:COQ6:FOL2:YGR277C:PAN5:QNS1:KGD1:GSH1:RPE1:IBA57:MDH1:SPE1:DRE2:MTD1:COQ9:PNP1:NNT1:ACO1:TAL1:GLO1:COQ5:FOL3:ABZ2:IDH1:FOL1:COQ3:RKI1:CAT5:HEM15:LIP5:NPT1:HEM4:YOR356W:COX10:POS5:ISA2:SPE3
22618	ribonucleoprotein complex assembly	0.0001	FUN12:MAK5:SPP381:RSA4:PAT1:DBP10:LUC7:MAK21:GCD6:GCN2:CDC40:TIF35:EDC3:THO1:LSM4:PAB1:DBP3:PRP18:YGR054W:GCD2:NSR1:RPF1:NMD3:RIX1:IST3:SQT1:RPB4:SUI2:MAK11:MUD2:RPF2:DBP9:RPP0:YML6:CLU1:MTG1:TIF34:SKY1:TIF11:NIP1:SIS1:GCD10:NOP15:NAF1:IPI3:SUI1:DBP6:NOG2:BRX1:REX4:RRP40:NOP8:NOC2:PRT1:NIP7:BMS1:SUI3:TIF3
966	RNA 5'-end processing	0.0001	PWP2:NOP14:FCF1:UTP6:UTP7:DBP8:NOP9:UTP18:UTP10:MPP10:UTP11:FCF2:UTP14:RCL1:UTP23:PET127:BUD21:PNO1:NOP58:MRD1
33036	macromolecule localization	0.00013	MDM10:CDC24:ATG8:HMT1:VPS15:SEC66:ATG12:BSD2:BPH1:PEX19:NUP84:CDC48:GLE1:GCS1:YRB1:PEX5:HSP78:AKR1:SRP101:BCP1:VPS74:NPL3:TIM9:NTF2:THO1:GLE2:RSP5:ACT1:SEC53:KAP122:SRM1:SEH1:MLC1:PEX14:NUP49:BUD13:CSE1:KAP114:MSP1:TAM41:UFD1:TWF1:TOM20:YPP1:MAS2:GGA2:ATG7:TIM44:SSL2:IST3:SEC11:KAR2:PAM16:RPB4:NMD5:DID4:LHS1:SRP21:SDS22:LOS1:PAP1:DID2:PAM17:NUP133:SPC3:PEX13:UPS1:HSP60:YPT6:SEC72:SEC61:NDC1:VPS9:…
15031	protein transport	0.00013	MDM10:ATG8:VPS15:SEC66:ATG12:BSD2:BPH1:PEX19:NUP84:CDC48:GCS1:YRB1:PEX5:HSP78:AKR1:SRP101:BCP1:TIM9:NTF2:GLE2:ACT1:SEC53:KAP122:SEH1:PEX14:NUP49:CSE1:KAP114:MSP1:TAM41:UFD1:TOM20:YPP1:MAS2:GGA2:ATG7:TIM44:SEC11:KAR2:PAM16:NMD5:LHS1:SRP21:DID2:PAM17:NUP133:SPC3:PEX13:UPS1:HSP60:YPT6:SEC72:SEC61:NDC1:VPS9:NUP188:PEX12:NPL6:IMP1:EAR1:TOM40:SKY1:RNA1:PSE1:YDJ1:ATG4:PEX6:VPS27:ATG3:TIM23:VPS68:MTR10:M…
6886	intracellular protein transport	0.00016	MDM10:ATG8:VPS15:SEC66:ATG12:BSD2:BPH1:PEX19:NUP84:GCS1:YRB1:PEX5:HSP78:AKR1:SRP101:BCP1:TIM9:NTF2:GLE2:SEC53:KAP122:SEH1:PEX14:NUP49:CSE1:KAP114:MSP1:TAM41:TOM20:YPP1:MAS2:GGA2:ATG7:TIM44:SEC11:KAR2:PAM16:NMD5:SRP21:DID2:PAM17:NUP133:SPC3:PEX13:UPS1:HSP60:YPT6:SEC72:SEC61:NDC1:VPS9:NUP188:PEX12:NPL6:IMP1:EAR1:TOM40:SKY1:RNA1:PSE1:YDJ1:ATG4:PEX6:VPS27:ATG3:TIM23:VPS68:MTR10:MGE1:SEC63:SNF8:TIM50:…
472	endonucleolytic cleavage to generate mature 5'-end of SSU-rRNA from (SSU-rRNA, 5.8S rRNA, LSU-rRNA)	0.00016	PWP2:NOP14:FCF1:UTP6:UTP7:DBP8:NOP9:UTP18:UTP10:MPP10:UTP11:FCF2:UTP14:RCL1:UTP23:BUD21:PNO1:NOP58:MRD1
6520	amino acid metabolic process	0.00018	GCV3:YBL036C:GRS1:TYR1:HIS7:SHM1:ILV6:THR4:YIH1:SFA1:HOM2:LYS4:MSW1:GCN2:TRP4:SAH1:ARG5,6:ILV1:TRP2:MET6:TRP5:ARC1:MET13:GUS1:VAS1:MSM1:MES1:DED81:THR1:THS1:LYS12:HIS5:MET18:LYS1:ARG2:URA2:ILV3:MDE1:CBF1:HOM6:MET14:MAE1:MST1:MET17:ACO1:ILV5:NAM2:CAR2:ECM40:ILV2:GCV2:IDH1:MET2:PHA2:LYS9:MSE1:WRS1:ARG8:GLN4:HIS3:ALA1:ISM1:CDC60:HTS1:MSF1:ARO7:MRI1:MET16
42273	ribosomal large subunit biogenesis	0.0002	MAK5:REI1:RSA4:DBP10:MAK21:NSA2:DBP3:PRP43:NOP7:RPF1:NMD3:RIX1:SQT1:MRT4:MAK11:RRP14:RPF2:RLP24:DBP9:RPP0:YML6:NOP15:IPI3:JJJ1:DBP6:BRX1:REX4:NOP8:YTM1:NOG1:NIP7
8610	lipid biosynthetic process	0.0002	SCT1:RER2:ETR1:CMD1:IFA38:TSC10:PGS1:CWH43:SLC1:SUR2:GPI8:CHO1:ERG28:RSP5:GUP1:GPI10:MUQ1:ERG25:PSD2:ERG1:PCT1:GPI1:GPI16:ERG9:LAS21:GWT1:ERG20:OPI3:GPI13:ERG27:CKI1:ERG13:ERG5:ERG12:ERG8:GPI12:LCB1:ERG24:LRO1:MVD1:SMP3:ALE1:DGA1:ERG10:GPI2:IDI1:VPS30:DAP1:SPT14:FAS2:PIS1
32774	RNA biosynthetic process	0.00022	DEP1:CCR4:PTA1:SWD1:ORC2:POL30:GRS1:TFC1:RPB5:CDC28:SWD3:MCM7:PAF1:SNF5:MRC1:TAF2:CDC39:KIN28:RPC53:MAF1:RPC11:DPB4:TAF12:TAF10:RVB1:PCF11:RTT103:CFT1:SRB7:TFC6:SPT3:NCB2:UTP5:TFB3:PUF6:EMI1:RBA50:POL5:THO1:SPT15:RAD3:EPL1:CAF16:RPO41:ACT1:CKB1:PNC1:HSF1:HOS2:FRA2:RTF1:RAI1:TFG2:TFC4:SRB5:GTR2:ELP2:BRF1:RAD2:BUD32:MED6:SET1:RPC10:SCH9:RPB3:MET18:SSL2:PRI1:UTP10:RPB4:SET2:CDC6:ESS1:CBF1:RPA12:HIR3…
6351	transcription, DNA-dependent	0.0003	DEP1:CCR4:PTA1:SWD1:ORC2:POL30:GRS1:TFC1:RPB5:CDC28:SWD3:MCM7:PAF1:SNF5:MRC1:TAF2:CDC39:KIN28:RPC53:MAF1:RPC11:DPB4:TAF12:TAF10:RVB1:PCF11:RTT103:CFT1:SRB7:TFC6:SPT3:NCB2:UTP5:TFB3:PUF6:EMI1:RBA50:POL5:THO1:SPT15:RAD3:EPL1:CAF16:RPO41:ACT1:CKB1:PNC1:HSF1:HOS2:FRA2:RTF1:RAI1:TFG2:TFC4:SRB5:GTR2:ELP2:BRF1:RAD2:BUD32:MED6:SET1:RPC10:SCH9:RPB3:MET18:SSL2:UTP10:RPB4:SET2:CDC6:ESS1:CBF1:RPA12:HIR3:TFA1…
45184	establishment of protein localization	0.00034	MDM10:ATG8:VPS15:SEC66:ATG12:BSD2:BPH1:PEX19:NUP84:CDC48:GCS1:YRB1:PEX5:HSP78:AKR1:SRP101:BCP1:TIM9:NTF2:GLE2:ACT1:SEC53:KAP122:SEH1:PEX14:NUP49:CSE1:KAP114:MSP1:TAM41:UFD1:TOM20:YPP1:MAS2:GGA2:ATG7:TIM44:SEC11:KAR2:PAM16:NMD5:LHS1:SRP21:DID2:PAM17:NUP133:SPC3:PEX13:UPS1:HSP60:YPT6:SEC72:SEC61:NDC1:VPS9:NUP188:PEX12:NPL6:IMP1:EAR1:TOM40:SKY1:RNA1:PSE1:YDJ1:ATG4:PEX6:VPS27:ATG3:TIM23:VPS68:MTR10:M…
34471	ncRNA 5'-end processing	0.00034	PWP2:NOP14:FCF1:UTP6:UTP7:DBP8:NOP9:UTP18:UTP10:MPP10:UTP11:FCF2:UTP14:RCL1:UTP23:BUD21:PNO1:NOP58:MRD1
967	rRNA 5'-end processing	0.00034	PWP2:NOP14:FCF1:UTP6:UTP7:DBP8:NOP9:UTP18:UTP10:MPP10:UTP11:FCF2:UTP14:RCL1:UTP23:BUD21:PNO1:NOP58:MRD1
19752	carboxylic acid metabolic process	0.00038	GCV3:YBL036C:ETR1:PDX3:UBP14:GRS1:IFA38:TYR1:PGI1:HIS7:SHM1:ILV6:GID7:PGK1:THR4:YIH1:TSC13:SFA1:KGD2:HOM2:LYS4:RMD5:MSW1:GCN2:TRP4:SNF1:ACN9:RML2:SAH1:ARG5,6:ILV1:TRP2:MET6:PDA1:TRP5:ARC1:MET13:GUS1:VAS1:MSM1:PDX1:MES1:FOL2:DED81:THR1:THS1:LYS12:FYV10:HIS5:KGD1:MET18:LYS1:BNA3:ARG2:URA2:ILV3:MDE1:CBF1:HOM6:MET14:MAE1:FBA1:MST1:MTD1:MET17:ACO1:ILV5:NAM2:CAR2:GLO1:ECM40:ILV2:FOL3:GID8:GCV2:ABZ2:IDH…
6082	organic acid metabolic process	0.00038	GCV3:YBL036C:ETR1:PDX3:UBP14:GRS1:IFA38:TYR1:PGI1:HIS7:SHM1:ILV6:GID7:PGK1:THR4:YIH1:TSC13:SFA1:KGD2:HOM2:LYS4:RMD5:MSW1:GCN2:TRP4:SNF1:ACN9:RML2:SAH1:ARG5,6:ILV1:TRP2:MET6:PDA1:TRP5:ARC1:MET13:GUS1:VAS1:MSM1:PDX1:MES1:FOL2:DED81:THR1:THS1:LYS12:FYV10:HIS5:KGD1:MET18:LYS1:BNA3:ARG2:URA2:ILV3:MDE1:CBF1:HOM6:MET14:MAE1:FBA1:MST1:MTD1:MET17:ACO1:ILV5:NAM2:CAR2:GLO1:ECM40:ILV2:FOL3:GID8:GCV2:ABZ2:IDH…
6273	lagging strand elongation	0.00046	POL12:POL30:DPB4:DNA2:PRI1:DPB11:POL31:POL32:HCS1:RAD27:RNH201:POL1:MGS1:DPB2
9308	cellular amine metabolic process	0.00048	GCV3:YBL036C:GRS1:TYR1:HIS7:SHM1:TSC10:ILV6:THR4:YIH1:SFA1:HOM2:LYS4:MSW1:GCN2:TRP4:SAH1:ARG5,6:ILV1:TRP2:MET6:TRP5:ARC1:MET13:GUS1:MUQ1:VAS1:MSM1:MES1:DED81:THR1:THS1:LYS12:HIS5:MET18:LYS1:ARG2:URA2:ILV3:MDE1:CBF1:HOM6:MET14:MAE1:SPE1:MST1:CKI1:MET17:ACO1:ILV5:NAM2:CAR2:ECM40:ILV2:GCV2:IDH1:MET2:PHA2:LYS9:MSE1:WRS1:ARG8:GLN4:HIS3:ALA1:ISM1:CDC60:HTS1:MSF1:ARO7:SPE3:MRI1:MET16
6810	transport	0.00061	MDM10:ERV46:GEM1:SLA1:EDE1:SEC17:ATG8:RER2:HMT1:SCO1:ATP3:VPS15:CMD1:SEC66:ATG12:TRS20:REI1:APM3:BSD2:CTP1:RVS161:BPH1:BUD23:THR4:ATP16:NPC2:PEX19:NUP84:YDL119C:CDC48:COP1:SEC31:GGC1:GLE1:SHR3:GCS1:GYP7:YRB1:TVP23:SAC6:RGP1:DOP1:SEC1:UBC1:SLY1:PEX5:HSP78:AKR1:CCC2:SRP101:PEP7:BCP1:VPS74:RVS167:TRS120:NPL3:NHX1:TOM1:VPS52:VPS60:GRH1:TIM9:NPR2:NTF2:BIM1:THO1:VTC1:GLE2:GLO3:RSP5:GDI1:COG3:SEC4:GYP8:…
6350	transcription	0.00067	DEP1:CCR4:PTA1:SWD1:HAP3:ORC2:POL30:GRS1:TFC1:CKS1:RPB5:CDC28:SWD3:MCM7:PAF1:SNF5:MRC1:TAF2:CDC39:RPN4:KIN28:RPC53:MAF1:RPC11:DPB4:TAF12:TAF10:RVB1:PCF11:RTT103:CFT1:SRB7:TFC6:SPT3:NCB2:UTP5:TFB3:PUF6:EMI1:RBA50:POL5:THO1:ARG5,6:RSP5:SPT15:RAD3:EPL1:CAF16:RPO41:ACT1:OTU1:CKB1:PNC1:HSF1:HOS2:FRA2:RTF1:RAI1:TFG2:TFC4:SRB5:GTR2:ELP2:BRF1:RAD2:BUD32:MED6:SET1:RPC10:SCH9:RPB3:MET18:SSL2:UTP10:RPB4:SET…
16071	mRNA metabolic process	0.00071	CCR4:POP5:PTA1:ECM2:MUD1:SPP381:ABD1:POP4:PAT1:CDC39:LUC7:RRP42:CWC15:PCF11:CFT1:CDC40:PRP3:EDC3:SNU13:SMB1:TPA1:LSM4:PRP43:KEM1:BUD13:SKI8:PRP18:RRP46:MTR3:PBP1:SKI6:RPP1:RRP4:IST3:MSL1:TRL1:RPB4:PRP21:ESS1:ISY1:FIP1:MRT4:PRP40:PAN3:MPE1:MUD2:YJU2:PAP1:MSL5:SMD2:YSH1:CTK3:RNA14:STO1:SKY1:DCP2:THO2:POP1:SQS1:CSL4:PFS2:DIS3:RRP40:RRP6:BFR1:CLP1:SNU66:PRP46:DIB1:RDS3:YTH1:SKI3
480	endonucleolytic cleavage in 5'-ETS of tricistronic rRNA transcript (SSU-rRNA, 5.8S rRNA, LSU-rRNA)	0.00085	PWP2:NOP14:FCF1:UTP6:UTP7:DBP8:NOP9:UTP18:UTP10:MPP10:UTP11:FCF2:UTP14:RCL1:UTP23:NOP58:MRD1
34641	cellular nitrogen compound metabolic process	0.00087	GCV3:YBL036C:GRS1:TYR1:HIS7:SHM1:TSC10:ILV6:THR4:YIH1:SFA1:HOM2:LYS4:MSW1:GCN2:TRP4:SAH1:ARG5,6:ILV1:TRP2:MET6:TRP5:ARC1:MET13:GUS1:MUQ1:VAS1:MSM1:MES1:DED81:THR1:THS1:LYS12:HIS5:MET18:LYS1:ARG2:URA2:ILV3:MDE1:CBF1:HOM6:MET14:MAE1:SPE1:MST1:CKI1:MET17:ACO1:ILV5:NAM2:CAR2:ECM40:ILV2:GCV2:IDH1:MET2:PHA2:LYS9:MSE1:WRS1:ARG8:GLN4:HIS3:ALA1:ISM1:CDC60:HTS1:MSF1:ARO7:SPE3:MRI1:MET16
7005	mitochondrion organization and biogenesis	0.00089	MDM10:GEM1:ARC40:CTP1:PTC1:GGC1:HSP78:SHE9:QCR7:TIM9:MDJ1:RPO41:ACT1:GET1:MDM34:MSP1:TAM41:TOM20:SHY1:PHB2:MAS2:MSH1:MDM31:TIM44:ARC15:FIS1:COA1:MRPL8:PAM16:ATP12:ARP3:ILM1:ARC19:PAM17:MRPL20:DNM1:COX12:REX2:UPS1:HSP60:ACO1:ILV5:ARC18:ATP10:MDM1:CLU1:SAM37:IMP1:TOM40:DML1:YHM2:POR1:YDJ1:ATP11:TIM23:ARC35:MGM1:MGE1:MIP1:TIM50:MGR2:CBP3:YME1
51179	localization	0.00095	MDM10:CDC24:ERV46:GEM1:SLA1:EDE1:SEC17:ATG8:RER2:HMT1:SCO1:ATP3:VPS15:CMD1:SEC66:ATG12:ARC40:TRS20:REI1:APM3:BSD2:CTP1:RVS161:BPH1:BUD23:THR4:ATP16:PTC1:NPC2:PEX19:NUP84:YDL119C:CDC48:COP1:SEC31:GGC1:GLE1:SHR3:GCS1:GYP7:YRB1:TVP23:SAC6:RGP1:DOP1:SEC1:UBC1:SLY1:PEX5:HSP78:AKR1:CCC2:SRP101:PEP7:BCP1:VPS74:RVS167:TRS120:NPL3:NHX1:TOM1:VPS52:VPS60:GRH1:TIM9:NPR2:NTF2:BIM1:THO1:VTC1:GLE2:GLO3:RSP5:GDI…
43038	amino acid activation	0.00133	GRS1:MSW1:ARC1:GUS1:VAS1:MSM1:MES1:DED81:THS1:MST1:NAM2:MSE1:WRS1:GLN4:ALA1:ISM1:CDC60:HTS1:MSF1
43039	tRNA aminoacylation	0.00133	GRS1:MSW1:ARC1:GUS1:VAS1:MSM1:MES1:DED81:THS1:MST1:NAM2:MSE1:WRS1:GLN4:ALA1:ISM1:CDC60:HTS1:MSF1
6418	tRNA aminoacylation for protein translation	0.00133	GRS1:MSW1:ARC1:GUS1:VAS1:MSM1:MES1:DED81:THS1:MST1:NAM2:MSE1:WRS1:GLN4:ALA1:ISM1:CDC60:HTS1:MSF1
8104	protein localization	0.00134	MDM10:ATG8:VPS15:SEC66:ATG12:BSD2:BPH1:PEX19:NUP84:CDC48:GCS1:YRB1:PEX5:HSP78:AKR1:SRP101:BCP1:VPS74:TIM9:NTF2:GLE2:ACT1:SEC53:KAP122:SEH1:MLC1:PEX14:NUP49:CSE1:KAP114:MSP1:TAM41:UFD1:TWF1:TOM20:YPP1:MAS2:GGA2:ATG7:TIM44:SEC11:KAR2:PAM16:NMD5:DID4:LHS1:SRP21:SDS22:DID2:PAM17:NUP133:SPC3:PEX13:UPS1:HSP60:YPT6:SEC72:SEC61:NDC1:VPS9:NUP188:PEX12:NPL6:IMP1:EAR1:TOM40:SKY1:RNA1:PSE1:YDJ1:ATG4:PEX6:VPS…
51234	establishment of localization	0.0014	MDM10:ERV46:GEM1:SLA1:EDE1:SEC17:ATG8:RER2:HMT1:SCO1:ATP3:VPS15:CMD1:SEC66:ATG12:TRS20:REI1:APM3:BSD2:CTP1:RVS161:BPH1:BUD23:THR4:ATP16:NPC2:PEX19:NUP84:YDL119C:CDC48:COP1:SEC31:GGC1:GLE1:SHR3:GCS1:GYP7:YRB1:TVP23:SAC6:RGP1:DOP1:SEC1:UBC1:SLY1:PEX5:HSP78:AKR1:CCC2:SRP101:PEP7:BCP1:VPS74:RVS167:TRS120:NPL3:NHX1:TOM1:VPS52:VPS60:GRH1:TIM9:NPR2:NTF2:BIM1:THO1:VTC1:GLE2:GLO3:RSP5:GDI1:COG3:SEC4:GYP8:…
6352	transcription initiation	0.00148	TFC1:TAF2:KIN28:TAF12:TAF10:TFC6:TFB3:SPT15:TFG2:TFC4:BRF1:SSL2:TFA1:TOA2:RPC25:TFA2:SSL1:POB3:TAF13:TAF9:BDP1:SSU72:TOA1:TFB2:CCL1:TFB4:PZF1
46474	glycerophospholipid biosynthetic process	0.00172	CMD1:CWH43:SLC1:GPI8:CHO1:GUP1:GPI10:PSD2:PCT1:GPI1:GPI16:LAS21:GWT1:OPI3:GPI13:CKI1:GPI12:SMP3:ALE1:GPI2:VPS30:SPT14:PIS1
65004	protein-DNA complex assembly	0.00192	MCM2:ORC2:TFC1:MCM7:TAF2:KIN28:TAF12:TAF10:SKP1:TFC6:TFB3:MCM3:SPT15:TFG2:TFC4:BRF1:SSL2:CDC6:HIR3:TFA1:TOA2:RPC25:TFA2:SSL1:MCM5:ORC1:POB3:TAF13:CAC2:TAF9:BDP1:RTT106:SSU72:TOA1:TFB2:RLF2:CCL1:TFB4:PZF1
6400	tRNA modification	0.00244	ATS1:KTI11:TRM7:NFS1:TRM8:TRM82:DEG1:TAN1:MTO1:ELP2:GCD14:KTI12:IKI3:TRM9:DUS1:MSS1:ELP6:GCD10:PUS4:TRM10:TRM11:PUS7:MOD5:TRM44:ELP3:ELP4
6888	ER to Golgi vesicle-mediated transport	0.00259	ERV46:SEC17:ATG8:RER2:TRS20:COP1:SEC31:SHR3:GCS1:SLY1:TRS120:GRH1:GLO3:COG3:YPT1:YIP1:SFB3:BET1:TED1:AGE2:SEC28:BET3:SED5:SEC13:ERV25:ERV41:BET5:TRS130:GOT1:YIF1:TRS33:RUD3:HRR25:SAR1:GYP5
9108	coenzyme biosynthetic process	0.0026	COQ1:ECM31:FAD1:COQ4:CAB1:ABC1:PDX1:COQ6:FOL2:YGR277C:PAN5:QNS1:GSH1:SPE1:MTD1:COQ9:COQ5:FOL3:ABZ2:FOL1:COQ3:CAT5:LIP5:POS5:SPE3
6281	DNA repair	0.0026	RDH54:RFC5:POL30:CDC28:SNF5:RAD18:MSH3:RPN4:MSH6:SCC2:CDC1:EAF1:MUS81:TFB3:RAD23:RAD51:RAD3:RAD24:SMC1:EPL1:ACT1:MMS2:RAD2:YNG2:MSH1:DNA2:MET18:SSL2:RRD1:DPB11:POL31:POL32:RAD7:CDC8:RFC2:EAF6:PAN3:RAD27:APN1:SSL1:MAG2:UNG1:RAD10:CAC2:YKU80:PSO2:TPP1:RAD14:MRE11:PMS1:POL1:THO2:MGS1:RAD50:RFC4:RFC1:ESA1:RAD17:RAD1:TFB2:REV3:HRR25:EAF3:TFB4:DPB2
48193	Golgi vesicle transport	0.00287	ERV46:SEC17:ATG8:RER2:TRS20:APM3:COP1:SEC31:SHR3:GCS1:DOP1:SLY1:PEP7:VPS74:TRS120:VPS52:GRH1:GLO3:COG3:SEC4:YPT1:GET1:VPS45:TIP20:YIP1:APL6:GOS1:SFB3:GGA2:BET1:TED1:AGE2:SEC28:VPS53:EXO70:ENT3:COY1:BET3:SED5:SEC10:SEC13:CHS5:YPT7:ERV25:ERV41:BET5:VTI1:TRS130:GOT1:YIF1:UFE1:TRS33:RUD3:RET3:APL5:HRR25:SAR1:GYP5:COG4
6259	DNA metabolic process	0.00322	CCR4:MCM2:POL12:ORC2:RDH54:RFC5:POL30:CDC28:MCM7:SLX1:PAF1:SNF5:MRC1:RAD18:MSH3:RPN4:MSH6:DPB4:SCC2:CDC1:RTT103:EAF1:MUS81:TFB3:SLD5:MCM3:RAD23:RAD51:RAD3:RAD24:SMC1:BUD27:EPL1:ACT1:MMS2:SKI8:RTF1:TEL2:SRB5:RAD2:SPO11:YNG2:MSH1:DNA2:MET18:SSL2:RRD1:PRI1:PSF2:DPB11:CDC6:NUC1:POL31:POL32:RAD7:CDC8:RFC2:EAF6:CCE1:HCS1:CDC16:PAN3:RAD27:APN1:SBA1:ELF1:NOC3:CMS1:SSL1:TOP3:YCS4:MCM5:CDC73:MAG2:SPT5:UNG1…
51169	nuclear transport	0.00332	HMT1:REI1:BUD23:NUP84:GLE1:YRB1:BCP1:NPL3:TOM1:NTF2:THO1:GLE2:RSP5:KAP122:SRM1:LSG1:SEH1:NUP49:BUD13:CSE1:KAP114:NMD3:RIX1:SSL2:IST3:NOP9:RPB4:NMD5:LOS1:PAP1:NUP133:RIX7:NDC1:NUP188:NPL6:SKY1:RNA1:PSE1:THO2:NOG2:DBP5:MTR10:NOC2:NOG1:KAP120:NOP53:MEX67
6913	nucleocytoplasmic transport	0.00332	HMT1:REI1:BUD23:NUP84:GLE1:YRB1:BCP1:NPL3:TOM1:NTF2:THO1:GLE2:RSP5:KAP122:SRM1:LSG1:SEH1:NUP49:BUD13:CSE1:KAP114:NMD3:RIX1:SSL2:IST3:NOP9:RPB4:NMD5:LOS1:PAP1:NUP133:RIX7:NDC1:NUP188:NPL6:SKY1:RNA1:PSE1:THO2:NOG2:DBP5:MTR10:NOC2:NOG1:KAP120:NOP53:MEX67
6974	response to DNA damage stimulus	0.0037	RDH54:RFC5:POL30:CDC28:UMP1:SLX1:SNF5:RAD18:MSH3:RPN4:NUP84:MSH6:SCC2:CDC1:EAF1:MUS81:TFB3:RAD23:RAD51:RAD3:RAD24:SMC1:EPL1:ACT1:CKB1:MMS2:RAD2:YNG2:MSH1:DNA2:MET18:SSL2:RRD1:DPB11:POL31:POL32:RAD7:CDC8:RFC2:HAM1:EAF6:PAN3:RAD27:APN1:SSL1:MAG2:UNG1:RAD10:CAC2:NPL6:YKU80:PSO2:TPP1:SGS1:RAD14:MRE11:PMS1:POL1:THO2:RPS3:PSY2:MGS1:RAD50:RFC4:CKB2:ARP8:RFC1:ESA1:RAD17:RAD1:TFB2:REV3:HRR25:EAF3:TFB4:DPB2
6260	DNA replication	0.00377	CCR4:MCM2:POL12:ORC2:RFC5:POL30:CDC28:MCM7:SLX1:MRC1:MSH3:MSH6:DPB4:SLD5:MCM3:TEL2:MSH1:DNA2:PRI1:PSF2:DPB11:CDC6:POL31:POL32:CDC8:RFC2:HCS1:CDC16:RAD27:SBA1:NOC3:CMS1:TOP3:MCM5:ORC1:POB3:RAD10:SGS1:RNH201:PMS1:POL1:MGS1:RFC4:PSF3:DIA2:RFC1:MIP1:RAD1:DPB2
42157	lipoprotein metabolic process	0.0043	CWH43:RAM1:SWF1:AKR1:GPI8:GUP1:GPI10:CDC43:GPI1:ATG7:GPI16:BET4:LAS21:GWT1:RAM2:GPI13:GPI12:ATG4:PFA3:ATG3:SMP3:GPI2:SPT14:BET2
42158	lipoprotein biosynthetic process	0.0043	CWH43:RAM1:SWF1:AKR1:GPI8:GUP1:GPI10:CDC43:GPI1:ATG7:GPI16:BET4:LAS21:GWT1:RAM2:GPI13:GPI12:ATG4:PFA3:ATG3:SMP3:GPI2:SPT14:BET2
6497	protein amino acid lipidation	0.0043	CWH43:RAM1:SWF1:AKR1:GPI8:GUP1:GPI10:CDC43:GPI1:ATG7:GPI16:BET4:LAS21:GWT1:RAM2:GPI13:GPI12:ATG4:PFA3:ATG3:SMP3:GPI2:SPT14:BET2
6461	protein complex assembly	0.0048	MDM10:CYC3:SCO1:SPT7:UMP1:PEX5:SKP1:QCR7:STE2:YPT1:PRE4:VPS45:PEX14:SKI8:PAC10:TWF1:SHY1:RPN2:COA1:COX16:ATP12:RAV1:ATP7:CYT2:SRP21:DNM1:COX12:PEX13:YKE2:HSP60:ATP10:GIM5:GIM3:ATP11:ATP23:NOB1:PNO1:SRP72:CBP3:SRP68:SRP54:VPS4
16197	endosome transport	0.00509	VPS15:RGP1:DOP1:NHX1:VPS52:VPS60:VPS29:GGA2:SEC28:VPS53:RAV1:ENT3:DID4:VPS24:DID2:SNF7:YPT6:VPS20:EAR1:VTI1:GOT1:IST1:VPS27:VPS68:VPS5:VPS30:VPS4
45005	maintenance of fidelity during DNA-dependent DNA replication	0.00928	RFC5:POL30:MSH3:MSH6:MSH1:DPB11:POL31:POL32:RFC2:RAD10:PMS1:RFC4:RFC1:RAD1:DPB2
6298	mismatch repair	0.00928	RFC5:POL30:MSH3:MSH6:MSH1:DPB11:POL31:POL32:RFC2:RAD10:PMS1:RFC4:RFC1:RAD1:DPB2

## Sheet: Non-Conserved Genes Enrichment
Non-Conserved Genes Enrichment
Supplemenatry Table 4B: GO enrichments (Biological Process) for the conserved genes.
GOID	GO_term	P-value	Gene(s) annotated to the term
65007	biological regulation	3.07e-07	TPD3:LTE1:GIP4:PRP45:CLN3:SPC72:OAF1:PEX22:GPB2:RFA1:CDC15:PDR3:HEK2:PIN4:YBL055C:PTC3:PRX1:BOI1:RTG3:HHT1:GAL1:GIP1:RPS11B:REG2:AKL1:NRG2:SLM4:TEC1:NHP6B:VID24:CYC8:HSL7:MEC1:IRA1:AMN1:SMP1:PCH2:RPS9B:MSI1:TAF5:COS111:AME1:DAD3:THI2:RIF1:MAL33:GBP2:KCC4:FRM2:FUS1:KAR4:FYV5:HMLALPHA1:HMLALPHA2:HTL1:SNT1:BUD5:HCM1:SSK22:SRB8:TUP1:HMRA1:SLX5:GPR1:SIR2:RAD59:RXT3:MRK1:THI3:GET3:PCL2:STF1:PPH21:RDI1:…
3	reproduction	7.17e-07	TPD3:GPB2:RFA1:SHP1:BOI1:FIG1:GIP1:UBC4:IML3:SHE3:ERV15:BUD3:KCC4:FUS1:BIK1:SPS22:KAR4:HMLALPHA1:HMLALPHA2:BUD5:HMRA1:GET3:PPH21:FMP45:HBT1:HO:ADY3:RAD55:AFR1:BMH2:STE5:CPR1:CSN9:ATC1:VPS64:UME6:SWM1:DON1:GIC2:SSF2:RGA2:MFA1:EMI2:SPO73:SHC1:SPR6:PEA2:BEM2:TUB2:FAR7:AGA2:MF(ALPHA)2:SPO74:CDC55:GSC2:SPR3:ROM1:TOS2:AMA1:KEL2:SCW4:STE20:GPA1:GIC1:STE12:CDC12:SPS100:SPO16:SSP1:PFS1:URM1:VID28:IRR1:PRM…
45229	external encapsulating structure organization and biogenesis	4.27e-06	PSK1:FLC2:LDB7:ECM13:PRS4:ECM21:RCR1:GIP1:ECM8:KTR3:SPS22:LRE1:KNH1:PSA1:FMP45:ADY3:BMH2:ECM18:SPR28:SWM1:EXG2:DON1:SBE2:ECM11:PKH3:PKH1:YEA4:SPO73:GET2:TSC11:BEM2:KEG1:GSC2:SPR3:ROM1:SKN1:CRH1:AMA1:BIG1:SBE22:CDC12:SPS100:SSP1:PFS1:IRR1:KTR7:SDP1:ECM37:MHP1:TAX4:CHS6:YUR1:CIS3:GON7:ECM25:TOR1:CDC11:DCW1:CWP1:CWP2:GFA1:MYO3:ECM9:SKG1:OSW2:YLR194C:CRR1:ECM38:EXG1:CDA1:SPO77:GAS2:CSR1:ECM19:CNA1:EC…
7047	cell wall organization and biogenesis	4.27e-06	PSK1:FLC2:LDB7:ECM13:PRS4:ECM21:RCR1:GIP1:ECM8:KTR3:SPS22:LRE1:KNH1:PSA1:FMP45:ADY3:BMH2:ECM18:SPR28:SWM1:EXG2:DON1:SBE2:ECM11:PKH3:PKH1:YEA4:SPO73:GET2:TSC11:BEM2:KEG1:GSC2:SPR3:ROM1:SKN1:CRH1:AMA1:BIG1:SBE22:CDC12:SPS100:SSP1:PFS1:IRR1:KTR7:SDP1:ECM37:MHP1:TAX4:CHS6:YUR1:CIS3:GON7:ECM25:TOR1:CDC11:DCW1:CWP1:CWP2:GFA1:MYO3:ECM9:SKG1:OSW2:YLR194C:CRR1:ECM38:EXG1:CDA1:SPO77:GAS2:CSR1:ECM19:CNA1:EC…
22402	cell cycle process	2.39e-05	LTE1:CLN3:SPC72:RFA1:CDC15:ALK2:PIN4:KIP1:BRN1:IML3:HSL7:MEC1:AMN1:PCH2:TAF5:DAD3:SPO23:BIK1:KAR4:SNT1:RSC6:HCM1:CSM1:IWR1:PCL2:PPH21:SCM3:MSH5:CLB3:RAD61:RAD55:BMH2:GSG1:PDS1:FIN1:VPS64:UME6:VHS1:SWM1:DON1:ZIP1:RSC3:GIC2:SUM1:DAD4:XRS2:SAC7:LRS4:DOT1:ECM11:YHP1:PLM2:MAM1:SCC4:BCK2:MSH4:RIM15:TUB2:FAR7:RSC8:SAP155:DUO1:MPS2:TOS8:TAF6:RCK1:SAE2:CDC55:IME4:KIP3:SAP4:DOC1:ZIP2:RME1:ESP1:CLB1:CLB6:CB…
7049	cell cycle	4.82e-05	TPD3:LTE1:CLN3:SPC72:RFA1:CDC15:ALK2:PIN4:PTC3:KIP1:BRN1:KAP104:IML3:HSL7:MEC1:AMN1:PCH2:TAF5:DAD3:SPO23:KCC4:BIK1:KAR4:HTL1:SNT1:RSC6:HCM1:CSM1:IWR1:PCL2:PPH21:SCM3:MSH5:CLB3:RAD61:RAD55:BMH2:GSG1:PDS1:FIN1:VPS64:UME6:VHS1:SWM1:DON1:ZIP1:RSC3:GIC2:SUM1:DAD4:XRS2:SAC7:SYF1:LRS4:DOT1:ECM11:YHP1:LCD1:PLM2:MAM1:SCC4:BCK2:MSH4:RIM15:TUB2:FAR7:RSC8:SAP155:DUO1:MPS2:TOS8:TAF6:PCL10:RCK1:SAE2:CDC55:IME4…
50789	regulation of biological process	4.87e-05	TPD3:LTE1:PRP45:CLN3:SPC72:OAF1:PEX22:GPB2:CDC15:PDR3:PIN4:YBL055C:PTC3:PRX1:BOI1:RTG3:HHT1:GAL1:RPS11B:REG2:AKL1:SLM4:TEC1:NHP6B:VID24:CYC8:HSL7:MEC1:IRA1:AMN1:SMP1:PCH2:RPS9B:MSI1:TAF5:COS111:DAD3:THI2:RIF1:MAL33:KCC4:FRM2:FUS1:KAR4:HMLALPHA1:HMLALPHA2:HTL1:SNT1:BUD5:HCM1:SSK22:SRB8:TUP1:HMRA1:GPR1:SIR2:RXT3:MRK1:THI3:GET3:PCL2:PPH21:RDI1:RGT2:CLB3:UGA3:ASF2:CDC13:SSB1:NRG1:DOA4:STN1:AFR1:BMH2:…
22403	cell cycle phase	6.8e-05	LTE1:CLN3:SPC72:RFA1:CDC15:ALK2:PIN4:KIP1:BRN1:IML3:HSL7:MEC1:AMN1:PCH2:TAF5:DAD3:SPO23:BIK1:KAR4:SNT1:RSC6:HCM1:CSM1:IWR1:PCL2:PPH21:SCM3:MSH5:CLB3:RAD61:RAD55:GSG1:PDS1:FIN1:UME6:VHS1:SWM1:DON1:ZIP1:RSC3:GIC2:SUM1:DAD4:XRS2:LRS4:DOT1:ECM11:YHP1:PLM2:MAM1:BCK2:MSH4:RIM15:TUB2:RSC8:SAP155:DUO1:MPS2:TOS8:TAF6:RCK1:SAE2:CDC55:IME4:KIP3:SAP4:DOC1:ZIP2:RME1:ESP1:CLB1:CLB6:CBF2:AMA1:BNS1:KEL2:STE20:GI…
50794	regulation of cellular process	7.33e-05	TPD3:LTE1:PRP45:CLN3:SPC72:OAF1:PEX22:GPB2:CDC15:PDR3:PIN4:YBL055C:PTC3:PRX1:BOI1:RTG3:HHT1:GAL1:RPS11B:REG2:AKL1:SLM4:TEC1:NHP6B:VID24:CYC8:HSL7:MEC1:IRA1:AMN1:SMP1:PCH2:RPS9B:MSI1:TAF5:COS111:DAD3:THI2:RIF1:MAL33:KCC4:FRM2:FUS1:KAR4:HMLALPHA1:HMLALPHA2:HTL1:SNT1:BUD5:HCM1:SSK22:SRB8:TUP1:HMRA1:GPR1:SIR2:RXT3:THI3:GET3:PCL2:PPH21:RDI1:RGT2:CLB3:UGA3:ASF2:CDC13:SSB1:NRG1:DOA4:STN1:AFR1:BMH2:STE5:…
279	M phase	0.00021	LTE1:SPC72:RFA1:CDC15:ALK2:KIP1:BRN1:IML3:MEC1:AMN1:PCH2:DAD3:SPO23:BIK1:KAR4:SNT1:CSM1:IWR1:MSH5:RAD61:RAD55:GSG1:PDS1:FIN1:UME6:SWM1:DON1:ZIP1:GIC2:SUM1:DAD4:XRS2:LRS4:DOT1:ECM11:YHP1:MAM1:MSH4:RIM15:TUB2:DUO1:MPS2:RCK1:SAE2:CDC55:IME4:KIP3:DOC1:ZIP2:RME1:ESP1:CLB1:CBF2:AMA1:BNS1:KEL2:STE20:GIC1:SAE3:NDT80:REC104:CTF8:IRR1:SPO22:CSM2:MND2:MPS3:RTT101:NET1:IDS2:RFA3:REC107:TOR1:IME1:ASK1:SPC34:D…
30154	cell differentiation	0.0003	GPB2:RFA1:SHP1:GIP1:UBC4:IML3:SHE3:UBX7:SPS22:HMLALPHA1:HMLALPHA2:HMRA1:FMP45:HO:ADY3:RAD55:BMH2:CPR1:UME6:SWM1:DON1:XRS2:EMI2:PRB1:SPO73:SHC1:SPR6:PMD1:ISC10:SPO74:MDS3:GSC2:RSC1:SPR3:AMA1:SPS100:SPO16:SSP1:PFS1:VID28:IRR1:SGA1:FKH1:RFA3:SHE2:ASH1:IRC19:UBI4:ADE16:OSW2:CRR1:ADY4:CDA1:SPO77:GAS2:BDF1:SMA2:RIM9:FKS3:DOM34:RAS2:SPS19:SPS18:BNI1:RIM21:MCK1:MSO1:MSH2:SPO21:GAS4:MPC54:SPR1:SSP2:OSW1:M…
51327	M phase of meiotic cell cycle	0.00047	RFA1:ALK2:IML3:MEC1:PCH2:SPO23:KAR4:SNT1:CSM1:IWR1:MSH5:RAD55:GSG1:UME6:DON1:ZIP1:XRS2:LRS4:DOT1:ECM11:YHP1:MAM1:MSH4:RIM15:TUB2:RCK1:SAE2:IME4:ZIP2:RME1:CLB1:AMA1:BNS1:SAE3:NDT80:REC104:SPO22:CSM2:MND2:MPS3:IDS2:RFA3:REC107:TOR1:IME1:MLH2:MSC3:RCK2:RED1:MMS22:REC102:CST9:BDF1:RAD52:TUB1:REC114:CIK1:DOM34:SPO1:SSN8:MER1:MCK1:MSH2:SPO21:NDJ1:GAC1:SLK19:WTM2:MSC6:IRC15:MEI5:SPO19:CSM4
7126	meiosis	0.00047	RFA1:ALK2:IML3:MEC1:PCH2:SPO23:KAR4:SNT1:CSM1:IWR1:MSH5:RAD55:GSG1:UME6:DON1:ZIP1:XRS2:LRS4:DOT1:ECM11:YHP1:MAM1:MSH4:RIM15:TUB2:RCK1:SAE2:IME4:ZIP2:RME1:CLB1:AMA1:BNS1:SAE3:NDT80:REC104:SPO22:CSM2:MND2:MPS3:IDS2:RFA3:REC107:TOR1:IME1:MLH2:MSC3:RCK2:RED1:MMS22:REC102:CST9:BDF1:RAD52:TUB1:REC114:CIK1:DOM34:SPO1:SSN8:MER1:MCK1:MSH2:SPO21:NDJ1:GAC1:SLK19:WTM2:MSC6:IRC15:MEI5:SPO19:CSM4
30435	sporulation	0.00048	GPB2:SHP1:GIP1:UBC4:IML3:UBX7:SPS22:FMP45:ADY3:BMH2:CPR1:UME6:SWM1:DON1:XRS2:EMI2:PRB1:SPO73:SHC1:SPR6:PMD1:ISC10:SPO74:MDS3:GSC2:RSC1:SPR3:AMA1:SPS100:SPO16:SSP1:PFS1:VID28:SGA1:IRC19:UBI4:ADE16:OSW2:CRR1:ADY4:CDA1:SPO77:GAS2:BDF1:SMA2:RIM9:FKS3:DOM34:RAS2:SPS19:SPS18:RIM21:MCK1:MSO1:SPO21:GAS4:MPC54:SPR1:SSP2:OSW1:MUM3:SPS4:SMA1:SMK1:AQY1
32502	developmental process	0.00066	GPB2:RFA1:SWH1:YBL055C:SHP1:BOI1:FIG1:GIP1:UBC4:IML3:SHE3:ERV15:UBX7:BUD3:KCC4:FUS1:SPS22:HMLALPHA1:HMLALPHA2:BUD5:HMRA1:GPR1:SIR2:PCL2:FMP45:HBT1:HO:ADY3:RAD55:AFR1:DNF2:BMH2:FOB1:CPR1:ATC1:UME6:SPR28:SIR4:SWM1:DON1:GIC2:YSP2:XRS2:RGA2:EMI2:PRB1:SPO73:SHC1:SPR6:PMD1:PEA2:BEM2:ISC10:RIM15:PUF4:SNF4:SPO74:MDS3:RTG2:GSC2:BUD9:RSC1:SPR3:ROM1:PHB1:TDH3:AMA1:LAG1:STE20:OSH7:GIC1:CDC12:YCK1:SPS100:SPO1…
51321	meiotic cell cycle	0.00066	RFA1:ALK2:IML3:MEC1:PCH2:SPO23:KAR4:SNT1:CSM1:IWR1:MSH5:RAD55:GSG1:UME6:DON1:ZIP1:XRS2:LRS4:DOT1:ECM11:YHP1:MAM1:MSH4:RIM15:TUB2:RCK1:SAE2:IME4:ZIP2:RME1:CLB1:AMA1:BNS1:SAE3:NDT80:REC104:SPO22:CSM2:MND2:MPS3:IDS2:RFA3:REC107:TOR1:IME1:MLH2:MSC3:RCK2:RED1:MMS22:REC102:CST9:BDF1:RAD52:TUB1:REC114:CIK1:DOM34:SPO1:SSN8:MER1:MCK1:MSH2:SPO21:NDJ1:GAC1:SLK19:WTM2:MSC6:IRC15:MEI5:SPO19:CSM4
22414	reproductive process	0.00102	TPD3:GPB2:RFA1:SHP1:BOI1:FIG1:GIP1:UBC4:IML3:SHE3:KCC4:SPS22:HMLALPHA1:HMLALPHA2:HMRA1:PPH21:FMP45:HO:ADY3:RAD55:BMH2:CPR1:UME6:SWM1:DON1:RGA2:EMI2:SPO73:SHC1:SPR6:BEM2:SPO74:CDC55:GSC2:SPR3:ROM1:TOS2:AMA1:SPS100:SPO16:SSP1:PFS1:VID28:IRR1:SGA1:FKH1:TPM2:RFA3:DCW1:SHE2:ASH1:VPS51:IRC19:UBI4:ADE16:OSW2:CRR1:CDC42:CDA1:SPO77:GAS2:BDF1:SMA2:RIM9:DFG5:FKS3:DOM34:RAS2:SPS19:BNI1:RIM21:MCK1:MSO1:MSH2:S…
32505	reproduction of a single-celled organism	0.00167	TPD3:GPB2:RFA1:SHP1:BOI1:FIG1:GIP1:UBC4:IML3:SHE3:ERV15:BUD3:KCC4:SPS22:HMLALPHA2:BUD5:PPH21:FMP45:HO:ADY3:RAD55:BMH2:CPR1:ATC1:UME6:SWM1:DON1:GIC2:RGA2:EMI2:SPO73:SHC1:SPR6:PEA2:BEM2:SPO74:CDC55:GSC2:SPR3:ROM1:TOS2:AMA1:GIC1:CDC12:SPS100:SPO16:SSP1:PFS1:URM1:VID28:IRR1:SEC6:SGA1:FKH1:TPM2:BNR1:RFA3:CDC11:DCW1:MYO3:SHE2:VPS51:IRC19:UBI4:ADE16:OSW2:CRR1:CDC42:CDA1:SPH1:VRP1:SPO77:GAS2:BDF1:SMA2:RI…
22413	reproductive process in single-celled organism	0.00176	TPD3:GPB2:RFA1:SHP1:BOI1:FIG1:GIP1:UBC4:IML3:SHE3:KCC4:SPS22:HMLALPHA2:PPH21:FMP45:HO:ADY3:RAD55:BMH2:CPR1:UME6:SWM1:DON1:RGA2:EMI2:SPO73:SHC1:SPR6:BEM2:SPO74:CDC55:GSC2:SPR3:ROM1:TOS2:AMA1:SPS100:SPO16:SSP1:PFS1:VID28:IRR1:SGA1:FKH1:TPM2:RFA3:DCW1:SHE2:VPS51:IRC19:UBI4:ADE16:OSW2:CRR1:CDC42:CDA1:SPO77:GAS2:BDF1:SMA2:RIM9:DFG5:FKS3:DOM34:RAS2:SPS19:BNI1:RIM21:MCK1:MSO1:MSH2:SPO21:GAS4:MPC54:SPR1:…
48610	reproductive cellular process	0.00176	TPD3:GPB2:RFA1:SHP1:BOI1:FIG1:GIP1:UBC4:IML3:SHE3:KCC4:SPS22:HMLALPHA2:PPH21:FMP45:HO:ADY3:RAD55:BMH2:CPR1:UME6:SWM1:DON1:RGA2:EMI2:SPO73:SHC1:SPR6:BEM2:SPO74:CDC55:GSC2:SPR3:ROM1:TOS2:AMA1:SPS100:SPO16:SSP1:PFS1:VID28:IRR1:SGA1:FKH1:TPM2:RFA3:DCW1:SHE2:VPS51:IRC19:UBI4:ADE16:OSW2:CRR1:CDC42:CDA1:SPO77:GAS2:BDF1:SMA2:RIM9:DFG5:FKS3:DOM34:RAS2:SPS19:BNI1:RIM21:MCK1:MSO1:MSH2:SPO21:GAS4:MPC54:SPR1:…
48869	cellular developmental process	0.00527	GPB2:RFA1:SWH1:SHP1:BOI1:FIG1:GIP1:UBC4:IML3:SHE3:ERV15:UBX7:BUD3:KCC4:FUS1:SPS22:HMLALPHA1:HMLALPHA2:BUD5:HMRA1:PCL2:FMP45:HBT1:HO:ADY3:RAD55:AFR1:DNF2:BMH2:CPR1:ATC1:UME6:SPR28:SWM1:DON1:GIC2:XRS2:RGA2:EMI2:PRB1:SPO73:SHC1:SPR6:PMD1:PEA2:BEM2:ISC10:SPO74:MDS3:GSC2:BUD9:RSC1:SPR3:ROM1:AMA1:STE20:OSH7:GIC1:CDC12:YCK1:SPS100:SPO16:SSP1:PFS1:VID28:IRR1:SEC6:SGA1:FKH1:TPM2:BNR1:RFA3:CDC11:MYO3:SHE2:…
30437	ascospore formation	0.00764	GPB2:SHP1:GIP1:UBC4:IML3:SPS22:FMP45:ADY3:BMH2:CPR1:UME6:SWM1:DON1:EMI2:SPO73:SHC1:SPR6:SPO74:GSC2:SPR3:AMA1:SPS100:SPO16:SSP1:PFS1:VID28:SGA1:IRC19:UBI4:ADE16:OSW2:CRR1:CDA1:SPO77:GAS2:BDF1:SMA2:RIM9:FKS3:DOM34:RAS2:SPS19:RIM21:MCK1:MSO1:SPO21:GAS4:MPC54:SPR1:SSP2:OSW1:MUM3:SPS4:SMA1:SMK1:AQY1
34293	sexual sporulation	0.00764	GPB2:SHP1:GIP1:UBC4:IML3:SPS22:FMP45:ADY3:BMH2:CPR1:UME6:SWM1:DON1:EMI2:SPO73:SHC1:SPR6:SPO74:GSC2:SPR3:AMA1:SPS100:SPO16:SSP1:PFS1:VID28:SGA1:IRC19:UBI4:ADE16:OSW2:CRR1:CDA1:SPO77:GAS2:BDF1:SMA2:RIM9:FKS3:DOM34:RAS2:SPS19:RIM21:MCK1:MSO1:SPO21:GAS4:MPC54:SPR1:SSP2:OSW1:MUM3:SPS4:SMA1:SMK1:AQY1
